# Supplementary material for: Function-specific epistasis shapes evolutionary trajectories towards antibiotic resistance
Source: Nat Commun. 2026 Jul 28;17:7564. doi: 10.1038/s41467-026-76025-1 (PMC13415927; doi:10.1038/s41467-026-76025-1)
Supplement: Supplementary file 3 — Supplementary Data 1 [file 41467_2026_76025_MOESM3_ESM.csv]

	aa_new_seq	aa_position	aa_ref_seq	clone	codon_new_seq	codon_number	codon_position	codon_position_is_indeterminate	codon_ref_seq	del_end	del_start	duplication_size	frequency	gene_name	gene_position	gene_product	gene_strand	genes_inactivated	genes_overlapping	genes_promoter	ins_end	ins_start	insert_position	locus_tag	locus_tags_inactivated	locus_tags_overlapping	locus_tags_promoter	mediated	multiple_polymorphic_SNPs_in_same_codon	mutation_category	mutator_status	new_read_count	new_read_count_basis	new_seq	population	position	position_end	position_start	ref_read_count	ref_read_count_basis	ref_seq	repeat_length	repeat_name	repeat_new_copies	repeat_ref_copies	repeat_seq	repeat_size	seq_id	size
0	T	349	I		ACC	349	2		ATC				0.806523323	acrB	1046	multidrug efflux system protein	<		acrB					BW25113_0462		BW25113_0462				snp_nonsynonymous	False	350	1	G		478814	478814	478814	84	1	A							CP009273
1										3		4	1	acrR	coding (265-268/648 nt)	transcriptional repressor	>	acrR						BW25113_0464	BW25113_0464					mobile_element_insertion	False	779	2			481481	481484	481481	0	2	TTAA		IS5_112				1201	CP009273
2	P	349	S		CCA	349	1		TCA				0.806538105	phoQ	1045	sensory histidine kinase in two-component regula tory system with PhoP	<		phoQ					BW25113_1129		BW25113_1129				snp_nonsynonymous	False	283	1	G		1184188	1184188	1184188	68	1	A							CP009273
3	M	123	T		ATG	123	2		ACG				0.818394661	folE	368	GTP cyclohydrolase I	<		folE					BW25113_2153		BW25113_2153				snp_nonsynonymous	False	297	1	A		2236764	2236764	2236764	66	1	G							CP009273
4	P	227	A		CCA	227	1		GCA				1	alaA	679	valine-pyruvate aminotransferase 2	>		alaA					BW25113_2290		BW25113_2290				snp_nonsynonymous	False	458	1	C		2401718	2401718	2401718	0	1	G							CP009273
5	G	326	D		GGT	326	2		GAT				1	dnaN	977	DNA polymerase III, beta subunit	<		dnaN					BW25113_3701		BW25113_3701				snp_nonsynonymous	False	508	1	C		3874705	3874705	3874705	1	1	T							CP009273
6													1	kefC/folA	intergenic (+134/-58)	potassium:proton antiporter/dihydrofolate reductase	>/>			folA				BW25113_0047/BW25113_0048			BW25113_0048			snp_intergenic	False	330	1	T		49765	49765	49765	0	1	C							CP009273
7	L	610	F		CTC	610	1		TTC				1	acrB	1828	multidrug efflux system protein	<		acrB					BW25113_0462		BW25113_0462				snp_nonsynonymous	False	502	1	G		478032	478032	478032	0	1	A							CP009273
8													1	acrA/acrR	intergenic (-112/-30)	multidrug efflux system/transcriptional repressor	</>			acrA,acrR				BW25113_0463/BW25113_0464			BW25113_0463,BW25113_0464			snp_intergenic	False	363	1	C		481187	481187	481187	0	1	T							CP009273
9	Q	318	K		CAG	318	1		AAG				1	glnS	952	glutamyl-tRNA synthetase	>		glnS					BW25113_0680		BW25113_0680				snp_nonsynonymous	False	441	1	C		702500	702500	702500	0	1	A							CP009273
10	P	127	L		CCG	127	2		CTG				1	marR	380	transcriptional repressor of multiple antibiotic resistance	>		marR					BW25113_1530		BW25113_1530				snp_nonsynonymous	False	388	1	C		1613756	1613756	1613756	0	1	T							CP009273
11	G	368	A		GGA	368	2		GCA				1	dnaA	1103	chromosomal replication initiator protein DnaA, DNA-binding transcriptional dual regulator	<		dnaA					BW25113_3702		BW25113_3702				snp_nonsynonymous	False	420	1	C		3875987	3875987	3875987	0	1	G							CP009273
12													1	acrA/acrR	intergenic (-112/-30)	multidrug efflux system/transcriptional repressor	</>			acrA,acrR				BW25113_0463/BW25113_0464			BW25113_0463,BW25113_0464			snp_intergenic	False	540	1	C		481187	481187	481187	2	1	T							CP009273
13										3	3	4	1	mgrB/yobH	intergenic (-46/-110)	regulatory peptide for PhoPQ, feedback inhibitio n/uncharacterized protein	</>			mgrB,yobH				BW25113_1826/BW25113_4536			BW25113_1826,BW25113_4536			mobile_element_insertion	False	852	2			1903069	1903072	1903069	0	2	TTAG		IS5_112				1201	CP009273
14	F	155	L		TTC	155	3		TTA				1	dnaN	465	DNA polymerase III, beta subunit	<		dnaN					BW25113_3701		BW25113_3701				snp_nonsynonymous	False	761	1	G		3875217	3875217	3875217	4	1	T							CP009273
15	L	210	R		CTA	210	2		CGA				1	atpB	629	F0 sector of membrane-bound ATP synthase, subuni t a	<		atpB					BW25113_3738		BW25113_3738				snp_nonsynonymous	False	670	1	A		3914783	3914783	3914783	0	1	C							CP009273
16												4	1	yahL	coding (743-746/816 nt)	uncharacterized protein	>		yahL					BW25113_0326		BW25113_0326				mobile_element_insertion	False	612	2			340629	340632	340629	0	2	CTAA		IS5_112				1201	CP009273
17										3		4	1	acrR	coding (217-220/648 nt)	transcriptional repressor	>	acrR						BW25113_0464	BW25113_0464					mobile_element_insertion	False	696	2			481433	481436	481433	0	2	CTAG		IS5_112				1201	CP009273
18	L	536	I		CTT	536	1		ATT				1	aas	1606	fused 2-acylglycerophospho-ethanolamine acyl tra nsferase/acyl-acyl carrier protein synthetase	<		aas					BW25113_2836		BW25113_2836				snp_nonsynonymous	False	399	1	G		2967768	2967768	2967768	0	1	T							CP009273
19													1	yhiN/pitA	intergenic (-192/-40)	putative oxidoreductase/phosphate transporter, low-affinity; tellurite i mporter	</>			pitA				BW25113_3492/BW25113_3493			BW25113_3493			snp_intergenic	False	339	1	C		3630962	3630962	3630962	0	1	A							CP009273
20													1	atpB	coding (443-473/816 nt)	F0 sector of membrane-bound ATP synthase, subuni t a	<	atpB						BW25113_3738	BW25113_3738					small_indel	False	397	1			3914939	3914969	3914939	0	2	31-bp							CP009273	31
21												9	1	dsbA	coding (592-600/627 nt)	periplasmic protein disulfide isomerase I	>		dsbA					BW25113_3860		BW25113_3860				mobile_element_insertion	False	754	2			4037369	4037377	4037369	0	2	GCTGATACA		IS1_316				768	CP009273
22	P	72	T		CCC	72	1		ACC				1	marR	214	transcriptional repressor of multiple antibiotic resistance	>		marR					BW25113_1530		BW25113_1530				snp_nonsynonymous	False	305	1	C		1613590	1613590	1613590	0	1	A							CP009273
23										3	3	4	1	mgrB/yobH	intergenic (-46/-110)	regulatory peptide for PhoPQ, feedback inhibitio n/uncharacterized protein	</>			mgrB,yobH				BW25113_1826/BW25113_4536			BW25113_1826,BW25113_4536			mobile_element_insertion	False	569	2			1903069	1903072	1903069	0	2	TTAG		IS5_112				1201	CP009273
24													1	atpE	coding (180/240 nt)	F0 sector of membrane-bound ATP synthase, subuni t c	<	atpE						BW25113_3737	BW25113_3737					small_indel	False	422	1			3914370	3914370	3914370	0	1	C							CP009273	1
25													1	kefC/folA	intergenic (+154/-38)	potassium:proton antiporter/dihydrofolate reductase	>/>			folA				BW25113_0047/BW25113_0048			BW25113_0048			snp_intergenic	False	256	1	G		49785	49785	49785	0	1	C							CP009273
26	E	27	D		GAG	27	3		GAT				1	folA	81	dihydrofolate reductase	>		folA					BW25113_0048		BW25113_0048				snp_nonsynonymous	False	262	1	G		49903	49903	49903	0	1	T							CP009273
27													1	cohE/croE	intergenic (-48/-43)	e14 prophage; repressor protein phage e14/e14 prophage; putative DNA-binding transcription al regulator	</>			cohE,croE				BW25113_1145/BW25113_1146			BW25113_1145,BW25113_1146			snp_intergenic	False	238	1	G		1198437	1198437	1198437	1	1	T							CP009273
28	G	269	D		GGT	269	2		GAT				1	dnaA	806	chromosomal replication initiator protein DnaA, DNA-binding transcriptional dual regulator	<		dnaA					BW25113_3702		BW25113_3702				snp_nonsynonymous	False	287	1	C		3876284	3876284	3876284	0	1	T							CP009273
29													1	kefC/folA	intergenic (+152/-40)	potassium:proton antiporter/dihydrofolate reductase	>/>			folA				BW25113_0047/BW25113_0048			BW25113_0048			snp_intergenic	False	464	1	C		49783	49783	49783	0	1	T							CP009273
30	G	30	W		GGG	30	1		TGG				1	folA	88	dihydrofolate reductase	>		folA					BW25113_0048		BW25113_0048				snp_nonsynonymous	False	449	1	G		49910	49910	49910	0	1	T							CP009273
31	V	153	F		GTT	153	1		TTT				1	folA	457	dihydrofolate reductase	>		folA					BW25113_0048		BW25113_0048				snp_nonsynonymous	False	478	1	G		50279	50279	50279	0	1	T							CP009273
32	E	159	A		GAG	159	2		GCG				1	acrB	476	multidrug efflux system protein	<		acrB					BW25113_0462		BW25113_0462				snp_nonsynonymous	False	468	1	T		479384	479384	479384	12	1	G							CP009273
33											3	4	1	acrR	coding (217-220/648 nt)	transcriptional repressor	>	acrR						BW25113_0464	BW25113_0464					mobile_element_insertion	False	901	2			481433	481436	481433	0	2	CTAG		IS5_112				1201	CP009273
34													1	lpxL/yceA	intergenic (-200/-25)	lauryl-acyl carrier protein (ACP)-dependent acyl transferase/putative rhodanese-related sulfurtransferase	</>			yceA				BW25113_1054/BW25113_1055			BW25113_1055			snp_intergenic	False	472	1	C		1112238	1112238	1112238	0	1	T							CP009273
35	P	72	T		CCC	72	1		ACC				1	marR	214	transcriptional repressor of multiple antibiotic resistance	>		marR					BW25113_1530		BW25113_1530				snp_nonsynonymous	False	500	1	C		1613590	1613590	1613590	0	1	A							CP009273
36													1	nac/asnV	intergenic (-308/-19)	nitrogen assimilation regulon transcriptional re gulator; autorepressor/tRNA-Asn	</>			asnV				BW25113_1988/BW25113_1989			BW25113_1989			snp_intergenic	False	438	1	A		2055722	2055722	2055722	0	1	T							CP009273
37	P	250	S		CCC	250	1		TCC				1	wcaN	748	putative regulatory subunit for GalU	<		wcaN					BW25113_2042		BW25113_2042				snp_nonsynonymous	False	452	1	G		2107061	2107061	2107061	0	1	A							CP009273
38	P	381	S		CCG	381	1		TCG				0.87678957	rng	1141	ribonuclease G	<		rng					BW25113_3247		BW25113_3247				snp_nonsynonymous	False	448	1	G		3390014	3390014	3390014	63	1	A							CP009273
39	E	283	K		GAA	283	1		AAA				1	dnaA	847	chromosomal replication initiator protein DnaA, DNA-binding transcriptional dual regulator	<		dnaA					BW25113_3702		BW25113_3702				snp_nonsynonymous	False	569	1	C		3876243	3876243	3876243	0	1	T							CP009273
40	C	133	R		TGC	133	1		CGC				1	nfsA	397	nitroreductase A, NADPH-dependent, FMN-dependent	>		nfsA					BW25113_0851		BW25113_0851				snp_nonsynonymous	False	475	1	T		887036	887036	887036	14	1	C							CP009273
41												7	1	marA	coding (109-115/384 nt)	multiple antibiotic resistance transcriptional r egulator	>	marA			GCCAGTC			BW25113_1531	BW25113_1531					mobile_element_insertion	False	839	2			1613939	1613945	1613939	0	2	TACTCCA		IS3_422				1314	CP009273
42													1	ydiU/ydiV	intergenic (-1/+62)	UPF0061 family protein/anti-FlhD4C2 factor, inactive EAL family phospho diesterase	</<			ydiU				BW25113_1706/BW25113_1707			BW25113_1706			snp_intergenic	False	442	1	C		1785502	1785502	1785502	19	1	A							CP009273
43													1	nfsA	coding (379/723 nt)	nitroreductase A, NADPH-dependent, FMN-dependent	>	nfsA						BW25113_0851	BW25113_0851					small_indel	False	491	1			887018	887018	887018	0	1	G							CP009273	1
44												9	1	nfsA	coding (178-186/723 nt)	nitroreductase A, NADPH-dependent, FMN-dependent	>	nfsA						BW25113_0851	BW25113_0851					mobile_element_insertion	False	1459	2			886817	886825	886817	0	2	CTGGTGACG		IS1_316				768	CP009273
45													1	alaV/rrlH	intergenic (+161/-23)	tRNA-Ala/23S ribosomal RNA of rrnH operon	>/>			rrlH				BW25113_0203/BW25113_0204			BW25113_0204			snp_intergenic	False	349	1	A		222223	222223	222223	0	1	C							CP009273
46													1	[nfsB]		[nfsB]		nfsB						[BW25113_0578]	BW25113_0578					large_deletion	False	258	1			600131	600478	600131	0	2	348-bp							CP009273	348
47	F	13	S		TTC	13	2		TCC				1	nfsA	38	nitroreductase A, NADPH-dependent, FMN-dependent	>		nfsA					BW25113_0851		BW25113_0851				snp_nonsynonymous	False	240	1	T		886677	886677	886677	0	1	C							CP009273
48													1	nfsB	coding (515/654 nt)	dihydropteridine reductase, NAD(P)H-dependent, o xygen-insensitive	<	nfsB					1	BW25113_0578	BW25113_0578					small_indel	False	448	1	A		600366	600366	600366	1	1	A							CP009273
49												9	1	[marA]		[marA]		marA						[BW25113_1531]	BW25113_1531					mobile_element_insertion	False	796	2			1613827	1613835	1613827	0	2	GACGATGTC		IS1_316				768	CP009273
50	S	62	I		AGT	62	2		ATT				1	mprA	185	transcriptional repressor of microcin B17 synthe sis and multidrug efflux	>		mprA					BW25113_2684		BW25113_2684				snp_nonsynonymous	False	476	1	G		2804313	2804313	2804313	1	1	T							CP009273
51	T	334	A		ACT	334	1		GCT				1	csdA	1000	cysteine sulfinate desulfinase	>		csdA					BW25113_2810		BW25113_2810				snp_nonsynonymous	False	585	1	A		2937695	2937695	2937695	1	1	G							CP009273
52	E	500	A		GAA	500	2		GCA				1	rpoB	1499	RNA polymerase, beta subunit	>		rpoB					BW25113_3987		BW25113_3987				snp_nonsynonymous	False	499	1	A		4172671	4172671	4172671	1	1	C							CP009273
53													1	nfsB	coding (598/654 nt)	dihydropteridine reductase, NAD(P)H-dependent, o xygen-insensitive	<		nfsB				1	BW25113_0578		BW25113_0578				small_indel	False	358	1	CGTAGCGTT		600283	600283	600283	10	2	T	9		2	1	CGTAGCGTT		CP009273
54	A	13	S		GCC	13	1		TCC				1	nfsA	37	nitroreductase A, NADPH-dependent, FMN-dependent	>		nfsA					BW25113_0851		BW25113_0851				snp_nonsynonymous	False	357	1	G		886676	886676	886676	1	1	T							CP009273
55													1	mprA	coding (386/531 nt)	transcriptional repressor of microcin B17 synthe sis and multidrug efflux	>	mprA						BW25113_2684	BW25113_2684					small_indel	False	341	1			2804514	2804514	2804514	1	1	T							CP009273	1
56	E	440	V		GAA	440	2		GTA				1	rpoC	1319	RNA polymerase, beta prime subunit	>		rpoC					BW25113_3988		BW25113_3988				snp_nonsynonymous	False	402	1	A		4176596	4176596	4176596	1	1	T							CP009273
57													1	[ybdG]–[entD]		[ybdG],nfsB,ybdF,ybdJ,ybdK,sokE,hokE,insL1,[entD]		ybdG,nfsB,ybdF,ybdJ,ybdK,sokE,hokE,insL1	entD					[BW25113_0577]–[BW25113_0583]	BW25113_0577,BW25113_0578,BW25113_0579,BW25113_0580,BW25113_0581,BW25113_4700,BW25113_4415,BW25113_0582	BW25113_0583				large_deletion	False	300	1			599591	604989	599591	39	2	5399-bp							CP009273	5399
58												2	1	nfsA	coding (674-675/723 nt)	nitroreductase A, NADPH-dependent, FMN-dependent	>		nfsA					BW25113_0851		BW25113_0851				mobile_element_insertion	False	512	2			887313	887314	887313	0	2	GC		IS30_173				1221	CP009273
59	S	201	A		TCC	201	1		GCC				0.805008411	glpF	601	glycerol facilitator	<		glpF					BW25113_3927		BW25113_3927				snp_nonsynonymous	False	355	1	A		4107418	4107418	4107418	87	1	C							CP009273
60	*	119	Q		TAG	119	1		CAG				1	rapA	355	RNA polymerase remodeling/recycling factor ATPas e; RNA polymerase-associated, ATP-dependent RNA translocas e	<	rapA						BW25113_0059	BW25113_0059					snp_nonsense	False	474	1	A		62910	62910	62910	0	1	G							CP009273
61	G	257	A		GGG	257	2		GCG				1	ftsQ	770	divisome assembly protein, membrane anchored pro tein involved in growth of wall at septum	>		ftsQ					BW25113_0093		BW25113_0093				snp_nonsynonymous	False	362	1	G		100411	100411	100411	0	1	C							CP009273
62													1	[renD]–[ybdJ]		[renD],emrE,ybcK,ybcL,ybcM,ylcH,ybcN,ninE,ybcO,rusA,ylcG,quuD,nmpC,insH1,nmpC,essD,rrrD,rzpD,rzoD,borD,ybcV,ybcW,ylcI,nohD,aaaD,tfaD,ybcY,ybcY,tfaX,appY,ompT,pauD,envY,ybcH,nfrA,nfrB,cusS,cusR,cusC,cusF,cusB,cusA,pheP,ybdG,nfsB,ybdF,[ybdJ]		renD,emrE,ybcK,ybcL,ybcM,ylcH,ybcN,ninE,ybcO,rusA,ylcG,quuD,nmpC,insH1,nmpC,essD,rrrD,rzpD,rzoD,borD,ybcV,ybcW,ylcI,nohD,aaaD,tfaD,ybcY,ybcY,tfaX,appY,ompT,pauD,envY,ybcH,nfrA,nfrB,cusS,cusR,cusC,cusF,cusB,cusA,pheP,ybdG,nfsB,ybdF,ybdJ						[BW25113_0542]–[BW25113_0580]	BW25113_0542,BW25113_0543,BW25113_0544,BW25113_0545,BW25113_0546,BW25113_4588,BW25113_0547,BW25113_0548,BW25113_0549,BW25113_0550,BW25113_4509,BW25113_0551,BW25113_0553,BW25113_0552,BW25113_0553,BW25113_0554,BW25113_0555,BW25113_0556,BW25113_4510,BW25113_0557,BW25113_0558,BW25113_0559,BW25113_4589,BW25113_0560,BW25113_4634,BW25113_0561,BW25113_0562,BW25113_0562,BW25113_0563,BW25113_0564,BW25113_0…			IS3_524		large_deletion	False	353	1			563491	601606	563491	0	1	38116-bp							CP009273	38116
63	T	81	A		ACC	81	1		GCC				1	nfsA	241	nitroreductase A, NADPH-dependent, FMN-dependent	>		nfsA					BW25113_0851		BW25113_0851				snp_nonsynonymous	False	361	1	A		886880	886880	886880	10	1	G							CP009273
64	P	112	A		CCG	112	1		GCG				1	nfsA	334	nitroreductase A, NADPH-dependent, FMN-dependent	>		nfsA					BW25113_0851		BW25113_0851				snp_nonsynonymous	False	380	1	C		886973	886973	886973	0	1	G							CP009273
65												9	0.87962963	ompC/micF	intergenic (-42/-285)	outer membrane porin protein C/sRNA antisense regulator affecting ompF expressi on, Hfq-dependent	</>			ompC				BW25113_2215/BW25113_4439			BW25113_2215			mobile_element_insertion	False	570	2			2306270	2306278	2306270	78	2	GCCACTGCA		IS1_316				768	CP009273
66													1	mprA	coding (414-449/531 nt)	transcriptional repressor of microcin B17 synthe sis and multidrug efflux	>	mprA						BW25113_2684	BW25113_2684					small_indel	False	395	1			2804542	2804577	2804542	0	2	36-bp							CP009273	36
67													1	[nmpC]–[pagP]		[nmpC],essD,rrrD,rzpD,rzoD,borD,ybcV,ybcW,ylcI,nohD,aaaD,tfaD,ybcY,ybcY,tfaX,appY,ompT,pauD,envY,ybcH,nfrA,nfrB,cusS,cusR,cusC,cusF,cusB,cusA,pheP,ybdG,nfsB,ybdF,ybdJ,ybdK,sokE,hokE,insL1,entD,fepA,fes,ybdZ,entF,fepE,fepC,fepG,fepD,entS,fepB,entC,entE,entB,entA,entH,cstA,ybdD,ybdH,ybdL,ybdM,ybdN,ybdO,dsbG,ahpC,ahpF,uspG,ybdR,rnk,rna,citT,citG,citX,citF,citE,citD,citC,citA,citB,dcuC,[pagP]		essD,rrrD,rzpD,rzoD,borD,ybcV,ybcW,ylcI,nohD,aaaD,tfaD,ybcY,ybcY,tfaX,appY,ompT,pauD,envY,ybcH,nfrA,nfrB,cusS,cusR,cusC,cusF,cusB,cusA,pheP,ybdG,nfsB,ybdF,ybdJ,ybdK,sokE,hokE,insL1,entD,fepA,fes,ybdZ,entF,fepE,fepC,fepG,fepD,entS,fepB,entC,entE,entB,entA,entH,cstA,ybdD,ybdH,ybdL,ybdM,ybdN,ybdO,dsbG,ahpC,ahpF,uspG,ybdR,rnk,rna,citT,citG,citX,citF,citE,citD,citC,citA,citB,dcuC,pagP	nmpC					[BW25113_0553]–[BW25113_0622]	BW25113_0554,BW25113_0555,BW25113_0556,BW25113_4510,BW25113_0557,BW25113_0558,BW25113_0559,BW25113_4589,BW25113_0560,BW25113_4634,BW25113_0561,BW25113_0562,BW25113_0562,BW25113_0563,BW25113_0564,BW25113_0565,BW25113_4635,BW25113_0566,BW25113_0567,BW25113_0568,BW25113_0569,BW25113_0570,BW25113_0571,BW25113_0572,BW25113_0573,BW25113_0574,BW25113_0575,BW25113_0576,BW25113_0577,BW25113_0578,BW25113_0…	BW25113_0553		IS5_112		large_deletion	False	495	1			571248	652085	571248	0	1	80838-bp							CP009273	80838
68	*	200	Y		TAA	200	3		TAC				1	nfsA	600	nitroreductase A, NADPH-dependent, FMN-dependent	>		nfsA					BW25113_0851		BW25113_0851				snp_nonsense	False	494	1	A		887239	887239	887239	4	1	C							CP009273
69	E	27	D		GAG	27	3		GAT				1	folA	81	dihydrofolate reductase	>		folA					BW25113_0048		BW25113_0048				snp_nonsynonymous	False	555	1	G		49903	49903	49903	0	1	T							CP009273
70	G	139	E		GGA	139	2		GAA				1	folA	416	dihydrofolate reductase	>		folA					BW25113_0048		BW25113_0048				snp_nonsynonymous	False	656	1	G		50238	50238	50238	0	1	A							CP009273
71	V	572	F		GTT	572	1		TTT				1	acrB	1714	multidrug efflux system protein	<		acrB					BW25113_0462		BW25113_0462				snp_nonsynonymous	False	665	1	C		478146	478146	478146	5	1	A							CP009273
72												9	1	acrR	coding (168-176/648 nt)	transcriptional repressor	>	acrR						BW25113_0464	BW25113_0464					mobile_element_insertion	False	1270	2			481384	481392	481384	0	2	GGATTTGTT		IS1_316				768	CP009273
73	A	1	M		GCG	1	2		GTG				1	marR	2	transcriptional repressor of multiple antibiotic resistance	>		marR					BW25113_1530		BW25113_1530				snp_nonsynonymous	False	628	1	C		1613378	1613378	1613378	0	1	T							CP009273
74											3	4	1	mgrB/yobH	intergenic (-46/-110)	regulatory peptide for PhoPQ, feedback inhibitio n/uncharacterized protein	</>			mgrB,yobH				BW25113_1826/BW25113_4536			BW25113_1826,BW25113_4536			mobile_element_insertion	False	1086	2			1903069	1903072	1903069	0	2	TTAG		IS5_112				1201	CP009273
75	V	247	D		GTT	247	2		GAT				1	arnD	740	undecaprenyl phosphate-alpha-L-ara4FN deformylas e	>		arnD					BW25113_2256		BW25113_2256				snp_nonsynonymous	False	650	1	T		2364236	2364236	2364236	0	1	A							CP009273
76												9	1	grxA/ybjC	intergenic (-145/-7)	glutaredoxin 1, redox coenzyme for ribonucleotid e reductase (RNR1a)/DUF1418 family protein	</>			grxA,ybjC				BW25113_0849/BW25113_0850			BW25113_0849,BW25113_0850			mobile_element_insertion	False	1024	2			886354	886362	886354	0	2	TGCAGAGGG		IS1_316				768	CP009273
77	D	172	G		GAT	172	2		GGT				1	fliD	515	flagellar filament capping protein	>		fliD					BW25113_1924		BW25113_1924				snp_nonsynonymous	False	536	1	A		1997867	1997867	1997867	1	1	G							CP009273
78													1	grcA/ung	intergenic (-217/-88)	autonomous glycyl radical cofactor/uracil-DNA-glycosylase	</>			ung				BW25113_2579/BW25113_2580			BW25113_2580			snp_intergenic	False	643	1	T		2710025	2710025	2710025	5	1	C							CP009273
79												9	1	ybjC	coding (172-180/288 nt)	DUF1418 family protein	>	ybjC						BW25113_0850	BW25113_0850					mobile_element_insertion	False	749	2			886540	886548	886540	0	2	CCCGCTGCG		IS1_316				768	CP009273
80													1	[renD]–[entF]		[renD],emrE,ybcK,ybcL,ybcM,ylcH,ybcN,ninE,ybcO,rusA,ylcG,quuD,nmpC,insH1,nmpC,essD,rrrD,rzpD,rzoD,borD,ybcV,ybcW,ylcI,nohD,aaaD,tfaD,ybcY,ybcY,tfaX,appY,ompT,pauD,envY,ybcH,nfrA,nfrB,cusS,cusR,cusC,cusF,cusB,cusA,pheP,ybdG,nfsB,ybdF,ybdJ,ybdK,sokE,hokE,insL1,entD,fepA,fes,ybdZ,[entF]		renD,emrE,ybcK,ybcL,ybcM,ylcH,ybcN,ninE,ybcO,rusA,ylcG,quuD,nmpC,insH1,nmpC,essD,rrrD,rzpD,rzoD,borD,ybcV,ybcW,ylcI,nohD,aaaD,tfaD,ybcY,ybcY,tfaX,appY,ompT,pauD,envY,ybcH,nfrA,nfrB,cusS,cusR,cusC,cusF,cusB,cusA,pheP,ybdG,nfsB,ybdF,ybdJ,ybdK,sokE,hokE,insL1,entD,fepA,fes,ybdZ,entF						[BW25113_0542]–[BW25113_0586]	BW25113_0542,BW25113_0543,BW25113_0544,BW25113_0545,BW25113_0546,BW25113_4588,BW25113_0547,BW25113_0548,BW25113_0549,BW25113_0550,BW25113_4509,BW25113_0551,BW25113_0553,BW25113_0552,BW25113_0553,BW25113_0554,BW25113_0555,BW25113_0556,BW25113_4510,BW25113_0557,BW25113_0558,BW25113_0559,BW25113_4589,BW25113_0560,BW25113_4634,BW25113_0561,BW25113_0562,BW25113_0562,BW25113_0563,BW25113_0564,BW25113_0…			IS3_524		large_deletion	False	265	1			563491	611874	563491	0	1	48384-bp							CP009273	48384
81												9	1	nfsA	coding (61-69/723 nt)	nitroreductase A, NADPH-dependent, FMN-dependent	>	nfsA						BW25113_0851	BW25113_0851					mobile_element_insertion	False	499	2			886700	886708	886700	0	2	CCCATTTCC		IS1_316				768	CP009273
82	L	44	R		CTC	44	2		CGC				1	mprA	131	transcriptional repressor of microcin B17 synthe sis and multidrug efflux	>		mprA					BW25113_2684		BW25113_2684				snp_nonsynonymous	False	288	1	T		2804259	2804259	2804259	2	1	G							CP009273
83	T	38	P		ACA	38	1		CCA				0.857359409	nfsB	112	dihydropteridine reductase, NAD(P)H-dependent, o xygen-insensitive	<		nfsB					BW25113_0578		BW25113_0578				snp_nonsynonymous	False	574	1	T		600769	600769	600769	96	1	G							CP009273
84													0.835729164	sucB	coding (483-497/1218 nt)	dihydrolipoyltranssuccinase	>	sucB						BW25113_0727	BW25113_0727					small_indel	False	533	1			757460	757474	757460	218	2	AGCGGCTGCTCCGGC							CP009273	15
85	*	212	W		TAG	212	2		TGG				1	nfsA	635	nitroreductase A, NADPH-dependent, FMN-dependent	>		nfsA					BW25113_0851		BW25113_0851				snp_nonsense	False	623	1	A		887274	887274	887274	0	1	G							CP009273
86	C	411	G		TGC	411	1		GGC				0.847925186	ddpA	1231	D-ala-D-a la transporter subunit	<		ddpA					BW25113_1487		BW25113_1487				snp_nonsynonymous	False	531	1	A		1555508	1555508	1555508	96	1	C							CP009273
87	P	184	T		CCC	184	1		ACC				1	nfsB	550	dihydropteridine reductase, NAD(P)H-dependent, o xygen-insensitive	<		nfsB					BW25113_0578		BW25113_0578				snp_nonsynonymous	False	621	1	G		600331	600331	600331	2	1	T							CP009273
88	V	118	A		GTA	118	2		GCA				1	nfsA	353	nitroreductase A, NADPH-dependent, FMN-dependent	>		nfsA					BW25113_0851		BW25113_0851				snp_nonsynonymous	False	652	1	T		886992	886992	886992	1	1	C							CP009273
89	S	225	R		AGC	225	1		CGC				1	nfsA	673	nitroreductase A, NADPH-dependent, FMN-dependent	>		nfsA					BW25113_0851		BW25113_0851				snp_nonsynonymous	False	606	1	A		887312	887312	887312	1	1	C							CP009273
90													1	[yneJ]–[marB]		[yneJ],yneK,ydeA,marC,marR,marA,[marB]		yneJ,yneK,ydeA,marC,marR,marA,marB						[BW25113_1526]–[BW25113_1532]	BW25113_1526,BW25113_1527,BW25113_1528,BW25113_1529,BW25113_1530,BW25113_1531,BW25113_1532					large_deletion	False	567	1			1609282	1614288	1609282	0	2	5007-bp							CP009273	5007
91	A	16	T		GCC	16	1		ACC				1	phoA	46	bacterial alkaline phosphatase	>		phoA					BW25113_0383		BW25113_0383				snp_nonsynonymous	False	284	1	G		397248	397248	397248	0	1	A							CP009273
92	C	634	W		TGT	634	3		TGG				1	acrB	1902	multidrug efflux system protein	<		acrB					BW25113_0462		BW25113_0462				snp_nonsynonymous	False	476	1	A		477958	477958	477958	0	1	C							CP009273
93												4	1	nfsB	coding (38-41/654 nt)	dihydropteridine reductase, NAD(P)H-dependent, o xygen-insensitive	<	nfsB						BW25113_0578	BW25113_0578					mobile_element_insertion	False	628	2			600840	600843	600840	0	2	TTAG		IS5_112				1201	CP009273
94												8	1	nfsA	coding (51-58/723 nt)	nitroreductase A, NADPH-dependent, FMN-dependent	>	nfsA						BW25113_0851	BW25113_0851					mobile_element_insertion	False	658	2			886690	886697	886690	0	2	CACTGATG		IS1_316				768	CP009273
95													1	ycfQ	coding (27/633 nt)	repressor for bhsA(ycfR)	<	ycfQ						BW25113_1111	BW25113_1111					small_indel	False	254	1			1164262	1164262	1164262	1	1	T	1		7	8	T		CP009273	1
96	K	42	E		AAA	42	1		GAA				1	gnsB	124	Qin prophage; multicopy suppressor of secG(Cs) a nd fabA6(Ts)	<		gnsB					BW25113_1550		BW25113_1550				snp_nonsynonymous	False	334	1	T		1631916	1631916	1631916	0	1	C							CP009273
97												4	1	nfsB	coding (38-41/654 nt)	dihydropteridine reductase, NAD(P)H-dependent, o xygen-insensitive	<	nfsB						BW25113_0578	BW25113_0578					mobile_element_insertion	False	633	2			600840	600843	600840	0	2	TTAG		IS5_112				1201	CP009273
98													1	nfsA	coding (399-483/723 nt)	nitroreductase A, NADPH-dependent, FMN-dependent	>	nfsA						BW25113_0851	BW25113_0851					large_deletion	False	349	1			887038	887122	887038	0	2	85-bp							CP009273	85
99	S	341	N		AGC	341	2		AAC				1	rpoC	1022	RNA polymerase, beta prime subunit	>		rpoC					BW25113_3988		BW25113_3988				snp_nonsynonymous	False	450	1	G		4176299	4176299	4176299	0	1	A							CP009273
100	L	218	*		TTA	218	2		TAA				1	nfsB	653	dihydropteridine reductase, NAD(P)H-dependent, o xygen-insensitive	<		nfsB					BW25113_0578		BW25113_0578				snp_nonsynonymous	False	290	1	A		600228	600228	600228	0	1	T							CP009273
101													1	nfsA	coding (437/723 nt)	nitroreductase A, NADPH-dependent, FMN-dependent	>	nfsA						BW25113_0851	BW25113_0851					small_indel	False	252	1			887076	887076	887076	1	1	C							CP009273	1
102												9	1	[marA]		[marA]		marA						[BW25113_1531]	BW25113_1531					mobile_element_insertion	False	476	2			1613827	1613835	1613827	0	2	GACGATGTC		IS1_316				768	CP009273
103	I	86	T		ATC	86	2		ACC				1	mprA	257	transcriptional repressor of microcin B17 synthe sis and multidrug efflux	>		mprA					BW25113_2684		BW25113_2684				snp_nonsynonymous	False	347	1	T		2804385	2804385	2804385	0	1	C							CP009273
104													1	nfsB	coding (491-640/654 nt)	dihydropteridine reductase, NAD(P)H-dependent, o xygen-insensitive	<	nfsB						BW25113_0578	BW25113_0578					large_deletion	False	167	1			600241	600390	600241	0	2	150-bp							CP009273	150
105	*	235	Q		TAG	235	1		CAG				1	nfsA	703	nitroreductase A, NADPH-dependent, FMN-dependent	>		nfsA					BW25113_0851		BW25113_0851				snp_nonsense	False	223	1	T		887342	887342	887342	0	1	C							CP009273
106													1	kefC/folA	intergenic (+134/-58)	potassium:proton antiporter/dihydrofolate reductase	>/>			folA				BW25113_0047/BW25113_0048			BW25113_0048			snp_intergenic	False	293	1	T		49765	49765	49765	0	1	C							CP009273
107	E	27	D		GAG	27	3		GAT				1	folA	81	dihydrofolate reductase	>		folA					BW25113_0048		BW25113_0048				snp_nonsynonymous	False	292	1	G		49903	49903	49903	0	1	T							CP009273
108	G	30	W		GGG	30	1		TGG				1	folA	88	dihydrofolate reductase	>		folA					BW25113_0048		BW25113_0048				snp_nonsynonymous	False	290	1	G		49910	49910	49910	0	1	T							CP009273
109	D	49	Y		GAC	49	1		TAC				1	acrR	145	transcriptional repressor	>		acrR					BW25113_0464		BW25113_0464				snp_nonsynonymous	False	359	1	G		481361	481361	481361	7	1	T							CP009273
110													1	mcbA/rlmF	intergenic (-102/-174)	colanic acid mucoidy stimulation protein/23S rRNA m(6)A1618 methyltransferase, SAM-depend ent	</>			mcbA				BW25113_0806/BW25113_0807			BW25113_0806			snp_intergenic	False	209	1	G		837614	837614	837614	0	1	A							CP009273
111	R	34	G		AGG	34	1		GGG				1	glnQ	100	glutamine transporter subunit	<		glnQ					BW25113_0809		BW25113_0809				snp_nonsynonymous	False	214	1	T		841820	841820	841820	0	1	C							CP009273
112	G	242	V		GGC	242	2		GTC				1	cysB	725	N-acetylserine-responsive cysteine regulon trans criptional activator; autorepressor	>		cysB					BW25113_1275		BW25113_1275				snp_nonsynonymous	False	184	1	G		1328836	1328836	1328836	0	1	T							CP009273
113	S	51	F		TCC	51	2		TTC				1	puuA	152	glutamate--putrescine ligase	<		puuA					BW25113_1297		BW25113_1297				snp_nonsynonymous	False	175	1	G		1355014	1355014	1355014	0	1	A							CP009273
114													1	puuA/puuD	intergenic (-123/-89)	glutamate--putrescine ligase/gamma-glutamyl-gamma-aminobutyrate hydrolase	</>			puuA,puuD				BW25113_1297/BW25113_1298			BW25113_1297,BW25113_1298			snp_intergenic	False	163	1	C		1355288	1355288	1355288	0	1	A							CP009273
115	G	195	A		GGG	195	2		GCG				1	ynbC	584	putative esterase	>		ynbC					BW25113_1410		BW25113_1410				snp_nonsynonymous	False	216	1	G		1473978	1473978	1473978	0	1	C							CP009273
116													1	ydcD	coding (155/483 nt)	uncharacterized protein	>	ydcD						BW25113_1457	BW25113_1457					small_indel	False	161	1			1524333	1524333	1524333	2	1	A	1		6	7	A		CP009273	1
117	P	72	T		CCC	72	1		ACC				1	marR	214	transcriptional repressor of multiple antibiotic resistance	>		marR					BW25113_1530		BW25113_1530				snp_nonsynonymous	False	200	1	C		1613590	1613590	1613590	0	1	A							CP009273
118	P	506	S		CCC	506	1		TCC				1	rpoD	1516	RNA polymerase, sigma 70 (sigma D) factor	>		rpoD					BW25113_3067		BW25113_3067				snp_nonsynonymous	False	206	1	C		3207921	3207921	3207921	0	1	T							CP009273
119	A	174	G		GCC	174	2		GGC				1	dnaN	521	DNA polymerase III, beta subunit	<		dnaN					BW25113_3701		BW25113_3701				snp_nonsynonymous	False	236	1	G		3875161	3875161	3875161	0	1	C							CP009273
120													1	yjfY/rpsF	intergenic (-118/-209)	YhcN family protein, periplasmic/30S ribosomal subunit protein S6	</>			yjfY			1	BW25113_4199/BW25113_4200			BW25113_4199			small_indel	False	229	1	A		4414726	4414726	4414726	4	1	A	1		8	7	A		CP009273
121													1	[appY]–[cstA]		[appY],ompT,pauD,envY,ybcH,nfrA,nfrB,cusS,cusR,cusC,cusF,cusB,cusA,pheP,ybdG,nfsB,ybdF,ybdJ,ybdK,sokE,hokE,insL1,entD,fepA,fes,ybdZ,entF,fepE,fepC,fepG,fepD,entS,fepB,entC,entE,entB,entA,entH,[cstA]		appY,ompT,pauD,envY,ybcH,nfrA,nfrB,cusS,cusR,cusC,cusF,cusB,cusA,pheP,ybdG,nfsB,ybdF,ybdJ,ybdK,sokE,hokE,insL1,entD,fepA,fes,ybdZ,entF,fepE,fepC,fepG,fepD,entS,fepB,entC,entE,entB,entA,entH,cstA						[BW25113_0564]–[BW25113_0598]	BW25113_0564,BW25113_0565,BW25113_4635,BW25113_0566,BW25113_0567,BW25113_0568,BW25113_0569,BW25113_0570,BW25113_0571,BW25113_0572,BW25113_0573,BW25113_0574,BW25113_0575,BW25113_0576,BW25113_0577,BW25113_0578,BW25113_0579,BW25113_0580,BW25113_0581,BW25113_4700,BW25113_4415,BW25113_0582,BW25113_0583,BW25113_0584,BW25113_0585,BW25113_4511,BW25113_0586,BW25113_0587,BW25113_0588,BW25113_0589,BW25113_0…					large_deletion	False	482	1			579484	626672	579484	0	2	47189-bp							CP009273	47189
122												2	1	nfsA	coding (674-675/723 nt)	nitroreductase A, NADPH-dependent, FMN-dependent	>		nfsA					BW25113_0851		BW25113_0851				mobile_element_insertion	False	619	2			887313	887314	887313	0	2	GC		IS30_173				1221	CP009273
123	R	46	W		AGG	46	1		TGG				1	nfsB	136	dihydropteridine reductase, NAD(P)H-dependent, o xygen-insensitive	<		nfsB					BW25113_0578		BW25113_0578				snp_nonsynonymous	False	220	1	T		600745	600745	600745	0	1	A							CP009273
124										11	13	9	1	nfsA	coding (380-388/723 nt)	nitroreductase A, NADPH-dependent, FMN-dependent	>	nfsA						BW25113_0851	BW25113_0851					mobile_element_insertion	False	495	2			887019	887027	887019	0	2	TATATATCG		IS4_169				1365	CP009273
125													1	nfsB	coding (561/654 nt)	dihydropteridine reductase, NAD(P)H-dependent, o xygen-insensitive	<		nfsB				1	BW25113_0578		BW25113_0578				small_indel	False	168	1	C		600320	600320	600320	1	1	C							CP009273
126	*	67	Q		TAA	67	1		CAA				1	nfsA	199	nitroreductase A, NADPH-dependent, FMN-dependent	>	nfsA						BW25113_0851	BW25113_0851					snp_nonsense	False	180	1	T		886838	886838	886838	0	1	C							CP009273
127										3	3	4	1	arpB	pseudogene (911-914/1476 nt)	pseudogene, ankyrin repeats	>	arpB						BW25113_4494	BW25113_4494					mobile_element_insertion	False	284	2			1798685	1798688	1798685	0	2	CTAA		IS5_112				1201	CP009273
128	A	155	G		GCT	155	2		GGT				1	yigI	464	4HBT thioesterase family protein	<		yigI					BW25113_3820		BW25113_3820				snp_nonsynonymous	False	461	1	G		3997594	3997594	3997594	0	1	C							CP009273
129	R	129	L		CGG	129	2		CTG				1	phnK	386	carbon-phosphorus lyase complex subunit, putativ e ATP transporter ATP-binding protein	<		phnK					BW25113_4097		BW25113_4097				snp_nonsynonymous	False	232	1	C		4308196	4308196	4308196	0	1	A							CP009273
130													1	mmuP–[yahD]		mmuP,mmuM,afuC,afuB,insB1,insA,insI1,insX,yagB,yagA,yagE,yagF,yagG,yagH,yagI,argF,ykgS,insB1,insA,yagJ,yagK,yagL,yagM,yagN,intF,ptwF,yagP,ykgT,paoD,paoC,paoB,paoA,yagU,ykgJ,ecpE,ecpD,ecpC,ecpB,ecpA,ecpR,ykgL,ykgO,ykgM,ykgR,ykgP,eaeH,insE1,insF1,ykgA,ykgQ,rclC,rclB,rclA,rclR,ykgE,ykgF,ykgG,ykgH,betA,betB,betI,betT,yahA,yahB,yahC,[yahD]		mmuP,mmuM,afuC,afuB,insB1,insA,insI1,insX,yagB,yagA,yagE,yagF,yagG,yagH,yagI,argF,ykgS,insB1,insA,yagJ,yagK,yagL,yagM,yagN,intF,ptwF,yagP,ykgT,paoD,paoC,paoB,paoA,yagU,ykgJ,ecpE,ecpD,ecpC,ecpB,ecpA,ecpR,ykgL,ykgO,ykgM,ykgR,ykgP,eaeH,insE1,insF1,ykgA,ykgQ,rclC,rclB,rclA,rclR,ykgE,ykgF,ykgG,ykgH,betA,betB,betI,betT,yahA,yahB,yahC,yahD						[BW25113_0260]–[BW25113_0318]	BW25113_0260,BW25113_0261,BW25113_0262,BW25113_0263,BW25113_0264,BW25113_0265,BW25113_4708,BW25113_4505,BW25113_0266,BW25113_0267,BW25113_0268,BW25113_0269,BW25113_0270,BW25113_0271,BW25113_0272,BW25113_0273,BW25113_4688,BW25113_0274,BW25113_0275,BW25113_0276,BW25113_0277,BW25113_0278,BW25113_0279,BW25113_0280,BW25113_0281,BW25113_4629,BW25113_4694,BW25113_4695,BW25113_0283,BW25113_0284,BW25113_0…			IS5_112		large_deletion	False	339	1			270861	331434	270861	0	1	60574-bp							CP009273	60574
131													1	nfsB	coding (58/654 nt)	dihydropteridine reductase, NAD(P)H-dependent, o xygen-insensitive	<	nfsB						BW25113_0578	BW25113_0578					small_indel	False	268	1			600823	600823	600823	0	1	T	1		5	6	T		CP009273	1
132												2	1	nfsA	coding (674-675/723 nt)	nitroreductase A, NADPH-dependent, FMN-dependent	>		nfsA					BW25113_0851		BW25113_0851				mobile_element_insertion	False	418	2			887313	887314	887313	0	2	GC		IS30_173				1221	CP009273
133	P	42	L		CCG	42	2		CTG				1	marA	125	multiple antibiotic resistance transcriptional r egulator	>		marA					BW25113_1531		BW25113_1531				snp_nonsynonymous	False	192	1	C		1613955	1613955	1613955	0	1	T							CP009273
134	D	155	G		GAT	155	2		GGT				1	yigI	464	4HBT thioesterase family protein	<		yigI					BW25113_3820		BW25113_3820				snp_nonsynonymous	False	282	1	T		3997594	3997594	3997594	0	1	C							CP009273
135	V	1323	A		GTA	1323	2		GCA				1	rpoC	3968	RNA polymerase, beta prime subunit	>		rpoC					BW25113_3988		BW25113_3988				snp_nonsynonymous	False	336	1	T		4179245	4179245	4179245	0	1	C							CP009273
136													0.800186157	bdcA/bdcR	intergenic (-12/-59)	c-di-GMP-binding biofilm dispersal mediator prot ein/transcriptional repressor for divergent bdcA	</>			bdcA,bdcR				BW25113_4249/BW25113_4251			BW25113_4249,BW25113_4251			snp_intergenic	False	212	1	A		4463882	4463882	4463882	53	1	G							CP009273
137													0.877861023	yahJ	coding (101/1383 nt)	putative metallo-dependent hydrolase domain deam inase	>	yahJ						BW25113_0324	BW25113_0324					small_indel	False	230	1			336936	336936	336936	32	1	C							CP009273	1
138	Q	70	E		CAA	70	1		GAA				1	ybcH	208	PRK09936 family protein	<		ybcH					BW25113_0567		BW25113_0567				snp_nonsynonymous	False	181	1	G		583230	583230	583230	0	1	C							CP009273
139	D	102	E		GAC	102	3		GAA				0.85312748	nfsB	306	dihydropteridine reductase, NAD(P)H-dependent, o xygen-insensitive	<		nfsB					BW25113_0578		BW25113_0578				snp_nonsynonymous	False	173	1	G		600575	600575	600575	30	1	T							CP009273
140	*	195	Q		TAA	195	1		CAA				1	nfsA	583	nitroreductase A, NADPH-dependent, FMN-dependent	>		nfsA					BW25113_0851		BW25113_0851				snp_nonsense	False	220	1	T		887222	887222	887222	0	1	C							CP009273
141	N	222	D		AAC	222	1		GAC				1	rpsA	664	30S ribosomal subunit protein S1	>		rpsA					BW25113_0911		BW25113_0911				snp_nonsynonymous	False	258	1	A		958114	958114	958114	0	1	G							CP009273
142													1	[marC]–[marA]		[marC],marR,[marA]		marC,marR,marA						[BW25113_1529]–[BW25113_1531]	BW25113_1529,BW25113_1530,BW25113_1531					large_deletion	False	167	1			1613043	1613852	1613043	0	2	810-bp							CP009273	810
143	K	174	N		AAG	174	3		AAC				1	ydjN	522	putative transporter	>		ydjN					BW25113_1729		BW25113_1729				snp_nonsynonymous	False	184	1	G		1805712	1805712	1805712	0	1	C							CP009273
144	*	28	E		TAG	28	1		GAG				1	nfsB	82	dihydropteridine reductase, NAD(P)H-dependent, o xygen-insensitive	<	nfsB						BW25113_0578	BW25113_0578					snp_nonsense	False	701	1	A		600799	600799	600799	4	1	C							CP009273
145	*	212	W		TAG	212	2		TGG				1	nfsA	635	nitroreductase A, NADPH-dependent, FMN-dependent	>		nfsA					BW25113_0851		BW25113_0851				snp_nonsense	False	845	1	A		887274	887274	887274	0	1	G							CP009273
146													0.843611337	mgrB	coding (19-30/144 nt)	regulatory peptide for PhoPQ, feedback inhibitio n	<	mgrB						BW25113_1826	BW25113_1826					small_indel	False	646	1			1902994	1903005	1902994	244	2	AACCAGAACGAC							CP009273	12
147													1	[mprA]		[mprA]		mprA						[BW25113_2684]	BW25113_2684					large_deletion	False	1035	1			2804402	2804720	2804402	0	2	319-bp							CP009273	319
148	A	263	T		GCT	263	1		ACT				1	rpoA	787	RNA polymerase, alpha subunit	<		rpoA					BW25113_3295		BW25113_3295				snp_nonsynonymous	False	949	1	C		3433602	3433602	3433602	0	1	T							CP009273
149	L	240	P		CTA	240	2		CCA				1	thrB	719	homoserine kinase	>		thrB					BW25113_0003		BW25113_0003				snp_nonsynonymous	False	854	1	T		3519	3519	3519	2	1	C							CP009273
150	N	185	S		AAT	185	2		AGT				1	nfsB	554	dihydropteridine reductase, NAD(P)H-dependent, o xygen-insensitive	<		nfsB					BW25113_0578		BW25113_0578				snp_nonsynonymous	False	662	1	T		600327	600327	600327	0	1	C							CP009273
151												8	1	ybjC|nfsA	coding (279-286/288 nt)|coding (8-15/723 nt)	DUF1418 family protein|nitroreductase A, NADPH-dependent, FMN-dependent	>|>	nfsA	ybjC					BW25113_0850|BW25113_0851	BW25113_0851	BW25113_0850				mobile_element_insertion	False	1205	2			886647	886654	886647	0	2	CAACCATT		IS1_316				768	CP009273
152	H	31	R		CAT	31	2		CGT				1	mprA	92	transcriptional repressor of microcin B17 synthe sis and multidrug efflux	>		mprA					BW25113_2684		BW25113_2684				snp_nonsynonymous	False	697	1	A		2804220	2804220	2804220	0	1	G							CP009273
153												8	1	dcuB/dcuR	intergenic (-28/+536)	C4-dicarboxylate transporter, anaerobic; DcuS co -sensor/response regulator in two-component regulatory s ystem with DcuS	</<			dcuB				BW25113_4123/BW25113_4124			BW25113_4123			mobile_element_insertion	False	1621	2			4338589	4338596	4338589	0	2	AAATTTTT		IS1_316				768	CP009273
154													1	[renD]–[fepB]		[renD],emrE,ybcK,ybcL,ybcM,ylcH,ybcN,ninE,ybcO,rusA,ylcG,quuD,nmpC,insH1,nmpC,essD,rrrD,rzpD,rzoD,borD,ybcV,ybcW,ylcI,nohD,aaaD,tfaD,ybcY,ybcY,tfaX,appY,ompT,pauD,envY,ybcH,nfrA,nfrB,cusS,cusR,cusC,cusF,cusB,cusA,pheP,ybdG,nfsB,ybdF,ybdJ,ybdK,sokE,hokE,insL1,entD,fepA,fes,ybdZ,entF,fepE,fepC,fepG,fepD,entS,[fepB]		renD,emrE,ybcK,ybcL,ybcM,ylcH,ybcN,ninE,ybcO,rusA,ylcG,quuD,nmpC,insH1,nmpC,essD,rrrD,rzpD,rzoD,borD,ybcV,ybcW,ylcI,nohD,aaaD,tfaD,ybcY,ybcY,tfaX,appY,ompT,pauD,envY,ybcH,nfrA,nfrB,cusS,cusR,cusC,cusF,cusB,cusA,pheP,ybdG,nfsB,ybdF,ybdJ,ybdK,sokE,hokE,insL1,entD,fepA,fes,ybdZ,entF,fepE,fepC,fepG,fepD,entS	fepB					[BW25113_0542]–[BW25113_0592]	BW25113_0542,BW25113_0543,BW25113_0544,BW25113_0545,BW25113_0546,BW25113_4588,BW25113_0547,BW25113_0548,BW25113_0549,BW25113_0550,BW25113_4509,BW25113_0551,BW25113_0553,BW25113_0552,BW25113_0553,BW25113_0554,BW25113_0555,BW25113_0556,BW25113_4510,BW25113_0557,BW25113_0558,BW25113_0559,BW25113_4589,BW25113_0560,BW25113_4634,BW25113_0561,BW25113_0562,BW25113_0562,BW25113_0563,BW25113_0564,BW25113_0…	BW25113_0592		IS3_524		large_deletion	False	471	1			563491	619020	563491	0	1	55530-bp							CP009273	55530
155	E	109	A		GAA	109	2		GCA				1	nfsA	326	nitroreductase A, NADPH-dependent, FMN-dependent	>		nfsA					BW25113_0851		BW25113_0851				snp_nonsynonymous	False	533	1	A		886965	886965	886965	1	1	C							CP009273
156	T	35	A		ACA	35	1		GCA				1	ybjS	103	putative NAD(P)H-dependent oxidoreductase with N AD(P)-binding Rossmann-fold domain	<		ybjS					BW25113_0868		BW25113_0868				snp_nonsynonymous	False	538	1	T		902107	902107	902107	0	1	C							CP009273
157													1	serX	noncoding (73/88 nt)	tRNA-Ser	<		serX				1	BW25113_1032		BW25113_1032				small_indel	False	451	1	G		1093036	1093036	1093036	12	1	G	1		8	7	G		CP009273
158	D	119	N		GAC	119	1		AAC				0.813306808	lolE	355	lipoprotein-releasing system transmembrane prote in	>		lolE					BW25113_1118		BW25113_1118				snp_nonsynonymous	False	411	1	G		1173130	1173130	1173130	94	1	A							CP009273
159													1	azuC/yecR	intergenic (-147/-116)	acid-inducible small membrane-associated protein /lipoprotein, function unknown	</>			azuC,yecR				BW25113_4663/BW25113_1904			BW25113_4663,BW25113_1904			small_indel	False	381	1			1981587	1981587	1981587	2	1	C	1		5	6	C		CP009273	1
160	P	40	L		CCG	40	2		CTG				0.854986191	mprA	119	transcriptional repressor of microcin B17 synthe sis and multidrug efflux	>		mprA					BW25113_2684		BW25113_2684				snp_nonsynonymous	False	489	1	C		2804247	2804247	2804247	83	1	T							CP009273
161													1	tktA/loiP	intergenic (-73/-205)	transketolase 1, thiamine triphosphate-binding/Phe-Phe periplasmic metalloprotease, OM lipoprot ein; low salt-inducible; heat shock protein that binds Era	</>			tktA				BW25113_2935/BW25113_2936			BW25113_2935			snp_intergenic	False	606	1	G		3075067	3075067	3075067	0	1	A							CP009273
162													1	leuP	noncoding (72/87 nt)	tRNA-Leu	<		leuP				1	BW25113_4369		BW25113_4369				small_indel	False	362	1	G		4596032	4596032	4596032	42	1	G	1		9	8	G		CP009273
163													1	bamA	coding (648/2433 nt)	BamABCDE complex OM biogenesis outer membrane po re-forming assembly factor	>	bamA					1	BW25113_0177	BW25113_0177					small_indel	False	247	1	CAGAAA		195062	195062	195062	21	2	A	6		2	1	CAGAAA		CP009273
164	C	570	G		TGC	570	1		GGC				1	acrB	1708	multidrug efflux system protein	<		acrB					BW25113_0462		BW25113_0462				snp_nonsynonymous	False	375	1	A		478152	478152	478152	0	1	C							CP009273
165													1	[ybdG]–[nfsB]		[ybdG],[nfsB]		ybdG,nfsB						[BW25113_0577]–[BW25113_0578]	BW25113_0577,BW25113_0578					large_deletion	False	288	1			600022	600641	600022	0	2	620-bp							CP009273	620
166													1	[nfsA]–[potI]		[nfsA],rimK,ybjN,potF,potG,potH,[potI]		nfsA,rimK,ybjN,potF,potG,potH,potI						[BW25113_0851]–[BW25113_0857]	BW25113_0851,BW25113_0852,BW25113_0853,BW25113_0854,BW25113_0855,BW25113_0856,BW25113_0857					large_deletion	False	278	1			887125	892949	887125	0	2	5825-bp							CP009273	5825
167													1	rrfE	noncoding (12/120 nt)	5S ribosomal RNA of rrnE operon	>		rrfE					BW25113_4010		BW25113_4010				snp_noncoding	False	89	1	C		4202979	4202979	4202979	0	1	A							CP009273
168	S	21	P		TCG	21	1		CCG				1	folA	61	dihydrofolate reductase	>		folA					BW25113_0048		BW25113_0048				snp_nonsynonymous	False	231	1	T		49883	49883	49883	0	1	C							CP009273
169	G	30	W		GGG	30	1		TGG				1	folA	88	dihydrofolate reductase	>		folA					BW25113_0048		BW25113_0048				snp_nonsynonymous	False	221	1	G		49910	49910	49910	0	1	T							CP009273
170											3	4	1	acrR	coding (217-220/648 nt)	transcriptional repressor	>	acrR						BW25113_0464	BW25113_0464					mobile_element_insertion	False	356	2			481433	481436	481433	0	2	CTAG		IS5_112				1201	CP009273
171	P	81	A		CCC	81	1		GCC				1	galE	241	UDP-galactose-4-epimerase	<		galE					BW25113_0759		BW25113_0759				snp_nonsynonymous	False	215	1	G		787271	787271	787271	0	1	C							CP009273
172	A	39	T		GCC	39	1		ACC				1	marR	115	transcriptional repressor of multiple antibiotic resistance	>		marR					BW25113_1530		BW25113_1530				snp_nonsynonymous	False	242	1	G		1613491	1613491	1613491	0	1	A							CP009273
173	E	155	D		GAA	155	3		GAT				1	katE	465	catalase HPII, heme d-containing	>		katE					BW25113_1732		BW25113_1732				snp_nonsynonymous	False	200	1	A		1808588	1808588	1808588	0	1	T							CP009273
174													1	mgrB	coding (100/144 nt)	regulatory peptide for PhoPQ, feedback inhibitio n	<	mgrB						BW25113_1826	BW25113_1826					small_indel	False	150	1			1902924	1902924	1902924	0	1	A	1		4	5	A		CP009273	1
175	V	214	I		GTC	214	1		ATC				1	xanQ	640	xanthine permease	>		xanQ					BW25113_2882		BW25113_2882				snp_nonsynonymous	False	219	1	G		3018349	3018349	3018349	0	1	A							CP009273
176	V	363	L		GTG	363	1		CTG				1	dnaA	1087	chromosomal replication initiator protein DnaA, DNA-binding transcriptional dual regulator	<		dnaA					BW25113_3702		BW25113_3702				snp_nonsynonymous	False	213	1	C		3876003	3876003	3876003	0	1	G							CP009273
177													1	alsR/rpiB	intergenic (-263/-96)	d-allose-inducible als operon transcriptional re pressor; autorepressor; repressor of rpiR/ribose 5-phosphate isomerase B/allose 6-phosphat e isomerase	</>			rpiB				BW25113_4089/BW25113_4090			BW25113_4090			snp_intergenic	False	144	1	C		4303071	4303071	4303071	0	1	T							CP009273
178													1	nfsB	coding (141/654 nt)	dihydropteridine reductase, NAD(P)H-dependent, o xygen-insensitive	<	nfsB						BW25113_0578	BW25113_0578					small_indel	False	189	1			600740	600740	600740	1	1	A							CP009273	1
179												9	1	[marA]		[marA]		marA						[BW25113_1531]	BW25113_1531					mobile_element_insertion	False	433	2			1613827	1613835	1613827	0	2	GACGATGTC		IS1_316				768	CP009273
180	C	259	R		TGT	259	1		CGT				1	rpoC	775	RNA polymerase, beta prime subunit	>		rpoC					BW25113_3988		BW25113_3988				snp_nonsynonymous	False	255	1	T		4176052	4176052	4176052	0	1	C							CP009273
181													1	[renD]–pagP		[renD],emrE,ybcK,ybcL,ybcM,ylcH,ybcN,ninE,ybcO,rusA,ylcG,quuD,nmpC,insH1,nmpC,essD,rrrD,rzpD,rzoD,borD,ybcV,ybcW,ylcI,nohD,aaaD,tfaD,ybcY,ybcY,tfaX,appY,ompT,pauD,envY,ybcH,nfrA,nfrB,cusS,cusR,cusC,cusF,cusB,cusA,pheP,ybdG,nfsB,ybdF,ybdJ,ybdK,sokE,hokE,insL1,entD,fepA,fes,ybdZ,entF,fepE,fepC,fepG,fepD,entS,fepB,entC,entE,entB,entA,entH,cstA,ybdD,ybdH,ybdL,ybdM,ybdN,ybdO,dsbG,ahpC,ahpF,uspG,ybdR,r…		renD,emrE,ybcK,ybcL,ybcM,ylcH,ybcN,ninE,ybcO,rusA,ylcG,quuD,nmpC,insH1,nmpC,essD,rrrD,rzpD,rzoD,borD,ybcV,ybcW,ylcI,nohD,aaaD,tfaD,ybcY,ybcY,tfaX,appY,ompT,pauD,envY,ybcH,nfrA,nfrB,cusS,cusR,cusC,cusF,cusB,cusA,pheP,ybdG,nfsB,ybdF,ybdJ,ybdK,sokE,hokE,insL1,entD,fepA,fes,ybdZ,entF,fepE,fepC,fepG,fepD,entS,fepB,entC,entE,entB,entA,entH,cstA,ybdD,ybdH,ybdL,ybdM,ybdN,ybdO,dsbG,ahpC,ahpF,uspG,ybdR,rnk…						[BW25113_0542]–[BW25113_0622]	BW25113_0542,BW25113_0543,BW25113_0544,BW25113_0545,BW25113_0546,BW25113_4588,BW25113_0547,BW25113_0548,BW25113_0549,BW25113_0550,BW25113_4509,BW25113_0551,BW25113_0553,BW25113_0552,BW25113_0553,BW25113_0554,BW25113_0555,BW25113_0556,BW25113_4510,BW25113_0557,BW25113_0558,BW25113_0559,BW25113_4589,BW25113_0560,BW25113_4634,BW25113_0561,BW25113_0562,BW25113_0562,BW25113_0563,BW25113_0564,BW25113_0…			IS3_524		large_deletion	False	312	1			563491	652670	563491	24	1	89180-bp							CP009273	89180
182	*	170	L		TAA	170	2		TTA				1	nfsA	509	nitroreductase A, NADPH-dependent, FMN-dependent	>	nfsA						BW25113_0851	BW25113_0851					snp_nonsense	False	425	1	A		887148	887148	887148	1	1	T							CP009273
183	*	212	W		TAG	212	2		TGG				0.914685726	nfsA	635	nitroreductase A, NADPH-dependent, FMN-dependent	>		nfsA					BW25113_0851		BW25113_0851				snp_nonsense	False	297	1	A		887274	887274	887274	28	1	G							CP009273
184	K	302	E		AAG	302	1		GAG				1	rpoA	904	RNA polymerase, alpha subunit	<		rpoA					BW25113_3295		BW25113_3295				snp_nonsynonymous	False	352	1	T		3433485	3433485	3433485	0	1	C							CP009273
185	*	28	E		TAG	28	1		GAG				1	nfsB	82	dihydropteridine reductase, NAD(P)H-dependent, o xygen-insensitive	<	nfsB						BW25113_0578	BW25113_0578					snp_nonsense	False	293	1	A		600799	600799	600799	1	1	C							CP009273
186												9	1	nfsA	coding (50-58/723 nt)	nitroreductase A, NADPH-dependent, FMN-dependent	>	nfsA						BW25113_0851	BW25113_0851					mobile_element_insertion	False	626	2			886689	886697	886689	0	2	TCACTGATG		IS1_316				768	CP009273
187	L	803	V		TTG	803	1		GTG				1	rpoC	2407	RNA polymerase, beta prime subunit	>		rpoC					BW25113_3988		BW25113_3988				snp_nonsynonymous	False	401	1	T		4177684	4177684	4177684	3	1	G							CP009273
188													1	yjhB–[yjiH]		yjhB,yjhC,ythA,yjhD,yjhE,insO,insI1,insM,insO,yjhV,fecE,fecD,fecC,fecB,fecA,fecR,fecI,insA,insB1,yjhU,yjhF,yjhG,yjhH,yjhI,sgcR,sgcE,sgcA,ryjB,sgcQ,sgcC,sgcB,sgcX,yjhY,yjhP,yjhQ,yjhX,yjhZ,yjhR,yjhR,nanS,nanM,nanC,fimB,fimE,fimA,fimI,fimC,fimD,fimF,fimG,fimH,gntP,uxuA,uxuB,uxuR,yjiC,iraD,hypT,iadA,yjiG,[yjiH]		yjhB,yjhC,ythA,yjhD,yjhE,insO,insI1,insM,insO,yjhV,fecE,fecD,fecC,fecB,fecA,fecR,fecI,insA,insB1,yjhU,yjhF,yjhG,yjhH,yjhI,sgcR,sgcE,sgcA,ryjB,sgcQ,sgcC,sgcB,sgcX,yjhY,yjhP,yjhQ,yjhX,yjhZ,yjhR,yjhR,nanS,nanM,nanC,fimB,fimE,fimA,fimI,fimC,fimD,fimF,fimG,fimH,gntP,uxuA,uxuB,uxuR,yjiC,iraD,hypT,iadA,yjiG,yjiH						[BW25113_4279]–[BW25113_4330]	BW25113_4279,BW25113_4280,BW25113_4655,BW25113_4281,BW25113_4282,BW25113_4623,BW25113_4284,BW25113_4561,BW25113_4623,BW25113_4286,BW25113_4287,BW25113_4288,BW25113_4289,BW25113_4290,BW25113_4291,BW25113_4292,BW25113_4293,BW25113_4294,BW25113_4576,BW25113_4295,BW25113_4296,BW25113_4297,BW25113_4298,BW25113_4299,BW25113_4300,BW25113_4301,BW25113_4302,BW25113_4624,BW25113_4303,BW25113_4304,BW25113_4…					large_deletion	False	326	1			4493333	4550428	4493333	0	2	57096-bp							CP009273	57096
189													1	[nmpC]–[pagP]		[nmpC],essD,rrrD,rzpD,rzoD,borD,ybcV,ybcW,ylcI,nohD,aaaD,tfaD,ybcY,ybcY,tfaX,appY,ompT,pauD,envY,ybcH,nfrA,nfrB,cusS,cusR,cusC,cusF,cusB,cusA,pheP,ybdG,nfsB,ybdF,ybdJ,ybdK,sokE,hokE,insL1,entD,fepA,fes,ybdZ,entF,fepE,fepC,fepG,fepD,entS,fepB,entC,entE,entB,entA,entH,cstA,ybdD,ybdH,ybdL,ybdM,ybdN,ybdO,dsbG,ahpC,ahpF,uspG,ybdR,rnk,rna,citT,citG,citX,citF,citE,citD,citC,citA,citB,dcuC,[pagP]		essD,rrrD,rzpD,rzoD,borD,ybcV,ybcW,ylcI,nohD,aaaD,tfaD,ybcY,ybcY,tfaX,appY,ompT,pauD,envY,ybcH,nfrA,nfrB,cusS,cusR,cusC,cusF,cusB,cusA,pheP,ybdG,nfsB,ybdF,ybdJ,ybdK,sokE,hokE,insL1,entD,fepA,fes,ybdZ,entF,fepE,fepC,fepG,fepD,entS,fepB,entC,entE,entB,entA,entH,cstA,ybdD,ybdH,ybdL,ybdM,ybdN,ybdO,dsbG,ahpC,ahpF,uspG,ybdR,rnk,rna,citT,citG,citX,citF,citE,citD,citC,citA,citB,dcuC,pagP	nmpC					[BW25113_0553]–[BW25113_0622]	BW25113_0554,BW25113_0555,BW25113_0556,BW25113_4510,BW25113_0557,BW25113_0558,BW25113_0559,BW25113_4589,BW25113_0560,BW25113_4634,BW25113_0561,BW25113_0562,BW25113_0562,BW25113_0563,BW25113_0564,BW25113_0565,BW25113_4635,BW25113_0566,BW25113_0567,BW25113_0568,BW25113_0569,BW25113_0570,BW25113_0571,BW25113_0572,BW25113_0573,BW25113_0574,BW25113_0575,BW25113_0576,BW25113_0577,BW25113_0578,BW25113_0…	BW25113_0553		IS5_112		large_deletion	False	207	1			571245	652081	571245	0	1	80837-bp							CP009273	80837
190												9	1	nfsA	coding (50-58/723 nt)	nitroreductase A, NADPH-dependent, FMN-dependent	>	nfsA						BW25113_0851	BW25113_0851					mobile_element_insertion	False	390	2			886689	886697	886689	0	2	TCACTGATG		IS1_316				768	CP009273
191	G	188	V		GGT	188	2		GTT				0.819160461	nfsB	563	dihydropteridine reductase, NAD(P)H-dependent, o xygen-insensitive	<		nfsB					BW25113_0578		BW25113_0578				snp_nonsynonymous	False	203	1	C		600318	600318	600318	45	1	A							CP009273
192	T	161	I		ACC	161	2		ATC				0.874214649	ftsA	482	ATP-binding cell division protein involved in re cruitment of FtsK to Z ring	>		ftsA					BW25113_0094		BW25113_0094				snp_nonsynonymous	False	264	1	C		100950	100950	100950	38	1	T							CP009273
193												4	1	nfsB	coding (38-41/654 nt)	dihydropteridine reductase, NAD(P)H-dependent, o xygen-insensitive	<	nfsB						BW25113_0578	BW25113_0578					mobile_element_insertion	False	521	2			600840	600843	600840	0	2	TTAG		IS5_112				1201	CP009273
194	*	20	E		TAA	20	1		GAA				1	nfsA	58	nitroreductase A, NADPH-dependent, FMN-dependent	>	nfsA						BW25113_0851	BW25113_0851					snp_nonsense	False	221	1	T		886697	886697	886697	0	1	G							CP009273
195	A	461	V		GCG	461	2		GTG				1	yagF	1382	CP4-6 prophage; dehydratase family protein	>		yagF					BW25113_0269		BW25113_0269				snp_nonsynonymous	False	817	1	C		280293	280293	280293	0	1	T							CP009273
196												4	1	nfsB	coding (38-41/654 nt)	dihydropteridine reductase, NAD(P)H-dependent, o xygen-insensitive	<	nfsB						BW25113_0578	BW25113_0578					mobile_element_insertion	False	1306	2			600840	600843	600840	0	2	TTAG		IS5_112				1201	CP009273
197													1	nfsA	coding (99/723 nt)	nitroreductase A, NADPH-dependent, FMN-dependent	>	nfsA						BW25113_0851	BW25113_0851					small_indel	False	664	1			886738	886738	886738	0	1	C							CP009273	1
198													0.948369976	mprA	coding (104/531 nt)	transcriptional repressor of microcin B17 synthe sis and multidrug efflux	>	mprA					1	BW25113_2684	BW25113_2684					small_indel	False	733	1	CATGCA		2804232	2804232	2804232	82	2	A	6		2	1	CATGCA		CP009273
199	L	45	P		CTG	45	2		CCG				1	nfsB	134	dihydropteridine reductase, NAD(P)H-dependent, o xygen-insensitive	<		nfsB					BW25113_0578		BW25113_0578				snp_nonsynonymous	False	362	1	A		600747	600747	600747	0	1	G							CP009273
200												1	1	nfsA	coding (675/723 nt)	nitroreductase A, NADPH-dependent, FMN-dependent	>		nfsA		A			BW25113_0851		BW25113_0851				mobile_element_insertion	False	661	2			887314	887314	887314	0	2	C		IS30_173				1221	CP009273
201													1	mprA	coding (291/531 nt)	transcriptional repressor of microcin B17 synthe sis and multidrug efflux	>	mprA						BW25113_2684	BW25113_2684					small_indel	False	380	1			2804419	2804419	2804419	1	1	A	1		4	5	A		CP009273	1
202													1	mprA/emrA	intergenic (+69/-58)	transcriptional repressor of microcin B17 synthe sis and multidrug efflux/multidrug efflux system	>/>			emrA				BW25113_2684/BW25113_2685			BW25113_2685			snp_intergenic	False	402	1	A		2804728	2804728	2804728	1	1	G							CP009273
203												4	1	grxA/ybjC	intergenic (-126/-31)	glutaredoxin 1, redox coenzyme for ribonucleotid e reductase (RNR1a)/DUF1418 family protein	</>			grxA,ybjC				BW25113_0849/BW25113_0850			BW25113_0849,BW25113_0850			mobile_element_insertion	False	599	2			886335	886338	886335	0	2	TTAG		IS5_112				1201	CP009273
204	N	109	D		AAT	109	1		GAT				1	mprA	325	transcriptional repressor of microcin B17 synthe sis and multidrug efflux	>		mprA					BW25113_2684		BW25113_2684				snp_nonsynonymous	False	378	1	A		2804453	2804453	2804453	0	1	G							CP009273
205	L	282	V		TTA	282	1		GTA				1	rpoA	844	RNA polymerase, alpha subunit	<		rpoA					BW25113_3295		BW25113_3295				snp_nonsynonymous	False	375	1	A		3433545	3433545	3433545	0	1	C							CP009273
206												4	1	nfsB	coding (38-41/654 nt)	dihydropteridine reductase, NAD(P)H-dependent, o xygen-insensitive	<	nfsB						BW25113_0578	BW25113_0578					mobile_element_insertion	False	494	2			600840	600843	600840	0	2	TTAG		IS5_112				1201	CP009273
207													1	mprA	coding (445/531 nt)	transcriptional repressor of microcin B17 synthe sis and multidrug efflux	>		mprA				1	BW25113_2684		BW25113_2684				small_indel	False	265	1	G		2804573	2804573	2804573	8	1	G							CP009273
208	Q	204	L		CAG	204	2		CTG				1	cpxR	611	response regulator in two-component regulatory s ystem with CpxA	<		cpxR					BW25113_3912		BW25113_3912				snp_nonsynonymous	False	404	1	T		4094988	4094988	4094988	1	1	A							CP009273
209	V	456	M		GTG	456	1		ATG				1	acrB	1366	multidrug efflux system protein	<		acrB					BW25113_0462		BW25113_0462				snp_nonsynonymous	False	229	1	C		478494	478494	478494	0	1	T							CP009273
210	Y	54	D		TAC	54	1		GAC				1	acrR	160	transcriptional repressor	>		acrR					BW25113_0464		BW25113_0464				snp_nonsynonymous	False	301	1	T		481376	481376	481376	0	1	G							CP009273
211	D	14	G		GAC	14	2		GGC				1	ycfQ	41	repressor for bhsA(ycfR)	<		ycfQ					BW25113_1111		BW25113_1111				snp_nonsynonymous	False	196	1	T		1164248	1164248	1164248	0	1	C							CP009273
212	*	85	C		TGA	85	3		TGT				1	nfsB	255	dihydropteridine reductase, NAD(P)H-dependent, o xygen-insensitive	<	nfsB						BW25113_0578	BW25113_0578					snp_nonsense	False	448	1	T		600626	600626	600626	0	1	A							CP009273
213													1	nfsA	coding (31/723 nt)	nitroreductase A, NADPH-dependent, FMN-dependent	>	nfsA						BW25113_0851	BW25113_0851					small_indel	False	401	1			886670	886670	886670	1	1	C							CP009273	1
214	A	107	V		GCA	107	2		GTA				0.814401627	sfmD	320	putative outer membrane export usher protein	>		sfmD					BW25113_0532		BW25113_0532				snp_nonsynonymous	False	272	1	C		555472	555472	555472	62	1	T							CP009273
215	*	26	Q		TAG	26	1		CAG				0.853431225	nfsA	76	nitroreductase A, NADPH-dependent, FMN-dependent	>	nfsA						BW25113_0851	BW25113_0851					snp_nonsense	False	220	1	T		886715	886715	886715	38	1	C							CP009273
216	Y	206	S		TAT	206	2		TCT				0.855597973	nfsB	617	dihydropteridine reductase, NAD(P)H-dependent, o xygen-insensitive	<		nfsB					BW25113_0578		BW25113_0578				snp_nonsynonymous	False	283	1	T		600264	600264	600264	27	1	G							CP009273
217												9	1	nfsA	coding (649-657/723 nt)	nitroreductase A, NADPH-dependent, FMN-dependent	>		nfsA					BW25113_0851		BW25113_0851				mobile_element_insertion	False	590	2			887288	887296	887288	0	2	CGCCGAACA		IS1_316				768	CP009273
218	S	232	R		AGC	232	1		CGC				0.815511703	fryA	694	putative PTS enzyme, Hpr component/enzyme I comp onent/enzyme IIA component	<		fryA					BW25113_2383		BW25113_2383				snp_nonsynonymous	False	243	1	T		2497271	2497271	2497271	55	1	G							CP009273
219													1	ygaQ	pseudogene (66/2253 nt)	uncharacterized protein; putative enzyme	>		ygaQ					BW25113_4462		BW25113_4462				snp_pseudogene	False	300	1	T		2779821	2779821	2779821	0	1	C							CP009273
220	F	39	S		TTC	39	2		TCC				1	nfsB	116	dihydropteridine reductase, NAD(P)H-dependent, o xygen-insensitive	<		nfsB					BW25113_0578		BW25113_0578				snp_nonsynonymous	False	303	1	A		600765	600765	600765	1	1	G							CP009273
221													1	tsx/yajI	intergenic (-8/+291)	nucleoside channel, receptor of phage T6 and col icin K/putative lipoprotein	</<			tsx				BW25113_0411/BW25113_0412			BW25113_0411			snp_intergenic	False	271	1	G		427477	427477	427477	0	1	C							CP009273
222												9	1	ompC/micF	intergenic (-31/-296)	outer membrane porin protein C/sRNA antisense regulator affecting ompF expressi on, Hfq-dependent	</>			ompC				BW25113_2215/BW25113_4439			BW25113_2215			mobile_element_insertion	False	460	2			2306259	2306267	2306259	0	2	TGCTTTTTT		IS1_316				768	CP009273
223													1	[ybdG]–[nfsB]		[ybdG],[nfsB]		ybdG	nfsB					[BW25113_0577]–[BW25113_0578]	BW25113_0577	BW25113_0578				large_deletion	False	361	1			600099	600295	600099	0	2	197-bp							CP009273	197
224										3		4	1	nfsA	coding (92-95/723 nt)	nitroreductase A, NADPH-dependent, FMN-dependent	>	nfsA						BW25113_0851	BW25113_0851					mobile_element_insertion	False	644	2			886731	886734	886731	0	2	TTAA		IS5_112				1201	CP009273
225													1	tyrT/purU	intergenic (-110/+50)	tRNA-Tyr/formyltetrahydrofolate hydrolase	</<			tyrT				BW25113_1231/BW25113_1232			BW25113_1231			snp_intergenic	False	356	1	G		1283188	1283188	1283188	0	1	T							CP009273
226													1	uvrA/ssb	intergenic (-100/-154)	ATPase and DNA damage recognition protein of nuc leotide excision repair excinuclease UvrABC/single-stranded DNA-binding protein	</>			uvrA				BW25113_4058/BW25113_4059			BW25113_4058			snp_intergenic	False	525	1	C		4263899	4263899	4263899	0	1	A							CP009273
227													1	[renD]–[citF]		[renD],emrE,ybcK,ybcL,ybcM,ylcH,ybcN,ninE,ybcO,rusA,ylcG,quuD,nmpC,insH1,nmpC,essD,rrrD,rzpD,rzoD,borD,ybcV,ybcW,ylcI,nohD,aaaD,tfaD,ybcY,ybcY,tfaX,appY,ompT,pauD,envY,ybcH,nfrA,nfrB,cusS,cusR,cusC,cusF,cusB,cusA,pheP,ybdG,nfsB,ybdF,ybdJ,ybdK,sokE,hokE,insL1,entD,fepA,fes,ybdZ,entF,fepE,fepC,fepG,fepD,entS,fepB,entC,entE,entB,entA,entH,cstA,ybdD,ybdH,ybdL,ybdM,ybdN,ybdO,dsbG,ahpC,ahpF,uspG,ybdR,r…		renD,emrE,ybcK,ybcL,ybcM,ylcH,ybcN,ninE,ybcO,rusA,ylcG,quuD,nmpC,insH1,nmpC,essD,rrrD,rzpD,rzoD,borD,ybcV,ybcW,ylcI,nohD,aaaD,tfaD,ybcY,ybcY,tfaX,appY,ompT,pauD,envY,ybcH,nfrA,nfrB,cusS,cusR,cusC,cusF,cusB,cusA,pheP,ybdG,nfsB,ybdF,ybdJ,ybdK,sokE,hokE,insL1,entD,fepA,fes,ybdZ,entF,fepE,fepC,fepG,fepD,entS,fepB,entC,entE,entB,entA,entH,cstA,ybdD,ybdH,ybdL,ybdM,ybdN,ybdO,dsbG,ahpC,ahpF,uspG,ybdR,rnk…						[BW25113_0542]–[BW25113_0615]	BW25113_0542,BW25113_0543,BW25113_0544,BW25113_0545,BW25113_0546,BW25113_4588,BW25113_0547,BW25113_0548,BW25113_0549,BW25113_0550,BW25113_4509,BW25113_0551,BW25113_0553,BW25113_0552,BW25113_0553,BW25113_0554,BW25113_0555,BW25113_0556,BW25113_4510,BW25113_0557,BW25113_0558,BW25113_0559,BW25113_4589,BW25113_0560,BW25113_4634,BW25113_0561,BW25113_0562,BW25113_0562,BW25113_0563,BW25113_0564,BW25113_0…			IS3_524		large_deletion	False	384	1			563491	643852	563491	0	1	80362-bp							CP009273	80362
228	*	145	L		TGA	145	2		TTA				1	nfsA	434	nitroreductase A, NADPH-dependent, FMN-dependent	>	nfsA						BW25113_0851	BW25113_0851					snp_nonsense	False	370	1	G		887073	887073	887073	0	1	T							CP009273
229	D	155	G		GAT	155	2		GGT				1	yigI	464	4HBT thioesterase family protein	<		yigI					BW25113_3820		BW25113_3820				snp_nonsynonymous	False	895	1	T		3997594	3997594	3997594	0	1	C							CP009273
230													0.804899693	kefC/folA	intergenic (+152/-40)	potassium:proton antiporter/dihydrofolate reductase	>/>			folA				BW25113_0047/BW25113_0048			BW25113_0048			snp_intergenic	False	266	1	C		49783	49783	49783	64	1	T							CP009273
231	R	30	W		CGG	30	1		TGG				1	folA	88	dihydrofolate reductase	>		folA					BW25113_0048		BW25113_0048				snp_nonsynonymous	False	336	1	C		49910	49910	49910	0	1	T							CP009273
232											3	4	0.871323529	mgrB/yobH	intergenic (-46/-110)	regulatory peptide for PhoPQ, feedback inhibitio n/uncharacterized protein	</>			mgrB,yobH				BW25113_1826/BW25113_4536			BW25113_1826,BW25113_4536			mobile_element_insertion	False	474	2			1903069	1903072	1903069	70	2	TTAG		IS5_112				1201	CP009273
233	K	42	*		AAA	42	1		TAA				0.837292194	yqfG	124	uncharacterized protein	>		yqfG					BW25113_4684		BW25113_4684				snp_nonsynonymous	False	283	1	A		3026299	3026299	3026299	55	1	T							CP009273
234	P	76	A		CCT	76	1		GCT				1	rpoD	226	RNA polymerase, sigma 70 (sigma D) factor	>		rpoD					BW25113_3067		BW25113_3067				snp_nonsynonymous	False	324	1	C		3206631	3206631	3206631	0	1	G							CP009273
235													1	rrsA	noncoding (221/1542 nt)	16S ribosomal RNA of rrnA operon	>	rrsA					1	BW25113_3851	BW25113_3851					small_indel	False	223	1	A		4029111	4029111	4029111	2	1	C							CP009273
236													1	nfsB	coding (258/654 nt)	dihydropteridine reductase, NAD(P)H-dependent, o xygen-insensitive	<	nfsB					1	BW25113_0578	BW25113_0578					small_indel	False	196	1	T		600623	600623	600623	2	1	T	1		6	5	T		CP009273
237												9	1	nfsA	coding (500-508/723 nt)	nitroreductase A, NADPH-dependent, FMN-dependent	>	nfsA						BW25113_0851	BW25113_0851					mobile_element_insertion	False	411	2			887139	887147	887139	0	2	AGCCGCGTT		IS1_316				768	CP009273
238												9	1	ompC/micF	intergenic (-49/-278)	outer membrane porin protein C/sRNA antisense regulator affecting ompF expressi on, Hfq-dependent	</>			ompC				BW25113_2215/BW25113_4439			BW25113_2215			mobile_element_insertion	False	372	2			2306277	2306285	2306277	0	2	CATACTGAT		IS1_316				768	CP009273
239													1	rcsC	coding (2076/2850 nt)	hybrid sensory kinase in two-component regulator y system with RcsB and YojN	<	rcsC						BW25113_2218	BW25113_2218					small_indel	False	188	1			2311280	2311280	2311280	0	1	G							CP009273	1
240	*	158	L		TAG	158	2		TTG				1	mprA	473	transcriptional repressor of microcin B17 synthe sis and multidrug efflux	>		mprA					BW25113_2684		BW25113_2684				snp_nonsense	False	234	1	A		2804601	2804601	2804601	1	1	T							CP009273
241													1	[yhhZ]–yrhA		[yhhZ],yrhA		yhhZ,yrhA						[BW25113_3442]–[BW25113_3443]	BW25113_3442,BW25113_3443			IS1_316		large_deletion	False	208	1			3575499	3576787	3575499	0	1	1289-bp							CP009273	1289
242	D	418	G		GAT	418	2		GGT				1	cpxA	1253	sensory histidine kinase in two-component regula tory system with CpxR	<		cpxA					BW25113_3911		BW25113_3911				snp_nonsynonymous	False	330	1	T		4093651	4093651	4093651	0	1	C							CP009273
243													0.919409762	tsx	coding (410-417/885 nt)	nucleoside channel, receptor of phage T6 and col icin K	<	tsx						BW25113_0411	BW25113_0411					small_indel	False	810	1			427053	427060	427053	142	2	ATCTTTAT							CP009273	8
244										3	3	4	1	nfsB	coding (38-41/654 nt)	dihydropteridine reductase, NAD(P)H-dependent, o xygen-insensitive	<	nfsB						BW25113_0578	BW25113_0578					mobile_element_insertion	False	1495	2			600840	600843	600840	0	2	TTAG		IS5_112				1201	CP009273
245												4	1	grxA/ybjC	intergenic (-126/-31)	glutaredoxin 1, redox coenzyme for ribonucleotid e reductase (RNR1a)/DUF1418 family protein	</>			grxA,ybjC				BW25113_0849/BW25113_0850			BW25113_0849,BW25113_0850			mobile_element_insertion	False	1527	2			886335	886338	886335	0	2	TTAG		IS5_112				1201	CP009273
246	D	261	Y		GAC	261	1		TAC				1	wbbK	781	lipopolysaccharide biosynthesis protein	<		wbbK					BW25113_2032		BW25113_2032				snp_nonsynonymous	False	868	1	C		2097210	2097210	2097210	1	1	A							CP009273
247													1	[yejO]–ompC		[yejO],narP,ccmH,dsbE,ccmF,ccmE,ccmD,ccmC,ccmB,ccmA,napC,napB,napH,napG,napA,napD,napF,eco,mqo,yojI,alkB,ada,apbE,ompC		yejO,narP,ccmH,dsbE,ccmF,ccmE,ccmD,ccmC,ccmB,ccmA,napC,napB,napH,napG,napA,napD,napF,eco,mqo,yojI,alkB,ada,apbE,ompC						[BW25113_2190]–[BW25113_2215]	BW25113_2190,BW25113_2193,BW25113_2194,BW25113_2195,BW25113_2196,BW25113_2197,BW25113_2198,BW25113_2199,BW25113_2200,BW25113_2201,BW25113_2202,BW25113_2203,BW25113_2204,BW25113_2205,BW25113_2206,BW25113_2207,BW25113_2208,BW25113_2209,BW25113_2210,BW25113_2211,BW25113_2212,BW25113_2213,BW25113_2214,BW25113_2215			IS5_112		large_deletion	False	796	1			2283593	2306499	2283593	0	1	22907-bp							CP009273	22907
248	*	140	W		TAG	140	2		TGG				1	mprA	419	transcriptional repressor of microcin B17 synthe sis and multidrug efflux	>	mprA						BW25113_2684	BW25113_2684					snp_nonsense	False	953	1	A		2804547	2804547	2804547	0	1	G							CP009273
249	N	37	S		AAC	37	2		AGC				1	nfsB	110	dihydropteridine reductase, NAD(P)H-dependent, o xygen-insensitive	<		nfsB					BW25113_0578		BW25113_0578				snp_nonsynonymous	False	289	1	T		600771	600771	600771	0	1	C							CP009273
250													1	nfsA	coding (31/723 nt)	nitroreductase A, NADPH-dependent, FMN-dependent	>	nfsA						BW25113_0851	BW25113_0851					small_indel	False	302	1			886670	886670	886670	2	1	C							CP009273	1
251												9	1	ompC/micF	intergenic (-9/-318)	outer membrane porin protein C/sRNA antisense regulator affecting ompF expressi on, Hfq-dependent	</>			ompC				BW25113_2215/BW25113_4439			BW25113_2215			mobile_element_insertion	False	872	2			2306237	2306245	2306237	0	2	CCCTCTGTT		IS1_316				768	CP009273
252													1	mprA	coding (461/531 nt)	transcriptional repressor of microcin B17 synthe sis and multidrug efflux	>		mprA					BW25113_2684		BW25113_2684				small_indel	False	345	1			2804589	2804589	2804589	0	1	T							CP009273	1
253												4	1	nfsB	coding (38-41/654 nt)	dihydropteridine reductase, NAD(P)H-dependent, o xygen-insensitive	<	nfsB						BW25113_0578	BW25113_0578					mobile_element_insertion	False	766	2			600840	600843	600840	0	2	TTAG		IS5_112				1201	CP009273
254												2	1	nfsA	coding (674-675/723 nt)	nitroreductase A, NADPH-dependent, FMN-dependent	>		nfsA					BW25113_0851		BW25113_0851				mobile_element_insertion	False	712	2			887313	887314	887313	0	2	GC		IS30_173				1221	CP009273
255	P	103	R		CCT	103	2		CGT				1	mprA	308	transcriptional repressor of microcin B17 synthe sis and multidrug efflux	>		mprA					BW25113_2684		BW25113_2684				snp_nonsynonymous	False	467	1	C		2804436	2804436	2804436	0	1	G							CP009273
256												9	0.804071247	ybjC	coding (203-211/288 nt)	DUF1418 family protein	>	ybjC						BW25113_0850	BW25113_0850					mobile_element_insertion	False	632	2			886571	886579	886571	154	2	CAAAACGTC		IS1_316				768	CP009273
257										3		5	1	nfsB	coding (38-42/654 nt)	dihydropteridine reductase, NAD(P)H-dependent, o xygen-insensitive	<	nfsB						BW25113_0578	BW25113_0578					mobile_element_insertion	False	764	2			600839	600843	600839	0	2	CTTAG		IS5_112				1201	CP009273
258													1	[ybjG]–[ybjS]		[ybjG],mdfA,ybjH,ybjI,ybjJ,rcdA,rybB,ybjL,ybjM,grxA,ybjC,nfsA,rimK,ybjN,potF,potG,potH,potI,ybjO,rlmC,artJ,artM,artQ,artI,artP,ybjP,ybjQ,amiD,[ybjS]		ybjG,mdfA,ybjH,ybjI,ybjJ,rcdA,rybB,ybjL,ybjM,grxA,ybjC,nfsA,rimK,ybjN,potF,potG,potH,potI,ybjO,rlmC,artJ,artM,artQ,artI,artP,ybjP,ybjQ,amiD	ybjS					[BW25113_0841]–[BW25113_0868]	BW25113_0841,BW25113_0842,BW25113_0843,BW25113_0844,BW25113_0845,BW25113_0846,BW25113_4417,BW25113_0847,BW25113_0848,BW25113_0849,BW25113_0850,BW25113_0851,BW25113_0852,BW25113_0853,BW25113_0854,BW25113_0855,BW25113_0856,BW25113_0857,BW25113_0858,BW25113_0859,BW25113_0860,BW25113_0861,BW25113_0862,BW25113_0863,BW25113_0864,BW25113_0865,BW25113_0866,BW25113_0867	BW25113_0868				large_deletion	False	343	1			878743	901283	878743	0	2	22541-bp							CP009273	22541
259	R	64	G		CGT	64	1		GGT				1	tktB	190	transketolase 2, thiamine triphosphate-binding	>		tktB					BW25113_2465		BW25113_2465				snp_nonsynonymous	False	394	1	C		2573184	2573184	2573184	0	1	G							CP009273
260	T	298	A		ACG	298	1		GCG				1	nadR	892	trifunctional protein: nicotinamide mononucleoti de adenylyltransferase, ribosylnicotinamide kinase, transc riptional repressor	>		nadR					BW25113_4390		BW25113_4390				snp_nonsynonymous	False	330	1	A		4618023	4618023	4618023	0	1	G							CP009273
261												4	1	nfsB	coding (38-41/654 nt)	dihydropteridine reductase, NAD(P)H-dependent, o xygen-insensitive	<	nfsB						BW25113_0578	BW25113_0578					mobile_element_insertion	False	636	2			600840	600843	600840	0	2	TTAG		IS5_112				1201	CP009273
262	F	38	S		TTC	38	2		TCC				1	nfsA	113	nitroreductase A, NADPH-dependent, FMN-dependent	>		nfsA					BW25113_0851		BW25113_0851				snp_nonsynonymous	False	312	1	T		886752	886752	886752	0	1	C							CP009273
263	*	37	Q		TAA	37	1		CAA				1	mprA	109	transcriptional repressor of microcin B17 synthe sis and multidrug efflux	>	mprA						BW25113_2684	BW25113_2684					snp_nonsense	False	357	1	T		2804237	2804237	2804237	1	1	C							CP009273
264													1	nfsB/ybdF	intergenic (-7/+87)	dihydropteridine reductase, NAD(P)H-dependent, o xygen-insensitive/DUF419 family protein	</<			nfsB				BW25113_0578/BW25113_0579			BW25113_0578			snp_intergenic	False	270	1	G		600887	600887	600887	0	1	T							CP009273
265	A	732	T		GCT	732	1		ACT				1	ybhJ	2194	putative hydratase	>		ybhJ					BW25113_0771		BW25113_0771				snp_nonsynonymous	False	239	1	G		801152	801152	801152	0	1	A							CP009273
266	R	45	C		CGC	45	1		TGC				1	nfsA	133	nitroreductase A, NADPH-dependent, FMN-dependent	>		nfsA					BW25113_0851		BW25113_0851				snp_nonsynonymous	False	251	1	C		886772	886772	886772	0	1	T							CP009273
267	*	59	E		TAA	59	1		GAA				1	nfsA	175	nitroreductase A, NADPH-dependent, FMN-dependent	>	nfsA						BW25113_0851	BW25113_0851					snp_nonsense	False	269	1	T		886814	886814	886814	0	1	G							CP009273
268													1	mepH/sodB	intergenic (+33/-95)	murein DD-endopeptidase, space-maker hydrolase/superoxide dismutase, Fe	>/>			sodB				BW25113_1655/BW25113_1656			BW25113_1656			snp_intergenic	False	199	1	A		1729540	1729540	1729540	0	1	G							CP009273
269	P	60	A		CCG	60	1		GCG				1	mprA	178	transcriptional repressor of microcin B17 synthe sis and multidrug efflux	>		mprA					BW25113_2684		BW25113_2684				snp_nonsynonymous	False	305	1	C		2804306	2804306	2804306	0	1	G							CP009273
270	L	332	F		CTC	332	1		TTC				1	acrB	994	multidrug efflux system protein	<		acrB					BW25113_0462		BW25113_0462				snp_nonsynonymous	False	300	1	G		478866	478866	478866	0	1	A							CP009273
271													1	nfsB	coding (263-343/654 nt)	dihydropteridine reductase, NAD(P)H-dependent, o xygen-insensitive	<	nfsB						BW25113_0578	BW25113_0578					large_deletion	False	313	1			600538	600618	600538	0	2	81-bp							CP009273	81
272													1	[nfsA]–[ybjX]		[nfsA],rimK,ybjN,potF,potG,potH,potI,ybjO,rlmC,artJ,artM,artQ,artI,artP,ybjP,ybjQ,amiD,ybjS,ybjT,ltaE,poxB,hcr,hcp,ybjE,aqpZ,ybjD,[ybjX]		nfsA,rimK,ybjN,potF,potG,potH,potI,ybjO,rlmC,artJ,artM,artQ,artI,artP,ybjP,ybjQ,amiD,ybjS,ybjT,ltaE,poxB,hcr,hcp,ybjE,aqpZ,ybjD,ybjX						[BW25113_0851]–[BW25113_0877]	BW25113_0851,BW25113_0852,BW25113_0853,BW25113_0854,BW25113_0855,BW25113_0856,BW25113_0857,BW25113_0858,BW25113_0859,BW25113_0860,BW25113_0861,BW25113_0862,BW25113_0863,BW25113_0864,BW25113_0865,BW25113_0866,BW25113_0867,BW25113_0868,BW25113_0869,BW25113_0870,BW25113_0871,BW25113_0872,BW25113_0873,BW25113_0874,BW25113_0875,BW25113_0876,BW25113_0877					large_deletion	False	246	1			886662	914546	886662	0	2	27885-bp							CP009273	27885
273												9	1	ompC/micF	intergenic (-42/-285)	outer membrane porin protein C/sRNA antisense regulator affecting ompF expressi on, Hfq-dependent	</>			ompC				BW25113_2215/BW25113_4439			BW25113_2215			mobile_element_insertion	False	554	2			2306270	2306278	2306270	0	2	GCCACTGCA		IS1_316				768	CP009273
274													1	metW/metV	intergenic (+3/-31)	tRNA-Met/tRNA-Met	>/>			metV				BW25113_2815/BW25113_2816			BW25113_2816			small_indel	False	49	2	TA		2940935	2940935	2940935	3	2	C							CP009273	1
275													1	metW/metV	intergenic (+21/-13)	tRNA-Met/tRNA-Met	>/>			metV				BW25113_2815/BW25113_2816			BW25113_2816			small_indel	False	50	1			2940953	2940953	2940953	2	1	A							CP009273	1
276	D	102	E		GAC	102	3		GAA				1	nfsB	306	dihydropteridine reductase, NAD(P)H-dependent, o xygen-insensitive	<		nfsB					BW25113_0578		BW25113_0578				snp_nonsynonymous	False	277	1	G		600575	600575	600575	0	1	T							CP009273
277	*	67	Q		TAA	67	1		CAA				1	nfsA	199	nitroreductase A, NADPH-dependent, FMN-dependent	>	nfsA						BW25113_0851	BW25113_0851					snp_nonsense	False	257	1	T		886838	886838	886838	0	1	C							CP009273
278	H	111	R		CAC	111	2		CGC				1	mprA	332	transcriptional repressor of microcin B17 synthe sis and multidrug efflux	>		mprA					BW25113_2684		BW25113_2684				snp_nonsynonymous	False	339	1	A		2804460	2804460	2804460	0	1	G							CP009273
279													1	orn/glyV	intergenic (+112/-99)	oligoribonuclease/tRNA-Gly	>/>			glyV				BW25113_4162/BW25113_4163			BW25113_4163			small_indel	False	295	1			4382078	4382078	4382078	1	1	A	1		7	8	A		CP009273	1
280	M	89	V		ATG	89	1		GTG				1	ompR	265	response regulator in two-component regulatory s ystem with EnvZ	<		ompR					BW25113_3405		BW25113_3405				snp_nonsynonymous	False	770	1	T		3529679	3529679	3529679	8	1	C							CP009273
281	C	1267	G		TGT	1267	1		GGT				1	rpoB	3799	RNA polymerase, beta subunit	>		rpoB					BW25113_3987		BW25113_3987				snp_nonsynonymous	False	901	1	T		4174971	4174971	4174971	9	1	G							CP009273
282													1	nfsA	coding (31/723 nt)	nitroreductase A, NADPH-dependent, FMN-dependent	>	nfsA						BW25113_0851	BW25113_0851					small_indel	False	672	1			886670	886670	886670	5	1	C							CP009273	1
283													1	[renD]–[cstA]		[renD],emrE,ybcK,ybcL,ybcM,ylcH,ybcN,ninE,ybcO,rusA,ylcG,quuD,nmpC,insH1,nmpC,essD,rrrD,rzpD,rzoD,borD,ybcV,ybcW,ylcI,nohD,aaaD,tfaD,ybcY,ybcY,tfaX,appY,ompT,pauD,envY,ybcH,nfrA,nfrB,cusS,cusR,cusC,cusF,cusB,cusA,pheP,ybdG,nfsB,ybdF,ybdJ,ybdK,sokE,hokE,insL1,entD,fepA,fes,ybdZ,entF,fepE,fepC,fepG,fepD,entS,fepB,entC,entE,entB,entA,entH,[cstA]		renD,emrE,ybcK,ybcL,ybcM,ylcH,ybcN,ninE,ybcO,rusA,ylcG,quuD,nmpC,insH1,nmpC,essD,rrrD,rzpD,rzoD,borD,ybcV,ybcW,ylcI,nohD,aaaD,tfaD,ybcY,ybcY,tfaX,appY,ompT,pauD,envY,ybcH,nfrA,nfrB,cusS,cusR,cusC,cusF,cusB,cusA,pheP,ybdG,nfsB,ybdF,ybdJ,ybdK,sokE,hokE,insL1,entD,fepA,fes,ybdZ,entF,fepE,fepC,fepG,fepD,entS,fepB,entC,entE,entB,entA,entH,cstA						[BW25113_0542]–[BW25113_0598]	BW25113_0542,BW25113_0543,BW25113_0544,BW25113_0545,BW25113_0546,BW25113_4588,BW25113_0547,BW25113_0548,BW25113_0549,BW25113_0550,BW25113_4509,BW25113_0551,BW25113_0553,BW25113_0552,BW25113_0553,BW25113_0554,BW25113_0555,BW25113_0556,BW25113_4510,BW25113_0557,BW25113_0558,BW25113_0559,BW25113_4589,BW25113_0560,BW25113_4634,BW25113_0561,BW25113_0562,BW25113_0562,BW25113_0563,BW25113_0564,BW25113_0…			IS3_524		large_deletion	False	436	1			563491	625354	563491	0	1	61864-bp							CP009273	61864
284													1	nfsA	coding (204/723 nt)	nitroreductase A, NADPH-dependent, FMN-dependent	>	nfsA						BW25113_0851	BW25113_0851					small_indel	False	413	1			886843	886843	886843	0	1	A	1		4	5	A		CP009273	1
285	Q	86	R		CAG	86	2		CGG				1	slyA	257	global transcriptional regulator	<		slyA					BW25113_1642		BW25113_1642				snp_nonsynonymous	False	260	1	T		1714825	1714825	1714825	11	1	C							CP009273
286	*	153	Q		TAA	153	1		CAA				1	mprA	457	transcriptional repressor of microcin B17 synthe sis and multidrug efflux	>		mprA					BW25113_2684		BW25113_2684				snp_nonsense	False	365	1	T		2804585	2804585	2804585	0	1	C							CP009273
287	K	848	E		AAA	848	1		GAA				1	rpoB	2542	RNA polymerase, beta subunit	>		rpoB					BW25113_3987		BW25113_3987				snp_nonsynonymous	False	518	1	A		4173714	4173714	4173714	7	1	G							CP009273
288	*	210	Q		TAA	210	1		CAA				0.922133923	nfsB	628	dihydropteridine reductase, NAD(P)H-dependent, o xygen-insensitive	<		nfsB					BW25113_0578		BW25113_0578				snp_nonsense	False	248	1	A		600253	600253	600253	21	1	G							CP009273
289												2	0.947154472	nfsA	coding (674-675/723 nt)	nitroreductase A, NADPH-dependent, FMN-dependent	>		nfsA					BW25113_0851		BW25113_0851				mobile_element_insertion	False	466	2			887313	887314	887313	26	2	GC		IS30_173				1221	CP009273
290													1	ynfL/ynfM	intergenic (-19/-88)	LysR family putative transcriptional regulator/putative arabinose efflux transporter	</>			ynfL,ynfM				BW25113_1595/BW25113_1596			BW25113_1595,BW25113_1596			snp_intergenic	False	248	1	T		1663868	1663868	1663868	11	1	G							CP009273
291												9	1	ybjC	coding (18-26/288 nt)	DUF1418 family protein	>	ybjC						BW25113_0850	BW25113_0850					mobile_element_insertion	False	536	2			886386	886394	886386	0	2	ATTGCCTAA		IS1_316				768	CP009273
292	A	263	T		GCT	263	1		ACT				1	rpoA	787	RNA polymerase, alpha subunit	<		rpoA					BW25113_3295		BW25113_3295				snp_nonsynonymous	False	342	1	C		3433602	3433602	3433602	0	1	T							CP009273
293													1	tsx	coding (743-769/885 nt)	nucleoside channel, receptor of phage T6 and col icin K	<		tsx					BW25113_0411		BW25113_0411				small_indel	False	371	1			426701	426727	426701	0	2	27-bp							CP009273	27
294	K	56	T		AAA	56	2		ACA				1	acrB	167	multidrug efflux system protein	<		acrB					BW25113_0462		BW25113_0462				snp_nonsynonymous	False	493	1	T		479693	479693	479693	0	1	G							CP009273
295													1	marR	coding (423/435 nt)	transcriptional repressor of multiple antibiotic resistance	>		marR					BW25113_1530		BW25113_1530				small_indel	False	338	1			1613799	1613799	1613799	3	1	A							CP009273	1
296												9	1	ompC/micF	intergenic (-31/-296)	outer membrane porin protein C/sRNA antisense regulator affecting ompF expressi on, Hfq-dependent	</>			ompC				BW25113_2215/BW25113_4439			BW25113_2215			mobile_element_insertion	False	840	2			2306259	2306267	2306259	0	2	TGCTTTTTT		IS1_316				768	CP009273
297	R	346	L		CGT	346	2		CTT				1	yhaC	1037	pentapetide repeats-related protein	>		yhaC					BW25113_3121		BW25113_3121				snp_nonsynonymous	False	388	1	G		3262810	3262810	3262810	0	1	T							CP009273
298	V	140	D		GTT	140	2		GAT				1	ftsW	419	lipid II flippase; integral membrane protein inv olved in stabilizing FstZ ring during cell division	>		ftsW					BW25113_0089		BW25113_0089				snp_nonsynonymous	False	436	1	T		95308	95308	95308	0	1	A							CP009273
299	D	192	G		GAT	192	2		GGT				1	nfsB	575	dihydropteridine reductase, NAD(P)H-dependent, o xygen-insensitive	<		nfsB					BW25113_0578		BW25113_0578				snp_nonsynonymous	False	376	1	T		600306	600306	600306	1	1	C							CP009273
300	P	112	A		CCG	112	1		GCG				1	nfsA	334	nitroreductase A, NADPH-dependent, FMN-dependent	>		nfsA					BW25113_0851		BW25113_0851				snp_nonsynonymous	False	384	1	C		886973	886973	886973	0	1	G							CP009273
301													1	nfsA	coding (399-483/723 nt)	nitroreductase A, NADPH-dependent, FMN-dependent	>	nfsA						BW25113_0851	BW25113_0851					large_deletion	False	331	1			887038	887122	887038	0	2	85-bp							CP009273	85
302	*	157	E		TAA	157	1		GAA				0.857191563	ftnA	469	ferritin iron storage protein (cytoplasmic)	>		ftnA					BW25113_1905		BW25113_1905				snp_nonsense	False	251	1	T		1982665	1982665	1982665	42	1	G							CP009273
303													1	mprA	coding (386/531 nt)	transcriptional repressor of microcin B17 synthe sis and multidrug efflux	>	mprA						BW25113_2684	BW25113_2684					small_indel	False	314	1			2804514	2804514	2804514	65	1	T							CP009273	1
304	R	66	G		AGG	66	1		GGG				0.858841896	argK	196	membrane ATPase/protein kinase	>		argK					BW25113_2918		BW25113_2918				snp_nonsynonymous	False	401	1	A		3056541	3056541	3056541	66	1	G							CP009273
305	P	141	A		CCT	141	1		GCT				0.804558277	yidC	421	membrane protein insertase	>		yidC					BW25113_3705		BW25113_3705				snp_nonsynonymous	False	362	1	C		3878856	3878856	3878856	88	1	G							CP009273
306												9	1	nfsB/ybdF	intergenic (-49/+37)	dihydropteridine reductase, NAD(P)H-dependent, o xygen-insensitive/DUF419 family protein	</<			nfsB				BW25113_0578/BW25113_0579			BW25113_0578			mobile_element_insertion	False	368	2			600929	600937	600929	0	2	CAACGAGAA		IS1_316				768	CP009273
307												4	1	grxA/ybjC	intergenic (-126/-31)	glutaredoxin 1, redox coenzyme for ribonucleotid e reductase (RNR1a)/DUF1418 family protein	</>			grxA,ybjC				BW25113_0849/BW25113_0850			BW25113_0849,BW25113_0850			mobile_element_insertion	False	278	2			886335	886338	886335	0	2	TTAG		IS5_112				1201	CP009273
308	*	140	W		TAG	140	2		TGG				1	mprA	419	transcriptional repressor of microcin B17 synthe sis and multidrug efflux	>	mprA						BW25113_2684	BW25113_2684					snp_nonsense	False	182	1	A		2804547	2804547	2804547	0	1	G							CP009273
309	Q	35	L		CAG	35	2		CTG				1	envZ	104	sensory histidine kinase in two-component regula tory system with OmpR	<		envZ					BW25113_3404		BW25113_3404				snp_nonsynonymous	False	240	1	T		3529124	3529124	3529124	0	1	A							CP009273
310	K	193	E		AAA	193	1		GAA				1	ompR	577	response regulator in two-component regulatory s ystem with EnvZ	<		ompR					BW25113_3405		BW25113_3405				snp_nonsynonymous	False	260	1	T		3529367	3529367	3529367	0	1	C							CP009273
311	*	143	Q		TAA	143	1		CAA				0.876833439	acrR	427	transcriptional repressor	>	acrR						BW25113_0464	BW25113_0464					snp_nonsense	False	525	1	T		481643	481643	481643	74	1	C							CP009273
312													1	marR	coding (240-252/435 nt)	transcriptional repressor of multiple antibiotic resistance	>	marR						BW25113_1530	BW25113_1530					small_indel	False	424	1			1613616	1613628	1613616	0	2	TAAAGGCTGGGTG							CP009273	13
313												3	1	tfaQ	coding (287-289/576 nt)	Qin prophage; putative tail fiber assembly prote in	<	tfaQ						BW25113_1546	BW25113_1546					mobile_element_insertion	False	956	2			1628854	1628856	1628854	0	1	CAT		IS3_524				1258	CP009273
314	P	21	A		CCG	21	1		GCG				0.912945271	mgrB	61	regulatory peptide for PhoPQ, feedback inhibitio n	<		mgrB					BW25113_1826		BW25113_1826				snp_nonsynonymous	False	439	1	G		1902963	1902963	1902963	42	1	C							CP009273
315													0.854498217	aroK	coding (166/522 nt)	shikimate kinase I	<	aroK					1	BW25113_3390	BW25113_3390					small_indel	False	689	1	GCCTTCTTC		3512258	3512258	3512258	242	2	C	9		2	1	GCCTTCTTC		CP009273
316	R	126	G		AGG	126	1		GGG				1	nfsA	376	nitroreductase A, NADPH-dependent, FMN-dependent	>		nfsA					BW25113_0851		BW25113_0851				snp_nonsynonymous	False	263	1	A		887015	887015	887015	0	1	G							CP009273
317	G	223	E		GGA	223	2		GAA				1	nfsA	668	nitroreductase A, NADPH-dependent, FMN-dependent	>		nfsA					BW25113_0851		BW25113_0851				snp_nonsynonymous	False	249	1	G		887307	887307	887307	0	1	A							CP009273
318	K	224	E		AAA	224	1		GAA				1	mepA	670	murein DD-endopeptidase	<		mepA					BW25113_2328		BW25113_2328				snp_nonsynonymous	False	267	1	T		2439194	2439194	2439194	0	1	C							CP009273
319	*	123	E		TAG	123	1		GAG				1	mprA	367	transcriptional repressor of microcin B17 synthe sis and multidrug efflux	>	mprA						BW25113_2684	BW25113_2684					snp_nonsense	False	298	1	T		2804495	2804495	2804495	0	1	G							CP009273
320													1	glyX/glyY	intergenic (+10/-26)	tRNA-Gly/tRNA-Gly	>/>			glyY			1	BW25113_4164/BW25113_4165			BW25113_4165			small_indel	False	42	1	A		4382374	4382374	4382374	0	1	A							CP009273
321													1	glyX/glyY	intergenic (+17/-19)	tRNA-Gly/tRNA-Gly	>/>			glyY				BW25113_4164/BW25113_4165			BW25113_4165			snp_intergenic	False	52	1	C		4382381	4382381	4382381	0	1	T							CP009273
322													1	glyX/glyY	intergenic (+20/-16)	tRNA-Gly/tRNA-Gly	>/>			glyY				BW25113_4164/BW25113_4165			BW25113_4165			snp_intergenic	False	53	1	A		4382384	4382384	4382384	0	1	G							CP009273
323	P	116	A		CCG	116	1		GCG				1	nfsB	346	dihydropteridine reductase, NAD(P)H-dependent, o xygen-insensitive	<		nfsB					BW25113_0578		BW25113_0578				snp_nonsynonymous	False	242	1	G		600535	600535	600535	2	1	C							CP009273
324	*	170	L		TAA	170	2		TTA				1	nfsA	509	nitroreductase A, NADPH-dependent, FMN-dependent	>	nfsA						BW25113_0851	BW25113_0851					snp_nonsense	False	202	1	A		887148	887148	887148	0	1	T							CP009273
325	R	136	L		CGG	136	2		CTG				1	mprA	407	transcriptional repressor of microcin B17 synthe sis and multidrug efflux	>		mprA					BW25113_2684		BW25113_2684				snp_nonsynonymous	False	190	1	G		2804535	2804535	2804535	0	1	T							CP009273
326	S	603	R		AGT	603	1		CGT				1	rpoD	1807	RNA polymerase, sigma 70 (sigma D) factor	>		rpoD					BW25113_3067		BW25113_3067				snp_nonsynonymous	False	302	1	A		3208212	3208212	3208212	0	1	C							CP009273
327													1	[renD]–[entC]		[renD],emrE,ybcK,ybcL,ybcM,ylcH,ybcN,ninE,ybcO,rusA,ylcG,quuD,nmpC,insH1,nmpC,essD,rrrD,rzpD,rzoD,borD,ybcV,ybcW,ylcI,nohD,aaaD,tfaD,ybcY,ybcY,tfaX,appY,ompT,pauD,envY,ybcH,nfrA,nfrB,cusS,cusR,cusC,cusF,cusB,cusA,pheP,ybdG,nfsB,ybdF,ybdJ,ybdK,sokE,hokE,insL1,entD,fepA,fes,ybdZ,entF,fepE,fepC,fepG,fepD,entS,fepB,[entC]		renD,emrE,ybcK,ybcL,ybcM,ylcH,ybcN,ninE,ybcO,rusA,ylcG,quuD,nmpC,insH1,nmpC,essD,rrrD,rzpD,rzoD,borD,ybcV,ybcW,ylcI,nohD,aaaD,tfaD,ybcY,ybcY,tfaX,appY,ompT,pauD,envY,ybcH,nfrA,nfrB,cusS,cusR,cusC,cusF,cusB,cusA,pheP,ybdG,nfsB,ybdF,ybdJ,ybdK,sokE,hokE,insL1,entD,fepA,fes,ybdZ,entF,fepE,fepC,fepG,fepD,entS,fepB,entC						[BW25113_0542]–[BW25113_0593]	BW25113_0542,BW25113_0543,BW25113_0544,BW25113_0545,BW25113_0546,BW25113_4588,BW25113_0547,BW25113_0548,BW25113_0549,BW25113_0550,BW25113_4509,BW25113_0551,BW25113_0553,BW25113_0552,BW25113_0553,BW25113_0554,BW25113_0555,BW25113_0556,BW25113_4510,BW25113_0557,BW25113_0558,BW25113_0559,BW25113_4589,BW25113_0560,BW25113_4634,BW25113_0561,BW25113_0562,BW25113_0562,BW25113_0563,BW25113_0564,BW25113_0…			IS3_524		large_deletion	False	199	1			563491	620761	563491	0	1	57271-bp							CP009273	57271
328													1	mprA	coding (362-445/531 nt)	transcriptional repressor of microcin B17 synthe sis and multidrug efflux	>	mprA						BW25113_2684	BW25113_2684					large_deletion	False	276	1			2804490	2804573	2804490	0	2	84-bp							CP009273	84
329													1	tsx	coding (4/885 nt)	nucleoside channel, receptor of phage T6 and col icin K	<	tsx						BW25113_0411	BW25113_0411					small_indel	False	237	1			427466	427466	427466	8	1	T	1		6	7	T		CP009273	1
330	D	141	G		GAC	141	2		GGC				1	acrB	422	multidrug efflux system protein	<		acrB					BW25113_0462		BW25113_0462				snp_nonsynonymous	False	228	1	T		479438	479438	479438	0	1	C							CP009273
331	*	21	E		TAA	21	1		GAA				1	ompR	61	response regulator in two-component regulatory s ystem with EnvZ	<	ompR						BW25113_3405	BW25113_3405					snp_nonsense	False	292	1	A		3529883	3529883	3529883	0	1	C							CP009273
332	L	634	W		TTG	634	2		TGG				1	acrB	1901	multidrug efflux system protein	<		acrB					BW25113_0462		BW25113_0462				snp_nonsynonymous	False	918	1	A		477959	477959	477959	2	1	C							CP009273
333	*	36	E		TAG	36	1		GAG				1	acrR	106	transcriptional repressor	>	acrR						BW25113_0464	BW25113_0464					snp_nonsense	False	747	1	T		481322	481322	481322	10	1	G							CP009273
334	H	121	R		CAT	121	2		CGT				1	ompR	362	response regulator in two-component regulatory s ystem with EnvZ	<		ompR					BW25113_3405		BW25113_3405				snp_nonsynonymous	False	781	1	T		3529582	3529582	3529582	0	1	C							CP009273
335													0.92171669	nfsB	coding (161/654 nt)	dihydropteridine reductase, NAD(P)H-dependent, o xygen-insensitive	<	nfsB						BW25113_0578	BW25113_0578					small_indel	False	365	1			600720	600720	600720	31	1	T							CP009273	1
336	D	131	G		GAC	131	2		GGC				1	nfsA	392	nitroreductase A, NADPH-dependent, FMN-dependent	>		nfsA					BW25113_0851		BW25113_0851				snp_nonsynonymous	False	415	1	A		887031	887031	887031	0	1	G							CP009273
337													1	rzpR/trkG	intergenic (+111/-27)	pseudogene, Rac prophage; Bacteriophage Rz lysis pr otein family;Phage or Prophage Related; putative Rac proph age endopeptidase; completely contained in another CDS/Rac prophage; potassium transporter subunit	>/>			trkG				BW25113_1362/BW25113_1363			BW25113_1363			snp_intergenic	False	354	1	A		1418012	1418012	1418012	2	1	T							CP009273
338	S	50	T		AGC	50	2		ACC				1	marA	149	multiple antibiotic resistance transcriptional r egulator	>		marA					BW25113_1531		BW25113_1531				snp_nonsynonymous	False	361	1	G		1613979	1613979	1613979	0	1	C							CP009273
339	P	32	L		CCT	32	2		CTT				0.80505228	mprA	95	transcriptional repressor of microcin B17 synthe sis and multidrug efflux	>		mprA					BW25113_2684		BW25113_2684				snp_nonsynonymous	False	359	1	C		2804223	2804223	2804223	87	1	T							CP009273
340	*	72	E		TAG	72	1		GAG				1	nfsB	214	dihydropteridine reductase, NAD(P)H-dependent, o xygen-insensitive	<	nfsB						BW25113_0578	BW25113_0578					snp_nonsense	False	402	1	A		600667	600667	600667	0	1	C							CP009273
341	S|A	94|4	N|T		AGC|GCC	94|4	2|1		AAC|ACC				1	ybjC|nfsA	281|10	DUF1418 family protein|nitroreductase A, NADPH-dependent, FMN-dependent	>|>		ybjC,nfsA					BW25113_0850|BW25113_0851		BW25113_0850,BW25113_0851				snp_nonsynonymous|nonsynonymous	False	403	1	G		886649	886649	886649	0	1	A							CP009273
342	*	218	R		TGA	218	1		CGA				0.906801224	nfsA	652	nitroreductase A, NADPH-dependent, FMN-dependent	>		nfsA					BW25113_0851		BW25113_0851				snp_nonsense	False	369	1	T		887291	887291	887291	38	1	C							CP009273
343	*	378	E		TAG	378	1		GAG				1	opgG	1132	osmoregulated periplasmic glucan (OPG) biosynthe sis periplasmic protein	>	opgG						BW25113_1048	BW25113_1048					snp_nonsense	False	373	1	T		1105922	1105922	1105922	0	1	G							CP009273
344													1	marA	coding (74/384 nt)	multiple antibiotic resistance transcriptional r egulator	>	marA					1	BW25113_1531	BW25113_1531					small_indel	False	355	1	C		1613904	1613904	1613904	1	1	C							CP009273
345	L	10	R		CTT	10	2		CGT				1	nfsB	29	dihydropteridine reductase, NAD(P)H-dependent, o xygen-insensitive	<		nfsB					BW25113_0578		BW25113_0578				snp_nonsynonymous	False	432	1	A		600852	600852	600852	0	1	C							CP009273
346												2	1	nfsA	coding (674-675/723 nt)	nitroreductase A, NADPH-dependent, FMN-dependent	>		nfsA					BW25113_0851		BW25113_0851				mobile_element_insertion	False	750	2			887313	887314	887313	0	2	GC		IS30_173				1221	CP009273
347													1	apbE/ompC	intergenic (-89/+23)	putative thiamine-synthetic flavin transferase l ipoprotein/outer membrane porin protein C	</<			apbE				BW25113_2214/BW25113_2215			BW25113_2214			snp_intergenic	False	384	1	T		2305102	2305102	2305102	1	1	C							CP009273
348	P	48	L		CCG	48	2		CTG				1	mprA	143	transcriptional repressor of microcin B17 synthe sis and multidrug efflux	>		mprA					BW25113_2684		BW25113_2684				snp_nonsynonymous	False	479	1	C		2804271	2804271	2804271	0	1	T							CP009273
349													1	envZ	coding (632-691/1353 nt)	sensory histidine kinase in two-component regula tory system with OmpR	<	envZ						BW25113_3404	BW25113_3404					large_deletion	False	493	1			3528537	3528596	3528537	0	2	60-bp							CP009273	60
350	D	570	G		GAC	570	2		GGC				1	acrB	1709	multidrug efflux system protein	<		acrB					BW25113_0462		BW25113_0462				snp_nonsynonymous	False	278	1	T		478151	478151	478151	1	1	C							CP009273
351	F	147	S		TTT	147	2		TCT				1	hemA	440	glutamyl tRNA reductase	>		hemA					BW25113_1210		BW25113_1210				snp_nonsynonymous	False	245	1	T		1259609	1259609	1259609	0	1	C							CP009273
352	L	160	Q		CTG	160	2		CAG				1	ddpF	479	D,D-dipeptide permease system, ATP-binding compo nent	<		ddpF					BW25113_1483		BW25113_1483				snp_nonsynonymous	False	182	1	A		1551817	1551817	1551817	0	1	T							CP009273
353	Y	244	D		TAC	244	1		GAC				1	envZ	730	sensory histidine kinase in two-component regula tory system with OmpR	<		envZ					BW25113_3404		BW25113_3404				snp_nonsynonymous	False	271	1	A		3528498	3528498	3528498	0	1	C							CP009273
354													1	alaT/rrlA	intergenic (+161/-23)	tRNA-Ala/23S ribosomal RNA of rrnA operon	>/>			rrlA				BW25113_3853/BW25113_3854			BW25113_3854			snp_intergenic	False	86	1	T		4030856	4030856	4030856	0	1	A							CP009273
355													1	nfsA	coding (204/723 nt)	nitroreductase A, NADPH-dependent, FMN-dependent	>	nfsA						BW25113_0851	BW25113_0851					small_indel	False	333	1			886843	886843	886843	3	1	A	1		4	5	A		CP009273	1
356	P	172	S		CCC	172	1		TCC				1	acrR	514	transcriptional repressor	>		acrR					BW25113_0464		BW25113_0464				snp_nonsynonymous	False	1087	1	C		481730	481730	481730	0	1	T							CP009273
357													1	fiu/mcbA	intergenic (-123/+142)	catecholate siderophore receptor Fiu/colanic acid mucoidy stimulation protein	</<			fiu				BW25113_0805/BW25113_0806			BW25113_0805			snp_intergenic	False	548	1	T		837110	837110	837110	0	1	C							CP009273
358													1	marR	coding (185/435 nt)	transcriptional repressor of multiple antibiotic resistance	>	marR						BW25113_1530	BW25113_1530					small_indel	False	621	1			1613561	1613561	1613561	1	1	A	1		4	5	A		CP009273	1
359													1	mgrB	coding (100/144 nt)	regulatory peptide for PhoPQ, feedback inhibitio n	<	mgrB						BW25113_1826	BW25113_1826					small_indel	False	518	1			1902924	1902924	1902924	4	1	A	1		4	5	A		CP009273	1
360	S	277	G		AGC	277	1		GGC				1	dnaA	829	chromosomal replication initiator protein DnaA, DNA-binding transcriptional dual regulator	<		dnaA					BW25113_3702		BW25113_3702				snp_nonsynonymous	False	605	1	T		3876261	3876261	3876261	0	1	C							CP009273
361	*	235	Q		TAA	235	1		CAA				1	atpA	703	F1 sector of membrane-bound ATP synthase, alpha subunit	<	atpA						BW25113_3734	BW25113_3734					snp_nonsense	False	647	1	A		3912515	3912515	3912515	4	1	G							CP009273
362	S	107	R		AGC	107	1		CGC				1	nfsB	319	dihydropteridine reductase, NAD(P)H-dependent, o xygen-insensitive	<		nfsB					BW25113_0578		BW25113_0578				snp_nonsynonymous	False	376	1	T		600562	600562	600562	0	1	G							CP009273
363	*	147	Q		TAG	147	1		CAG				1	nfsA	439	nitroreductase A, NADPH-dependent, FMN-dependent	>	nfsA						BW25113_0851	BW25113_0851					snp_nonsense	False	382	1	T		887078	887078	887078	0	1	C							CP009273
364													1	sulA/sxy	intergenic (-42/-177)	SOS cell division inhibitor/CRP-S-dependent promoter expression factor	</>			sulA				BW25113_0958/BW25113_0959			BW25113_0958			snp_intergenic	False	378	1	G		1016417	1016417	1016417	0	1	A							CP009273
365	N	263	T		AAT	263	2		ACT				1	rpoA	788	RNA polymerase, alpha subunit	<		rpoA					BW25113_3295		BW25113_3295				snp_nonsynonymous	False	501	1	T		3433601	3433601	3433601	1	1	G							CP009273
366													1	[renD]–[entF]		[renD],emrE,ybcK,ybcL,ybcM,ylcH,ybcN,ninE,ybcO,rusA,ylcG,quuD,nmpC,insH1,nmpC,essD,rrrD,rzpD,rzoD,borD,ybcV,ybcW,ylcI,nohD,aaaD,tfaD,ybcY,ybcY,tfaX,appY,ompT,pauD,envY,ybcH,nfrA,nfrB,cusS,cusR,cusC,cusF,cusB,cusA,pheP,ybdG,nfsB,ybdF,ybdJ,ybdK,sokE,hokE,insL1,entD,fepA,fes,ybdZ,[entF]		renD,emrE,ybcK,ybcL,ybcM,ylcH,ybcN,ninE,ybcO,rusA,ylcG,quuD,nmpC,insH1,nmpC,essD,rrrD,rzpD,rzoD,borD,ybcV,ybcW,ylcI,nohD,aaaD,tfaD,ybcY,ybcY,tfaX,appY,ompT,pauD,envY,ybcH,nfrA,nfrB,cusS,cusR,cusC,cusF,cusB,cusA,pheP,ybdG,nfsB,ybdF,ybdJ,ybdK,sokE,hokE,insL1,entD,fepA,fes,ybdZ,entF						[BW25113_0542]–[BW25113_0586]	BW25113_0542,BW25113_0543,BW25113_0544,BW25113_0545,BW25113_0546,BW25113_4588,BW25113_0547,BW25113_0548,BW25113_0549,BW25113_0550,BW25113_4509,BW25113_0551,BW25113_0553,BW25113_0552,BW25113_0553,BW25113_0554,BW25113_0555,BW25113_0556,BW25113_4510,BW25113_0557,BW25113_0558,BW25113_0559,BW25113_4589,BW25113_0560,BW25113_4634,BW25113_0561,BW25113_0562,BW25113_0562,BW25113_0563,BW25113_0564,BW25113_0…			IS3_524		large_deletion	False	385	1			563491	611769	563491	0	1	48279-bp							CP009273	48279
367	*	212	W		TGA	212	3		TGG				1	nfsA	636	nitroreductase A, NADPH-dependent, FMN-dependent	>		nfsA					BW25113_0851		BW25113_0851				snp_nonsense	False	460	1	A		887275	887275	887275	0	1	G							CP009273
368	G	84	D		GGT	84	2		GAT				0.804718971	slyA	251	global transcriptional regulator	<		slyA					BW25113_1642		BW25113_1642				snp_nonsynonymous	False	309	1	C		1714831	1714831	1714831	75	1	T							CP009273
369	P	26	Q		CCG	26	2		CAG				0.820322037	acrR	77	transcriptional repressor	>		acrR					BW25113_0464		BW25113_0464				snp_nonsynonymous	False	210	1	C		481293	481293	481293	46	1	A							CP009273
370													1	rrfG	noncoding (12/120 nt)	5S ribosomal RNA of rrnG operon	<		rrfG					BW25113_2588		BW25113_2588				snp_noncoding	False	39	1	T		2719536	2719536	2719536	3	1	G							CP009273
371												8	0.821100917	ompR/greB	intergenic (-25/-196)	response regulator in two-component regulatory s ystem with EnvZ/transcript cleavage factor	</>			ompR				BW25113_3405/BW25113_3406			BW25113_3405			mobile_element_insertion	False	358	2			3529968	3529975	3529968	78	2	ACAATTTG		IS1_316				768	CP009273
372	*	57	K		TAA	57	1		AAA				1	nfsB	169	dihydropteridine reductase, NAD(P)H-dependent, o xygen-insensitive	<	nfsB						BW25113_0578	BW25113_0578					snp_nonsense	False	235	1	A		600712	600712	600712	0	1	T							CP009273
373												8	1	nfsA	coding (63-70/723 nt)	nitroreductase A, NADPH-dependent, FMN-dependent	>	nfsA						BW25113_0851	BW25113_0851					mobile_element_insertion	False	521	2			886702	886709	886702	0	2	CATTTCCG		IS1_316				768	CP009273
374	*	140	W		TGA	140	3		TGG				0.852737427	mprA	420	transcriptional repressor of microcin B17 synthe sis and multidrug efflux	>	mprA						BW25113_2684	BW25113_2684					snp_nonsense	False	239	1	A		2804548	2804548	2804548	41	1	G							CP009273
375	P	470	R		CCT	470	2		CGT				1	rpoB	1409	RNA polymerase, beta subunit	>		rpoB					BW25113_3987		BW25113_3987				snp_nonsynonymous	False	249	1	C		4172581	4172581	4172581	0	1	G							CP009273
376													1	nfsB	coding (535/654 nt)	dihydropteridine reductase, NAD(P)H-dependent, o xygen-insensitive	<		nfsB				1	BW25113_0578		BW25113_0578				small_indel	False	213	1	T		600346	600346	600346	1	1	T							CP009273
377	*	72	Q		TAA	72	1		CAA				1	nfsA	214	nitroreductase A, NADPH-dependent, FMN-dependent	>	nfsA						BW25113_0851	BW25113_0851					snp_nonsense	False	245	1	T		886853	886853	886853	0	1	C							CP009273
378												8	0.84057971	ompC/micF	intergenic (-94/-234)	outer membrane porin protein C/sRNA antisense regulator affecting ompF expressi on, Hfq-dependent	</>			ompC				BW25113_2215/BW25113_4439			BW25113_2215			mobile_element_insertion	False	348	2			2306322	2306329	2306322	66	2	CAAAAATG		IS1_316				768	CP009273
379	L	110	R		CTC	110	2		CGC				1	mprA	329	transcriptional repressor of microcin B17 synthe sis and multidrug efflux	>		mprA					BW25113_2684		BW25113_2684				snp_nonsynonymous	False	264	1	T		2804457	2804457	2804457	0	1	G							CP009273
380													1	rrfE	noncoding (12/120 nt)	5S ribosomal RNA of rrnE operon	>		rrfE					BW25113_4010		BW25113_4010				snp_noncoding	False	67	1	C		4202979	4202979	4202979	2	1	A							CP009273
381	P	156	A		CCT	156	1		GCT				1	nfsB	466	dihydropteridine reductase, NAD(P)H-dependent, o xygen-insensitive	<		nfsB					BW25113_0578		BW25113_0578				snp_nonsynonymous	False	248	1	G		600415	600415	600415	0	1	C							CP009273
382													1	nfsA	coding (128/723 nt)	nitroreductase A, NADPH-dependent, FMN-dependent	>	nfsA					1	BW25113_0851	BW25113_0851					small_indel	False	222	1	T		886767	886767	886767	6	1	T	1		7	6	T		CP009273
383												5	1	ompC/micF	intergenic (-113/-218)	outer membrane porin protein C/sRNA antisense regulator affecting ompF expressi on, Hfq-dependent	</>			ompC	CAAATCCA	TAGACTGGC		BW25113_2215/BW25113_4439			BW25113_2215			mobile_element_insertion	False	490	2			2306341	2306345	2306341	0	2	AACAC		IS3_422				1314	CP009273
384													1	rrsG	noncoding (208/1542 nt)	16S ribosomal RNA of rrnG operon	<		rrsG					BW25113_2591		BW25113_2591				snp_noncoding	False	38	1	G		2724309	2724309	2724309	0	1	A							CP009273
385													1	rrsG	noncoding (183/1542 nt)	16S ribosomal RNA of rrnG operon	<		rrsG					BW25113_2591		BW25113_2591				snp_noncoding	False	97	1	G		2724334	2724334	2724334	0	1	A							CP009273
386													1	yghE	pseudogene (924/963 nt)	pseudogene, secretion pathway protein, L-type prote in homology; putative general secretion pathway for protei n export (GSP)	<		yghE					BW25113_2969		BW25113_2969				snp_pseudogene	False	341	1	G		3104526	3104526	3104526	0	1	A							CP009273
387	Q	190	P		CAG	190	2		CCG				0.834434509	nfsB	569	dihydropteridine reductase, NAD(P)H-dependent, o xygen-insensitive	<		nfsB					BW25113_0578		BW25113_0578				snp_nonsynonymous	False	513	1	T		600312	600312	600312	102	1	G							CP009273
388	L	46	W		TTG	46	2		TGG				0.869143486	nfsB	137	dihydropteridine reductase, NAD(P)H-dependent, o xygen-insensitive	<		nfsB					BW25113_0578		BW25113_0578				snp_nonsynonymous	False	484	1	A		600744	600744	600744	73	1	C							CP009273
389												2	1	nfsA	coding (674-675/723 nt)	nitroreductase A, NADPH-dependent, FMN-dependent	>		nfsA					BW25113_0851		BW25113_0851				mobile_element_insertion	False	1129	2			887313	887314	887313	0	2	GC		IS30_173				1221	CP009273
390													0.814640522	rrfG	noncoding (12/120 nt)	5S ribosomal RNA of rrnG operon	<		rrfG					BW25113_2588		BW25113_2588				snp_noncoding	False	113	1	T		2719536	2719536	2719536	26	1	G							CP009273
391	K	26	E		AAG	26	1		GAG				0.859700203	mprA	76	transcriptional repressor of microcin B17 synthe sis and multidrug efflux	>		mprA					BW25113_2684		BW25113_2684				snp_nonsynonymous	False	532	1	A		2804204	2804204	2804204	87	1	G							CP009273
392													1	nfsB	coding (316-332/654 nt)	dihydropteridine reductase, NAD(P)H-dependent, o xygen-insensitive	<	nfsB						BW25113_0578	BW25113_0578					small_indel	False	384	1			600549	600565	600549	30	2	GGCGTGGCAAAGCGGCC							CP009273	17
393													1	[ybjC]		[ybjC]		ybjC						[BW25113_0850]	BW25113_0850					large_deletion	False	319	1			886338	886584	886338	0	2	247-bp							CP009273	247
394												9	1	gtrB	coding (453-461/921 nt)	CPS-53 (KpLE1) prophage; bactoprenol glucosyl tr ansferase	>	gtrB						BW25113_2351	BW25113_2351					mobile_element_insertion	False	910	2			2462145	2462153	2462145	0	2	GAATGTTGG		IS1_316				768	CP009273
395													0.8859272	argZ/argY	intergenic (-10/+53)	tRNA-Arg/tRNA-Arg	</<			argZ				BW25113_2692/BW25113_2693			BW25113_2692			snp_intergenic	False	68	1	C		2811504	2811504	2811504	8	1	T							CP009273
396													0.87181282	argZ/argY	intergenic (-14/+49)	tRNA-Arg/tRNA-Arg	</<			argZ				BW25113_2692/BW25113_2693			BW25113_2692			snp_intergenic	False	65	1	C		2811508	2811508	2811508	9	1	T							CP009273
397	S	336	G		AGT	336	1		GGT				1	rpoC	1006	RNA polymerase, beta prime subunit	>		rpoC					BW25113_3988		BW25113_3988				snp_nonsynonymous	False	495	1	A		4176283	4176283	4176283	0	1	G							CP009273
398													1	[renD]–[citF]		[renD],emrE,ybcK,ybcL,ybcM,ylcH,ybcN,ninE,ybcO,rusA,ylcG,quuD,nmpC,insH1,nmpC,essD,rrrD,rzpD,rzoD,borD,ybcV,ybcW,ylcI,nohD,aaaD,tfaD,ybcY,ybcY,tfaX,appY,ompT,pauD,envY,ybcH,nfrA,nfrB,cusS,cusR,cusC,cusF,cusB,cusA,pheP,ybdG,nfsB,ybdF,ybdJ,ybdK,sokE,hokE,insL1,entD,fepA,fes,ybdZ,entF,fepE,fepC,fepG,fepD,entS,fepB,entC,entE,entB,entA,entH,cstA,ybdD,ybdH,ybdL,ybdM,ybdN,ybdO,dsbG,ahpC,ahpF,uspG,ybdR,r…		renD,emrE,ybcK,ybcL,ybcM,ylcH,ybcN,ninE,ybcO,rusA,ylcG,quuD,nmpC,insH1,nmpC,essD,rrrD,rzpD,rzoD,borD,ybcV,ybcW,ylcI,nohD,aaaD,tfaD,ybcY,ybcY,tfaX,appY,ompT,pauD,envY,ybcH,nfrA,nfrB,cusS,cusR,cusC,cusF,cusB,cusA,pheP,ybdG,nfsB,ybdF,ybdJ,ybdK,sokE,hokE,insL1,entD,fepA,fes,ybdZ,entF,fepE,fepC,fepG,fepD,entS,fepB,entC,entE,entB,entA,entH,cstA,ybdD,ybdH,ybdL,ybdM,ybdN,ybdO,dsbG,ahpC,ahpF,uspG,ybdR,rnk…						[BW25113_0542]–[BW25113_0615]	BW25113_0542,BW25113_0543,BW25113_0544,BW25113_0545,BW25113_0546,BW25113_4588,BW25113_0547,BW25113_0548,BW25113_0549,BW25113_0550,BW25113_4509,BW25113_0551,BW25113_0553,BW25113_0552,BW25113_0553,BW25113_0554,BW25113_0555,BW25113_0556,BW25113_4510,BW25113_0557,BW25113_0558,BW25113_0559,BW25113_4589,BW25113_0560,BW25113_4634,BW25113_0561,BW25113_0562,BW25113_0562,BW25113_0563,BW25113_0564,BW25113_0…			IS3_524		large_deletion	False	450	1			563492	644264	563492	0	1	80773-bp							CP009273	80773
399	*	212	W		TAG	212	2		TGG				1	nfsA	635	nitroreductase A, NADPH-dependent, FMN-dependent	>		nfsA					BW25113_0851		BW25113_0851				snp_nonsense	False	391	1	A		887274	887274	887274	0	1	G							CP009273
400	Q	22	L		CAG	22	2		CTG				1	marA	65	multiple antibiotic resistance transcriptional r egulator	>		marA					BW25113_1531		BW25113_1531				snp_nonsynonymous	False	331	1	A		1613895	1613895	1613895	0	1	T							CP009273
401													1	rrlG/gltW	intergenic (-61/+124)	23S ribosomal RNA of rrnG operon/tRNA-Glu	</<			rrlG				BW25113_2589/BW25113_2590			BW25113_2589			snp_intergenic	False	162	1	C		2722604	2722604	2722604	0	1	T							CP009273
402													1	rrlG/gltW	intergenic (-64/+121)	23S ribosomal RNA of rrnG operon/tRNA-Glu	</<			rrlG				BW25113_2589/BW25113_2590			BW25113_2589			snp_intergenic	False	162	1	G		2722607	2722607	2722607	0	1	A							CP009273
403	Y	38	S		TAC	38	2		TCC				1	nfsA	113	nitroreductase A, NADPH-dependent, FMN-dependent	>		nfsA					BW25113_0851		BW25113_0851				snp_nonsynonymous	False	355	1	A		886752	886752	886752	0	1	C							CP009273
404													1	[lsrA]–[rrrQ]		[lsrA],lsrC,lsrD,lsrB,lsrF,lsrG,tam,yneE,uxaB,yneF,yneG,glsB,sad,yneJ,yneK,ydeA,marC,marR,marA,marB,eamA,ydeE,yneM,mgrR,dgcZ,ydeI,ydeJ,dcp,ydfG,rspR,ydfZ,ydfI,ydfJ,ydfK,pinQ,tfaQ,stfQ,nohQ,ynfO,ydfO,gnsB,ynfN,cspI,rzpQ,rzoQ,[rrrQ]		lsrC,lsrD,lsrB,lsrF,lsrG,tam,yneE,uxaB,yneF,yneG,glsB,sad,yneJ,yneK,ydeA,marC,marR,marA,marB,eamA,ydeE,yneM,mgrR,dgcZ,ydeI,ydeJ,dcp,ydfG,rspR,ydfZ,ydfI,ydfJ,ydfK,pinQ,tfaQ,stfQ,nohQ,ynfO,ydfO,gnsB,ynfN,cspI,rzpQ,rzoQ,rrrQ	lsrA					[BW25113_1513]–[BW25113_1554]	BW25113_1514,BW25113_1515,BW25113_1516,BW25113_1517,BW25113_1518,BW25113_1519,BW25113_1520,BW25113_1521,BW25113_1522,BW25113_1523,BW25113_1524,BW25113_1525,BW25113_1526,BW25113_1527,BW25113_1528,BW25113_1529,BW25113_1530,BW25113_1531,BW25113_1532,BW25113_1533,BW25113_1534,BW25113_4599,BW25113_4698,BW25113_1535,BW25113_1536,BW25113_1537,BW25113_1538,BW25113_1539,BW25113_1540,BW25113_1541,BW25113_1…	BW25113_1513				large_deletion	False	358	1			1597253	1634115	1597253	0	2	36863-bp							CP009273	36863
405	I	352	V		ATC	352	1		GTC				1	prc	1054	carboxy-terminal protease for penicillin-binding protein 3	<		prc					BW25113_1830		BW25113_1830				snp_nonsynonymous	False	364	1	T		1908020	1908020	1908020	0	1	C							CP009273
406												8	1	acrR	coding (156-163/648 nt)	transcriptional repressor	>	acrR						BW25113_0464	BW25113_0464					mobile_element_insertion	False	984	2			481372	481379	481372	0	2	TAAAGACA		IS1_316				768	CP009273
407	R	83	S		CGC	83	1		AGC				1	phoP	247	response regulator in two-component regulatory s ystem with PhoQ	<		phoP					BW25113_1130		BW25113_1130				snp_nonsynonymous	False	446	1	G		1185657	1185657	1185657	1	1	T							CP009273
408	E	84	V		GAG	84	2		GTG				1	marR	251	transcriptional repressor of multiple antibiotic resistance	>		marR					BW25113_1530		BW25113_1530				snp_nonsynonymous	False	489	1	A		1613627	1613627	1613627	0	1	T							CP009273
409											3	4	1	mgrB/yobH	intergenic (-46/-110)	regulatory peptide for PhoPQ, feedback inhibitio n/uncharacterized protein	</>			mgrB,yobH				BW25113_1826/BW25113_4536			BW25113_1826,BW25113_4536			mobile_element_insertion	False	929	2			1903069	1903072	1903069	0	2	TTAG		IS5_112				1201	CP009273
410	R	130	G		AGG	130	1		GGG				1	pitA	388	phosphate transporter, low-affinity; tellurite i mporter	>		pitA					BW25113_3493		BW25113_3493				snp_nonsynonymous	False	549	1	A		3631389	3631389	3631389	0	1	G							CP009273
411													1	kefC/folA	intergenic (+134/-58)	potassium:proton antiporter/dihydrofolate reductase	>/>			folA				BW25113_0047/BW25113_0048			BW25113_0048			snp_intergenic	False	267	1	T		49765	49765	49765	0	1	C							CP009273
412													1	kefC/folA	intergenic (+184/-8)	potassium:proton antiporter/dihydrofolate reductase	>/>			folA				BW25113_0047/BW25113_0048			BW25113_0048			snp_intergenic	False	288	1	G		49815	49815	49815	1	1	A							CP009273
413	E	27	D		GAA	27	3		GAT				1	folA	81	dihydrofolate reductase	>		folA					BW25113_0048		BW25113_0048				snp_nonsynonymous	False	308	1	A		49903	49903	49903	0	1	T							CP009273
414	R	30	W		CGG	30	1		TGG				1	folA	88	dihydrofolate reductase	>		folA					BW25113_0048		BW25113_0048				snp_nonsynonymous	False	316	1	C		49910	49910	49910	1	1	T							CP009273
415	V	153	F		GTT	153	1		TTT				1	folA	457	dihydrofolate reductase	>		folA					BW25113_0048		BW25113_0048				snp_nonsynonymous	False	318	1	G		50279	50279	50279	10	1	T							CP009273
416	G	29	V		GGA	29	2		GTA				1	acrR	86	transcriptional repressor	>		acrR					BW25113_0464		BW25113_0464				snp_nonsynonymous	False	354	1	G		481302	481302	481302	0	1	T							CP009273
417	G	220	D		GGT	220	2		GAT				1	ydaV	659	Rac prophage; putative DNA replication protein	>		ydaV					BW25113_1360		BW25113_1360				snp_nonsynonymous	False	289	1	G		1416898	1416898	1416898	0	1	A							CP009273
418	S	316	Y		TCC	316	2		TAC				1	zipA	947	FtsZ stabilizer	<		zipA					BW25113_2412		BW25113_2412				snp_nonsynonymous	False	313	1	G		2523646	2523646	2523646	1	1	T							CP009273
419	P	34	R		CCA	34	2		CGA				1	rng	101	ribonuclease G	<		rng					BW25113_3247		BW25113_3247				snp_nonsynonymous	False	343	1	G		3391054	3391054	3391054	0	1	C							CP009273
420	R	130	G		AGG	130	1		GGG				1	pitA	388	phosphate transporter, low-affinity; tellurite i mporter	>		pitA					BW25113_3493		BW25113_3493				snp_nonsynonymous	False	390	1	A		3631389	3631389	3631389	0	1	G							CP009273
421	A	174	G		GCC	174	2		GGC				1	dnaN	521	DNA polymerase III, beta subunit	<		dnaN					BW25113_3701		BW25113_3701				snp_nonsynonymous	False	304	1	G		3875161	3875161	3875161	1	1	C							CP009273
422													1	[renD]–[ybdL]		[renD],emrE,ybcK,ybcL,ybcM,ylcH,ybcN,ninE,ybcO,rusA,ylcG,quuD,nmpC,insH1,nmpC,essD,rrrD,rzpD,rzoD,borD,ybcV,ybcW,ylcI,nohD,aaaD,tfaD,ybcY,ybcY,tfaX,appY,ompT,pauD,envY,ybcH,nfrA,nfrB,cusS,cusR,cusC,cusF,cusB,cusA,pheP,ybdG,nfsB,ybdF,ybdJ,ybdK,sokE,hokE,insL1,entD,fepA,fes,ybdZ,entF,fepE,fepC,fepG,fepD,entS,fepB,entC,entE,entB,entA,entH,cstA,ybdD,ybdH,[ybdL]		renD,emrE,ybcK,ybcL,ybcM,ylcH,ybcN,ninE,ybcO,rusA,ylcG,quuD,nmpC,insH1,nmpC,essD,rrrD,rzpD,rzoD,borD,ybcV,ybcW,ylcI,nohD,aaaD,tfaD,ybcY,ybcY,tfaX,appY,ompT,pauD,envY,ybcH,nfrA,nfrB,cusS,cusR,cusC,cusF,cusB,cusA,pheP,ybdG,nfsB,ybdF,ybdJ,ybdK,sokE,hokE,insL1,entD,fepA,fes,ybdZ,entF,fepE,fepC,fepG,fepD,entS,fepB,entC,entE,entB,entA,entH,cstA,ybdD,ybdH,ybdL						[BW25113_0542]–[BW25113_0600]	BW25113_0542,BW25113_0543,BW25113_0544,BW25113_0545,BW25113_0546,BW25113_4588,BW25113_0547,BW25113_0548,BW25113_0549,BW25113_0550,BW25113_4509,BW25113_0551,BW25113_0553,BW25113_0552,BW25113_0553,BW25113_0554,BW25113_0555,BW25113_0556,BW25113_4510,BW25113_0557,BW25113_0558,BW25113_0559,BW25113_4589,BW25113_0560,BW25113_4634,BW25113_0561,BW25113_0562,BW25113_0562,BW25113_0563,BW25113_0564,BW25113_0…			IS3_524		large_deletion	False	407	1			563491	629227	563491	0	1	65737-bp							CP009273	65737
423	*	147	Q		TAG	147	1		CAG				1	nfsA	439	nitroreductase A, NADPH-dependent, FMN-dependent	>	nfsA						BW25113_0851	BW25113_0851					snp_nonsense	False	309	1	T		887078	887078	887078	0	1	C							CP009273
424	G	111	R		GGC	111	1		CGC				1	mprA	331	transcriptional repressor of microcin B17 synthe sis and multidrug efflux	>		mprA					BW25113_2684		BW25113_2684				snp_nonsynonymous	False	330	1	G		2804459	2804459	2804459	0	1	C							CP009273
425													1	[ybdG]–[nfsB]		[ybdG],[nfsB]		ybdG,nfsB						[BW25113_0577]–[BW25113_0578]	BW25113_0577,BW25113_0578					large_deletion	False	362	1			600076	600722	600076	0	2	647-bp							CP009273	647
426												2	1	nfsA	coding (674-675/723 nt)	nitroreductase A, NADPH-dependent, FMN-dependent	>		nfsA					BW25113_0851		BW25113_0851				mobile_element_insertion	False	656	2			887313	887314	887313	0	2	GC		IS30_173				1221	CP009273
427	*	171	Q		TAG	171	1		CAG				1	ompC	511	outer membrane porin protein C	<	ompC						BW25113_2215	BW25113_2215					snp_nonsense	False	407	1	A		2305718	2305718	2305718	5	1	G							CP009273
428													1	glpA	coding (900/1629 nt)	sn-glycerol-3-phosphate dehydrogenase (anaerobic ), large subunit, FAD/NAD(P)-binding	>	glpA						BW25113_2241	BW25113_2241					small_indel	False	383	1			2347025	2347025	2347025	0	1	C	1		4	5	C		CP009273	1
429													1	mprA	coding (105-110/531 nt)	transcriptional repressor of microcin B17 synthe sis and multidrug efflux	>	mprA						BW25113_2684	BW25113_2684					small_indel	False	350	1			2804233	2804238	2804233	2	2	CATGCA	6		1	2	CATGCA		CP009273	6
430												9	0.869463869	tsx	coding (299-307/885 nt)	nucleoside channel, receptor of phage T6 and col icin K	<	tsx						BW25113_0411	BW25113_0411					mobile_element_insertion	False	373	2			427163	427171	427163	56	2	CGATTTCCA		IS1_316				768	CP009273
431												4	1	nfsB	coding (38-41/654 nt)	dihydropteridine reductase, NAD(P)H-dependent, o xygen-insensitive	<	nfsB						BW25113_0578	BW25113_0578					mobile_element_insertion	False	351	2			600840	600843	600840	0	2	TTAG		IS5_112				1201	CP009273
432	R	47	S		CGC	47	1		AGC				1	nfsA	139	nitroreductase A, NADPH-dependent, FMN-dependent	>		nfsA					BW25113_0851		BW25113_0851				snp_nonsynonymous	False	166	1	C		886778	886778	886778	0	1	A							CP009273
433													1	lolB/hemA	intergenic (-142/-72)	lipoprotein localization factor/glutamyl tRNA reductase	</>			lolB,hemA				BW25113_1209/BW25113_1210			BW25113_1209,BW25113_1210			snp_intergenic	False	174	1	G		1259098	1259098	1259098	1	1	T							CP009273
434												9	1	ompC	coding (136-144/1104 nt)	outer membrane porin protein C	<	ompC						BW25113_2215	BW25113_2215					mobile_element_insertion	False	363	2			2306085	2306093	2306085	0	2	TTTGTTGTC		IS1_316				768	CP009273
435	R	140	W		AGG	140	1		TGG				1	mprA	418	transcriptional repressor of microcin B17 synthe sis and multidrug efflux	>		mprA					BW25113_2684		BW25113_2684				snp_nonsynonymous	False	233	1	A		2804546	2804546	2804546	1	1	T							CP009273
436										11	13	9	1	nfsA	coding (380-388/723 nt)	nitroreductase A, NADPH-dependent, FMN-dependent	>	nfsA						BW25113_0851	BW25113_0851					mobile_element_insertion	False	402	2			887019	887027	887019	0	2	TATATATCG		IS4_169				1365	CP009273
437	Q	95	L		CAG	95	2		CTG				1	mprA	284	transcriptional repressor of microcin B17 synthe sis and multidrug efflux	>		mprA					BW25113_2684		BW25113_2684				snp_nonsynonymous	False	288	1	A		2804412	2804412	2804412	0	1	T							CP009273
438	C	110	R		TGT	110	1		CGT				1	ompR	328	response regulator in two-component regulatory s ystem with EnvZ	<		ompR					BW25113_3405		BW25113_3405				snp_nonsynonymous	False	230	1	A		3529616	3529616	3529616	3	1	G							CP009273
439	S	7	T		AGC	7	2		ACC				1	rtcB	20	RNA-splicing ligase	<		rtcB					BW25113_3421		BW25113_3421				snp_nonsynonymous	False	267	1	C		3551419	3551419	3551419	0	1	G							CP009273
440												4	1	nfsB	coding (38-41/654 nt)	dihydropteridine reductase, NAD(P)H-dependent, o xygen-insensitive	<	nfsB						BW25113_0578	BW25113_0578					mobile_element_insertion	False	440	2			600840	600843	600840	0	2	TTAG		IS5_112				1201	CP009273
441	L	113	Q		CTG	113	2		CAG				1	nfsA	338	nitroreductase A, NADPH-dependent, FMN-dependent	>		nfsA					BW25113_0851		BW25113_0851				snp_nonsynonymous	False	262	1	T		886977	886977	886977	1	1	A							CP009273
442													1	mprA	coding (386/531 nt)	transcriptional repressor of microcin B17 synthe sis and multidrug efflux	>	mprA						BW25113_2684	BW25113_2684					small_indel	False	249	1			2804514	2804514	2804514	2	1	T							CP009273	1
443	L	225	V		CTC	225	1		GTC				1	ompR	673	response regulator in two-component regulatory s ystem with EnvZ	<		ompR					BW25113_3405		BW25113_3405				snp_nonsynonymous	False	264	1	G		3529271	3529271	3529271	11	1	C							CP009273
444													1	[renD]–[fepE]		[renD],emrE,ybcK,ybcL,ybcM,ylcH,ybcN,ninE,ybcO,rusA,ylcG,quuD,nmpC,insH1,nmpC,essD,rrrD,rzpD,rzoD,borD,ybcV,ybcW,ylcI,nohD,aaaD,tfaD,ybcY,ybcY,tfaX,appY,ompT,pauD,envY,ybcH,nfrA,nfrB,cusS,cusR,cusC,cusF,cusB,cusA,pheP,ybdG,nfsB,ybdF,ybdJ,ybdK,sokE,hokE,insL1,entD,fepA,fes,ybdZ,entF,[fepE]		renD,emrE,ybcK,ybcL,ybcM,ylcH,ybcN,ninE,ybcO,rusA,ylcG,quuD,nmpC,insH1,nmpC,essD,rrrD,rzpD,rzoD,borD,ybcV,ybcW,ylcI,nohD,aaaD,tfaD,ybcY,ybcY,tfaX,appY,ompT,pauD,envY,ybcH,nfrA,nfrB,cusS,cusR,cusC,cusF,cusB,cusA,pheP,ybdG,nfsB,ybdF,ybdJ,ybdK,sokE,hokE,insL1,entD,fepA,fes,ybdZ,entF,fepE						[BW25113_0542]–[BW25113_0587]	BW25113_0542,BW25113_0543,BW25113_0544,BW25113_0545,BW25113_0546,BW25113_4588,BW25113_0547,BW25113_0548,BW25113_0549,BW25113_0550,BW25113_4509,BW25113_0551,BW25113_0553,BW25113_0552,BW25113_0553,BW25113_0554,BW25113_0555,BW25113_0556,BW25113_4510,BW25113_0557,BW25113_0558,BW25113_0559,BW25113_4589,BW25113_0560,BW25113_4634,BW25113_0561,BW25113_0562,BW25113_0562,BW25113_0563,BW25113_0564,BW25113_0…			IS3_524		large_deletion	False	280	1			563491	614069	563491	0	1	50579-bp							CP009273	50579
445												2	1	nfsA	coding (674-675/723 nt)	nitroreductase A, NADPH-dependent, FMN-dependent	>		nfsA					BW25113_0851		BW25113_0851				mobile_element_insertion	False	414	2			887313	887314	887313	0	2	GC		IS30_173				1221	CP009273
446	D	80	A		GAT	80	2		GCT				1	mprA	239	transcriptional repressor of microcin B17 synthe sis and multidrug efflux	>		mprA					BW25113_2684		BW25113_2684				snp_nonsynonymous	False	267	1	A		2804367	2804367	2804367	0	1	C							CP009273
447													1	[renD]–ahpC		[renD],emrE,ybcK,ybcL,ybcM,ylcH,ybcN,ninE,ybcO,rusA,ylcG,quuD,nmpC,insH1,nmpC,essD,rrrD,rzpD,rzoD,borD,ybcV,ybcW,ylcI,nohD,aaaD,tfaD,ybcY,ybcY,tfaX,appY,ompT,pauD,envY,ybcH,nfrA,nfrB,cusS,cusR,cusC,cusF,cusB,cusA,pheP,ybdG,nfsB,ybdF,ybdJ,ybdK,sokE,hokE,insL1,entD,fepA,fes,ybdZ,entF,fepE,fepC,fepG,fepD,entS,fepB,entC,entE,entB,entA,entH,cstA,ybdD,ybdH,ybdL,ybdM,ybdN,ybdO,dsbG,ahpC		renD,emrE,ybcK,ybcL,ybcM,ylcH,ybcN,ninE,ybcO,rusA,ylcG,quuD,nmpC,insH1,nmpC,essD,rrrD,rzpD,rzoD,borD,ybcV,ybcW,ylcI,nohD,aaaD,tfaD,ybcY,ybcY,tfaX,appY,ompT,pauD,envY,ybcH,nfrA,nfrB,cusS,cusR,cusC,cusF,cusB,cusA,pheP,ybdG,nfsB,ybdF,ybdJ,ybdK,sokE,hokE,insL1,entD,fepA,fes,ybdZ,entF,fepE,fepC,fepG,fepD,entS,fepB,entC,entE,entB,entA,entH,cstA,ybdD,ybdH,ybdL,ybdM,ybdN,ybdO,dsbG,ahpC						[BW25113_0542]–[BW25113_0605]	BW25113_0542,BW25113_0543,BW25113_0544,BW25113_0545,BW25113_0546,BW25113_4588,BW25113_0547,BW25113_0548,BW25113_0549,BW25113_0550,BW25113_4509,BW25113_0551,BW25113_0553,BW25113_0552,BW25113_0553,BW25113_0554,BW25113_0555,BW25113_0556,BW25113_4510,BW25113_0557,BW25113_0558,BW25113_0559,BW25113_4589,BW25113_0560,BW25113_4634,BW25113_0561,BW25113_0562,BW25113_0562,BW25113_0563,BW25113_0564,BW25113_0…			IS3_524		large_deletion	False	225	1			563491	635044	563491	0	1	71554-bp							CP009273	71554
448												9	1	nfsA	coding (162-170/723 nt)	nitroreductase A, NADPH-dependent, FMN-dependent	>	nfsA						BW25113_0851	BW25113_0851					mobile_element_insertion	False	433	2			886801	886809	886801	0	2	AGCGTTACG		IS1_316				768	CP009273
449													0.847220416	mprA	coding (139/531 nt)	transcriptional repressor of microcin B17 synthe sis and multidrug efflux	>	mprA					1	BW25113_2684	BW25113_2684					small_indel	False	236	1	TGCTGGAGAACCGCAATAAAA		2804267	2804267	2804267	87	2	A	21		2	1	TGCTGGAGAACCGCAATAAAA		CP009273
450													1	[renD]–[ybdM]		[renD],emrE,ybcK,ybcL,ybcM,ylcH,ybcN,ninE,ybcO,rusA,ylcG,quuD,nmpC,insH1,nmpC,essD,rrrD,rzpD,rzoD,borD,ybcV,ybcW,ylcI,nohD,aaaD,tfaD,ybcY,ybcY,tfaX,appY,ompT,pauD,envY,ybcH,nfrA,nfrB,cusS,cusR,cusC,cusF,cusB,cusA,pheP,ybdG,nfsB,ybdF,ybdJ,ybdK,sokE,hokE,insL1,entD,fepA,fes,ybdZ,entF,fepE,fepC,fepG,fepD,entS,fepB,entC,entE,entB,entA,entH,cstA,ybdD,ybdH,ybdL,[ybdM]		renD,emrE,ybcK,ybcL,ybcM,ylcH,ybcN,ninE,ybcO,rusA,ylcG,quuD,nmpC,insH1,nmpC,essD,rrrD,rzpD,rzoD,borD,ybcV,ybcW,ylcI,nohD,aaaD,tfaD,ybcY,ybcY,tfaX,appY,ompT,pauD,envY,ybcH,nfrA,nfrB,cusS,cusR,cusC,cusF,cusB,cusA,pheP,ybdG,nfsB,ybdF,ybdJ,ybdK,sokE,hokE,insL1,entD,fepA,fes,ybdZ,entF,fepE,fepC,fepG,fepD,entS,fepB,entC,entE,entB,entA,entH,cstA,ybdD,ybdH,ybdL,ybdM						[BW25113_0542]–[BW25113_0601]	BW25113_0542,BW25113_0543,BW25113_0544,BW25113_0545,BW25113_0546,BW25113_4588,BW25113_0547,BW25113_0548,BW25113_0549,BW25113_0550,BW25113_4509,BW25113_0551,BW25113_0553,BW25113_0552,BW25113_0553,BW25113_0554,BW25113_0555,BW25113_0556,BW25113_4510,BW25113_0557,BW25113_0558,BW25113_0559,BW25113_4589,BW25113_0560,BW25113_4634,BW25113_0561,BW25113_0562,BW25113_0562,BW25113_0563,BW25113_0564,BW25113_0…			IS3_524		large_deletion	False	322	1			563491	630426	563491	0	1	66936-bp							CP009273	66936
451												2	1	nfsA	coding (674-675/723 nt)	nitroreductase A, NADPH-dependent, FMN-dependent	>		nfsA					BW25113_0851		BW25113_0851				mobile_element_insertion	False	530	2			887313	887314	887313	0	2	GC		IS30_173				1221	CP009273
452												8	1	focA/ycaO	intergenic (-96/+303)	formate channel/ribosomal protein S12 methylthiotransferase acce ssory factor	</<			focA				BW25113_0904/BW25113_0905			BW25113_0904			mobile_element_insertion	False	595	2			950018	950025	950018	0	2	CGTAACTC		IS1_316				768	CP009273
453												9	1	ompC	coding (115-123/1104 nt)	outer membrane porin protein C	<	ompC						BW25113_2215	BW25113_2215					mobile_element_insertion	False	574	2			2306106	2306114	2306106	4	2	CAGGCCGTC		IS1_316				768	CP009273
454												9	1	nfsB	coding (3-11/654 nt)	dihydropteridine reductase, NAD(P)H-dependent, o xygen-insensitive	<	nfsB						BW25113_0578	BW25113_0578					mobile_element_insertion	False	849	2			600870	600878	600870	0	4	ATGATATCC		IS1_316				768	CP009273
455												2	1	nfsA	coding (674-675/723 nt)	nitroreductase A, NADPH-dependent, FMN-dependent	>		nfsA					BW25113_0851		BW25113_0851				mobile_element_insertion	False	884	2			887313	887314	887313	0	2	GC		IS30_173				1221	CP009273
456												9	1	ompC/micF	intergenic (-115/-212)	outer membrane porin protein C/sRNA antisense regulator affecting ompF expressi on, Hfq-dependent	</>			ompC				BW25113_2215/BW25113_4439			BW25113_2215			mobile_element_insertion	False	1047	2			2306343	2306351	2306343	0	2	CACGAATAT		IS1_316				768	CP009273
457	P	151	L		CCC	151	2		CTC				1	mprA	452	transcriptional repressor of microcin B17 synthe sis and multidrug efflux	>		mprA					BW25113_2684		BW25113_2684				snp_nonsynonymous	False	564	1	C		2804580	2804580	2804580	0	1	T							CP009273
458	Q	21	P		CAG	21	2		CCG				1	folA	62	dihydrofolate reductase	>		folA					BW25113_0048		BW25113_0048				snp_nonsynonymous	False	308	1	A		49884	49884	49884	0	1	C							CP009273
459	S	153	F		TCT	153	2		TTT				1	folA	458	dihydrofolate reductase	>		folA					BW25113_0048		BW25113_0048				snp_nonsynonymous	False	348	1	C		50280	50280	50280	0	1	T							CP009273
460	V	424	D		GTT	424	2		GAT				1	mscK	1271	mechanosensitive channel protein, intermediate c onductance, K+ regulated	>		mscK					BW25113_0465		BW25113_0465				snp_nonsynonymous	False	302	1	T		483262	483262	483262	0	1	A							CP009273
461	N	207	I		AAC	207	2		ATC				1	phoQ	620	sensory histidine kinase in two-component regula tory system with PhoP	<		phoQ					BW25113_1129		BW25113_1129				snp_nonsynonymous	False	246	1	T		1184613	1184613	1184613	0	1	A							CP009273
462										3		4	1	uidC	coding (475-478/1266 nt)	putative outer membrane porin for beta-glucuroni des porin protein	<	uidC						BW25113_1615	BW25113_1615					mobile_element_insertion	False	422	2			1686631	1686634	1686631	0	2	CTAA		IS5_112				1201	CP009273
463	V	532	D		GTT	532	2		GAT				1	ydhK	1595	putative efflux protein (PET) component of YdhJK efflux pump	>		ydhK					BW25113_1645		BW25113_1645				snp_nonsynonymous	False	248	1	T		1717972	1717972	1717972	0	1	A							CP009273
464	*	86	K		TAA	86	1		AAA				1	aroK	256	shikimate kinase I	<	aroK						BW25113_3390	BW25113_3390					snp_nonsense	False	346	1	A		3512168	3512168	3512168	0	1	T							CP009273
465												9	1	dsbA	coding (368-376/627 nt)	periplasmic protein disulfide isomerase I	>	dsbA						BW25113_3860	BW25113_3860					mobile_element_insertion	False	718	2			4037145	4037153	4037145	0	2	CTGCTTCTG		IS1_316				768	CP009273
466	E	399	V		GAG	399	2		GTG				1	acrB	1196	multidrug efflux system protein	<		acrB					BW25113_0462		BW25113_0462				snp_nonsynonymous	False	329	1	T		478664	478664	478664	16	1	A							CP009273
467	R	14	G		CGC	14	1		GGC				1	ycfQ	40	repressor for bhsA(ycfR)	<		ycfQ					BW25113_1111		BW25113_1111				snp_nonsynonymous	False	294	1	G		1164249	1164249	1164249	10	1	C							CP009273
468	G	328	E		GGA	328	2		GAA				1	hemA	983	glutamyl tRNA reductase	>		hemA					BW25113_1210		BW25113_1210				snp_nonsynonymous	False	356	1	G		1260152	1260152	1260152	0	1	A							CP009273
469													1	nfsB	coding (51-149/654 nt)	dihydropteridine reductase, NAD(P)H-dependent, o xygen-insensitive	<	nfsB						BW25113_0578	BW25113_0578					large_deletion	False	286	1			600732	600830	600732	0	2	99-bp							CP009273	99
470	*	147	Q		TAG	147	1		CAG				1	nfsA	439	nitroreductase A, NADPH-dependent, FMN-dependent	>	nfsA						BW25113_0851	BW25113_0851					snp_nonsense	False	316	1	T		887078	887078	887078	0	1	C							CP009273
471													1	mprA	coding (291/531 nt)	transcriptional repressor of microcin B17 synthe sis and multidrug efflux	>	mprA						BW25113_2684	BW25113_2684					small_indel	False	383	1			2804419	2804419	2804419	21	1	A	1		4	5	A		CP009273	1
472	C	86	W		TGC	86	3		TGG				1	ygbA	258	uncharacterized protein	<		ygbA					BW25113_2732		BW25113_2732				snp_nonsynonymous	False	337	1	G		2849908	2849908	2849908	0	1	C							CP009273
473	D	68	N		GAT	68	1		AAT				0.856213093	acrB	202	multidrug efflux system protein	<		acrB					BW25113_0462		BW25113_0462				snp_nonsynonymous	False	387	1	C		479658	479658	479658	65	1	T							CP009273
474	P	26	Q		CCG	26	2		CAG				0.855002403	acrR	77	transcriptional repressor	>		acrR					BW25113_0464		BW25113_0464				snp_nonsynonymous	False	382	1	C		481293	481293	481293	65	1	A							CP009273
475										3	3	4	1	mgrB/yobH	intergenic (-46/-110)	regulatory peptide for PhoPQ, feedback inhibitio n/uncharacterized protein	</>			mgrB,yobH				BW25113_1826/BW25113_4536			BW25113_1826,BW25113_4536			mobile_element_insertion	False	531	2			1903069	1903072	1903069	0	2	TTAG		IS5_112				1201	CP009273
476													1	mlaA	coding (129/756 nt)	ABC transporter maintaining OM lipid asymmetry, OM lipoprotein component	<	mlaA					1	BW25113_2346	BW25113_2346					small_indel	False	344	1	TTGAAG		2458358	2458358	2458358	26	2	G	6		2	1	TTGAAG		CP009273
477													1	gshA	coding (1338/1557 nt)	glutamate-cysteine ligase	<		gshA					BW25113_2688		BW25113_2688				small_indel	False	322	1			2808461	2808461	2808461	0	1	A							CP009273	1
478													1	[aroK]		[aroK]		aroK						[BW25113_3390]	BW25113_3390					small_indel	False	427	1			3512419	3512426	3512419	0	2	GCCATTTT							CP009273	8
479	L	21	P		CTG	21	2		CCG				1	folA	62	dihydrofolate reductase	>		folA					BW25113_0048		BW25113_0048				snp_nonsynonymous	False	171	1	T		49884	49884	49884	0	1	C							CP009273
480												4	1	aroK/hofQ	intergenic (-14/+384)	shikimate kinase I/DNA catabolic putative fimbrial transporter	</<			aroK				BW25113_3390/BW25113_3391			BW25113_3390			mobile_element_insertion	False	204	2			3512437	3512440	3512437	0	2	CTAA		IS5_112				1201	CP009273
481													1	kefC/folA	intergenic (+134/-58)	potassium:proton antiporter/dihydrofolate reductase	>/>			folA				BW25113_0047/BW25113_0048			BW25113_0048			snp_intergenic	False	683	1	T		49765	49765	49765	0	1	C							CP009273
482	T	26	A		ACC	26	1		GCC				1	folA	76	dihydrofolate reductase	>		folA					BW25113_0048		BW25113_0048				snp_nonsynonymous	False	700	1	A		49898	49898	49898	1	1	G							CP009273
483	A	122	D		GCC	122	2		GAC				1	folA	365	dihydrofolate reductase	>		folA					BW25113_0048		BW25113_0048				snp_nonsynonymous	False	722	1	C		50187	50187	50187	0	1	A							CP009273
484	C	71	Y		TGC	71	2		TAC				1	mak	212	manno(fructo)kinase	>		mak					BW25113_0394		BW25113_0394				snp_nonsynonymous	False	656	1	G		405811	405811	405811	6	1	A							CP009273
485	C	13	R		TGC	13	1		CGC				1	acrR	37	transcriptional repressor	>		acrR					BW25113_0464		BW25113_0464				snp_nonsynonymous	False	880	1	T		481253	481253	481253	0	1	C							CP009273
486	D	71	H		GAC	71	1		CAC				1	pyrC	211	dihydro-orotase	<		pyrC					BW25113_1062		BW25113_1062				snp_nonsynonymous	False	713	1	C		1117853	1117853	1117853	0	1	G							CP009273
487	T	130	M		ACG	130	2		ATG				1	yneJ	389	putative DNA-binding transcriptional regulator	>		yneJ					BW25113_1526		BW25113_1526				snp_nonsynonymous	False	732	1	C		1609449	1609449	1609449	0	1	T							CP009273
488													1	marR	coding (386/435 nt)	transcriptional repressor of multiple antibiotic resistance	>		marR					BW25113_1530		BW25113_1530				small_indel	False	611	1			1613762	1613762	1613762	0	1	C							CP009273	1
489	P	38	S		CCC	38	1		TCC				1	iscR	112	isc operon transcriptional repressor; suf operon transcriptional activator; oxidative stress- and iron sta rvation-inducible; autorepressor	<		iscR					BW25113_2531		BW25113_2531				snp_nonsynonymous	False	721	1	G		2655379	2655379	2655379	0	1	A							CP009273
490													1	rng	coding (598/1470 nt)	ribonuclease G	<	rng						BW25113_3247	BW25113_3247					small_indel	False	740	1			3390557	3390557	3390557	8	1	T	1		5	6	T		CP009273	1
491	P	306	A		CCC	306	1		GCC				1	mutL	916	methyl-directed mismatch repair protein	>		mutL					BW25113_4170		BW25113_4170				snp_nonsynonymous	False	682	1	C		4388144	4388144	4388144	2	1	G							CP009273
492	V	20	M		GTG	20	1		ATG				1	folA	58	dihydrofolate reductase	>		folA					BW25113_0048		BW25113_0048				snp_nonsynonymous	False	427	1	G		49880	49880	49880	2	1	A							CP009273
493	N	207	I		AAC	207	2		ATC				1	phoQ	620	sensory histidine kinase in two-component regula tory system with PhoP	<		phoQ					BW25113_1129		BW25113_1129				snp_nonsynonymous	False	437	1	T		1184613	1184613	1184613	0	1	A							CP009273
494													1	ryhB/yhhY	intergenic (-33/-89)	sRNA antisense regulator mediating positive Fur regulon response, Hfq-dependent; global iron regulator/putative acetyltransferase	</>			ryhB,yhhY				BW25113_4451/BW25113_3441			BW25113_4451,BW25113_3441			snp_intergenic	False	530	1	C		3574409	3574409	3574409	0	1	T							CP009273
495	S	100	I		AGC	100	2		ATC				1	rhlB	299	ATP-dependent RNA helicase	<		rhlB					BW25113_3780		BW25113_3780				snp_nonsynonymous	False	531	1	C		3958692	3958692	3958692	0	1	A							CP009273
496	G	260	D		GGT	260	2		GAT				1	rob	779	right oriC-binding transcriptional activator, Ar aC family	<		rob					BW25113_4396		BW25113_4396				snp_nonsynonymous	False	524	1	C		4624349	4624349	4624349	0	1	T							CP009273
497	N	677	K		AAC	677	3		AAA				1	ileS	2031	isoleucyl-tRNA synthetase	>		ileS					BW25113_0026		BW25113_0026				snp_nonsynonymous	False	561	1	C		24421	24421	24421	0	1	A							CP009273
498	T	26	A		ACC	26	1		GCC				1	folA	76	dihydrofolate reductase	>		folA					BW25113_0048		BW25113_0048				snp_nonsynonymous	False	482	1	A		49898	49898	49898	0	1	G							CP009273
499	G	30	W		GGG	30	1		TGG				1	folA	88	dihydrofolate reductase	>		folA					BW25113_0048		BW25113_0048				snp_nonsynonymous	False	515	1	G		49910	49910	49910	1	1	T							CP009273
500	F	181	I		TTC	181	1		ATC				0.838500977	umpH	541	UMP phosphatase	<		umpH					BW25113_0675		BW25113_0675				snp_nonsynonymous	False	400	1	A		695242	695242	695242	77	1	T							CP009273
501	R	55	L		CGG	55	2		CTG				1	ybfE	164	LexA-regulated protein, CopB family	<		ybfE					BW25113_0685		BW25113_0685				snp_nonsynonymous	False	479	1	C		707191	707191	707191	1	1	A							CP009273
502	T	90	I		ACT	90	2		ATT				1	ybgJ	269	putative allophanate hydrolase, subunit 1	>		ybgJ					BW25113_0711		BW25113_0711				snp_nonsynonymous	False	406	1	C		739317	739317	739317	0	1	T							CP009273
503	V	376	A		GTT	376	2		GCT				1	ypdA	1127	sensor kinase regulating yhjX; pyruvate-responsi ve YpdAB two-component system	>		ypdA					BW25113_2380		BW25113_2380				snp_nonsynonymous	False	429	1	T		2493276	2493276	2493276	0	1	C							CP009273
504	G	713	E		GGA	713	2		GAA				1	mutS	2138	methyl-directed mismatch repair protein	>		mutS					BW25113_2733		BW25113_2733				snp_nonsynonymous	False	487	1	G		2852589	2852589	2852589	0	1	A							CP009273
505	A	410	G		GCC	410	2		GGC				1	ftsP	1229	septal ring component that protects the divisome from stress; multicopy suppressor of ftsI(Ts)	<		ftsP					BW25113_3017		BW25113_3017				snp_nonsynonymous	False	549	1	G		3154800	3154800	3154800	0	1	C							CP009273
506	G	342	D		GGT	342	2		GAT				1	rpoB	1025	RNA polymerase, beta subunit	>		rpoB					BW25113_3987		BW25113_3987				snp_nonsynonymous	False	552	1	G		4172197	4172197	4172197	15	1	A							CP009273
507	*	317	W		TGA	317	3		TGG				1	bamB	951	BamABCDE complex OM biogenesis lipoprotein	<		bamB					BW25113_2512		BW25113_2512				snp_nonsense	False	202	1	T		2631061	2631061	2631061	0	1	C							CP009273
508													0.92073822	cra/mraZ	intergenic (+543/-59)	transcriptional repressor-activator for carbon m etabolism/RsmH methytransferase inhibitor	>/>			mraZ				BW25113_0080/BW25113_0081			BW25113_0081			snp_intergenic	False	267	1	T		86062	86062	86062	23	1	C							CP009273
509	*	50	W		TAG	50	2		TGG				1	acrR	149	transcriptional repressor	>	acrR						BW25113_0464	BW25113_0464					snp_nonsense	False	293	1	A		481365	481365	481365	0	1	G							CP009273
510	P	530	A		CCG	530	1		GCG				1	mrdA	1588	transpeptidase involved in peptidoglycan synthes is (penicillin-binding protein 2)	<		mrdA					BW25113_0635		BW25113_0635				snp_nonsynonymous	False	298	1	G		662086	662086	662086	0	1	C							CP009273
511	P	243	T		CCT	243	1		ACT				1	serS	727	seryl-tRNA synthetase, also charges selenocystei nyl-tRNA with serine	>		serS					BW25113_0893		BW25113_0893				snp_nonsynonymous	False	270	1	C		935610	935610	935610	0	1	A							CP009273
512	C	134	W		TGC	134	3		TGG				1	envZ	402	sensory histidine kinase in two-component regula tory system with OmpR	<		envZ					BW25113_3404		BW25113_3404				snp_nonsynonymous	False	323	1	G		3528826	3528826	3528826	0	1	C							CP009273
513	*	69	E		TAA	69	1		GAA				1	slt	205	lytic murein transglycosylase, soluble	>	slt						BW25113_4392	BW25113_4392					snp_nonsense	False	221	1	T		4620754	4620754	4620754	1	1	G							CP009273
514	S	615	F		TCC	615	2		TTC				1	acrB	1844	multidrug efflux system protein	<		acrB					BW25113_0462		BW25113_0462				snp_nonsynonymous	False	346	1	G		478016	478016	478016	0	1	A							CP009273
515													1	acrA/acrR	intergenic (-112/-30)	multidrug efflux system/transcriptional repressor	</>			acrA,acrR				BW25113_0463/BW25113_0464			BW25113_0463,BW25113_0464			snp_intergenic	False	276	1	C		481187	481187	481187	0	1	T							CP009273
516	P	530	A		CCG	530	1		GCG				1	mrdA	1588	transpeptidase involved in peptidoglycan synthes is (penicillin-binding protein 2)	<		mrdA					BW25113_0635		BW25113_0635				snp_nonsynonymous	False	331	1	G		662086	662086	662086	0	1	C							CP009273
517	G	144	W		GGG	144	1		TGG				1	envZ	430	sensory histidine kinase in two-component regula tory system with OmpR	<		envZ					BW25113_3404		BW25113_3404				snp_nonsynonymous	False	319	1	C		3528798	3528798	3528798	1	1	A							CP009273
518	R	35	L		CGG	35	2		CTG				1	proS	104	prolyl-tRNA synthetase	<		proS					BW25113_0194		BW25113_0194				snp_nonsynonymous	False	585	1	C		215159	215159	215159	0	1	A							CP009273
519	L	569	Q		CTG	569	2		CAG				1	acrB	1706	multidrug efflux system protein	<		acrB					BW25113_0462		BW25113_0462				snp_nonsynonymous	False	253	1	A		478154	478154	478154	0	1	T							CP009273
520												9	1	acrR	coding (166-174/648 nt)	transcriptional repressor	>	acrR						BW25113_0464	BW25113_0464					mobile_element_insertion	False	549	2			481382	481390	481382	0	2	TCGGATTTG		IS1_316				768	CP009273
521	S	147	I		AGT	147	2		ATT				1	ydjY	440	putative ferrodoxin-like lipoprotein	>		ydjY					BW25113_1751		BW25113_1751				snp_nonsynonymous	False	228	1	G		1828812	1828812	1828812	0	1	T							CP009273
522												8	1	mreB	coding (204-211/1044 nt)	cell wall structural complex MreBCD, actin-like component MreB	<	mreB						BW25113_3251	BW25113_3251					mobile_element_insertion	False	569	2			3394236	3394243	3394236	14	2	CAATATTG		IS1_316				768	CP009273
523	D	105	Y		GAT	105	1		TAT				1	envZ	313	sensory histidine kinase in two-component regula tory system with OmpR	<		envZ					BW25113_3404		BW25113_3404				snp_nonsynonymous	False	281	1	C		3528915	3528915	3528915	0	1	A							CP009273
524	A	237	T		GCG	237	1		ACG				1	ispB	709	octaprenyl diphosphate synthase	>		ispB					BW25113_3187		BW25113_3187				snp_nonsynonymous	False	277	1	G		3327777	3327777	3327777	0	1	A							CP009273
525													1	mreB	coding (111/1044 nt)	cell wall structural complex MreBCD, actin-like component MreB	<	mreB					1	BW25113_3251	BW25113_3251					small_indel	False	298	1	CACCACG		3394336	3394336	3394336	9	2	G	7		2	1	CACCACG		CP009273
526													1	kefC/folA	intergenic (+134/-58)	potassium:proton antiporter/dihydrofolate reductase	>/>			folA				BW25113_0047/BW25113_0048			BW25113_0048			snp_intergenic	False	627	1	T		49765	49765	49765	0	1	C							CP009273
527	S	21	P		TCG	21	1		CCG				1	folA	61	dihydrofolate reductase	>		folA					BW25113_0048		BW25113_0048				snp_nonsynonymous	False	723	1	T		49883	49883	49883	1	1	C							CP009273
528	G	30	W		GGG	30	1		TGG				1	folA	88	dihydrofolate reductase	>		folA					BW25113_0048		BW25113_0048				snp_nonsynonymous	False	745	1	G		49910	49910	49910	0	1	T							CP009273
529	A	851	G		GCC	851	2		GGC				0.932452679	glnD	2552	uridylyltransferase	<		glnD					BW25113_0167		BW25113_0167				snp_nonsynonymous	False	660	1	G		182586	182586	182586	48	1	C							CP009273
530													1	acrA/acrR	intergenic (-100/-42)	multidrug efflux system/transcriptional repressor	</>			acrA,acrR				BW25113_0463/BW25113_0464			BW25113_0463,BW25113_0464			snp_intergenic	False	693	1	T		481175	481175	481175	5	1	C							CP009273
531	V	192	A		GTT	192	2		GCT				0.943440437	bacA	575	undecaprenyl pyrophosphate phosphatase	<		bacA					BW25113_3057		BW25113_3057				snp_nonsynonymous	False	764	1	A		3196916	3196916	3196916	46	1	G							CP009273
532												4	1	aroK/hofQ	intergenic (-14/+384)	shikimate kinase I/DNA catabolic putative fimbrial transporter	</<			aroK				BW25113_3390/BW25113_3391			BW25113_3390			mobile_element_insertion	False	1370	2			3512437	3512440	3512437	4	2	CTAA		IS5_112				1201	CP009273
533	P	54	S		CCG	54	1		TCG				1	kup	160	potassium transporter	>		kup					BW25113_3747		BW25113_3747				snp_nonsynonymous	False	841	1	C		3924835	3924835	3924835	0	1	T							CP009273
534	G	137	D		GGC	137	2		GAC				1	soxR	410	redox-sensitive transcriptional activator of sox S; autorepressor	>		soxR					BW25113_4063		BW25113_4063				snp_nonsynonymous	False	720	1	G		4267806	4267806	4267806	0	1	A							CP009273
535	T	155	S		ACC	155	1		TCC				1	acrB	463	multidrug efflux system protein	<		acrB					BW25113_0462		BW25113_0462				snp_nonsynonymous	False	277	1	T		479397	479397	479397	0	1	A							CP009273
536	*	190	E		TAA	190	1		GAA				1	acrR	568	transcriptional repressor	>		acrR					BW25113_0464		BW25113_0464				snp_nonsense	False	210	1	T		481784	481784	481784	0	1	G							CP009273
537													1	ypdF	coding (74/1086 nt)	Xaa-Pro aminopeptidase	<	ypdF						BW25113_2385	BW25113_2385					small_indel	False	285	1			2500038	2500038	2500038	0	1	T							CP009273	1
538												3	1	pitA	coding (194-196/1500 nt)	phosphate transporter, low-affinity; tellurite i mporter	>	pitA						BW25113_3493	BW25113_3493					mobile_element_insertion	False	461	2			3631195	3631197	3631195	0	2	TTT		IS3_524				1258	CP009273
539												4	1	waaB	coding (406-409/1080 nt)	UDP-D-galactose:(glucosyl)lipopolysaccharide-1, 6-D-galactosyltransferase	<	waaB						BW25113_3628	BW25113_3628					mobile_element_insertion	False	442	2			3797089	3797092	3797089	0	2	CTAA		IS5_112				1201	CP009273
540										11	10	6	1	clpX/lon	intergenic (+90/-93)	ATPase and specificity subunit of ClpX-ClpP ATP- dependent serine protease/DNA-binding ATP-dependent protease La	>/>			lon				BW25113_0438/BW25113_0439			BW25113_0439			mobile_element_insertion	False	595	2			454246	454251	454246	0	2	GAAACA		IS4_169				1365	CP009273
541	G	127	V		GGG	127	2		GTG				1	acrB	380	multidrug efflux system protein	<		acrB					BW25113_0462		BW25113_0462				snp_nonsynonymous	False	329	1	C		479480	479480	479480	0	1	A							CP009273
542												9	1	acrR	coding (331-339/648 nt)	transcriptional repressor	>	acrR						BW25113_0464	BW25113_0464					mobile_element_insertion	False	561	2			481547	481555	481547	0	2	GAGATTATA		IS1_316				768	CP009273
543	L	475	F		CTT	475	1		TTT				1	prc	1423	carboxy-terminal protease for penicillin-binding protein 3	<		prc					BW25113_1830		BW25113_1830				snp_nonsynonymous	False	334	1	G		1907651	1907651	1907651	0	1	A							CP009273
544	*	171	Q		TAG	171	1		CAG				1	ompC	511	outer membrane porin protein C	<	ompC						BW25113_2215	BW25113_2215					snp_nonsense	False	321	1	A		2305718	2305718	2305718	0	1	G							CP009273
545												9	1	waaR	coding (724-732/1020 nt)	UDP-D-galactose:(glucosyl)lipopolysaccharide- al pha-1,3-D-galactosyltransferase	<	waaR						BW25113_3627	BW25113_3627					mobile_element_insertion	False	636	2			3795687	3795695	3795687	0	2	GCTGAACTG		IS1_316				768	CP009273
546													1	typA	coding (680-778/1824 nt)	GTP-binding protein	>	typA						BW25113_3871	BW25113_3871					large_deletion	False	386	1			4052446	4052544	4052446	0	2	99-bp							CP009273	99
547	L	177	P		CTG	177	2		CCG				1	cpxA	530	sensory histidine kinase in two-component regula tory system with CpxR	<		cpxA					BW25113_3911		BW25113_3911				snp_nonsynonymous	False	302	1	A		4094374	4094374	4094374	0	1	G							CP009273
548													1	marC/marR	intergenic (-192/-1)	UPF0056 family inner membrane protein/transcriptional repressor of multiple antibiotic resistance	</>			marR				BW25113_1529/BW25113_1530			BW25113_1530			small_indel	False	296	1			1613357	1613376	1613357	0	2	TACTTGCCAGGGCAACTAAT							CP009273	20
549													1	rpsM	coding (303/357 nt)	30S ribosomal subunit protein S13	<		rpsM					BW25113_3298		BW25113_3298				small_indel	False	370	1			3435528	3435528	3435528	0	1	A							CP009273	1
550											3	4	1	waaG	coding (862-865/1125 nt)	glucosyltransferase I	<	waaG						BW25113_3631	BW25113_3631					mobile_element_insertion	False	612	2			3799563	3799566	3799563	0	2	CTAG		IS5_112				1201	CP009273
551	P	530	A		CCG	530	1		GCG				1	mrdA	1588	transpeptidase involved in peptidoglycan synthes is (penicillin-binding protein 2)	<		mrdA					BW25113_0635		BW25113_0635				snp_nonsynonymous	False	363	1	G		662086	662086	662086	0	1	C							CP009273
552	R	219	W		CGG	219	1		TGG				1	mepM	655	murein DD-endopeptidase, space-maker hydrolase, septation protein	<		mepM					BW25113_1856		BW25113_1856				snp_nonsynonymous	False	295	1	G		1935238	1935238	1935238	0	1	A							CP009273
553	*	64	C		TGA	64	3		TGT				1	yicC	192	UPF0701 family protein	>	yicC						BW25113_3644	BW25113_3644					snp_nonsense	False	315	1	A		3810227	3810227	3810227	0	1	T							CP009273
554													1	[crl]–[ykfC]		[crl],phoE,proB,proA,thrW,ykfN,ykfI,yafW,ykfH,ykfG,yafX,ykfF,ykfB,yafY,ykfL,ykfK,yafZ,ykfA,perR,insN,insI1,insN,eyeA,[ykfC]		crl,phoE,proB,proA,thrW,ykfN,ykfI,yafW,ykfH,ykfG,yafX,ykfF,ykfB,yafY,ykfL,ykfK,yafZ,ykfA,perR,insN,insI1,insN,eyeA	ykfC					[BW25113_0240]–[BW25113_0258]	BW25113_0240,BW25113_0241,BW25113_0242,BW25113_0243,BW25113_0244,BW25113_4626,BW25113_0245,BW25113_0246,BW25113_4504,BW25113_0247,BW25113_0248,BW25113_0249,BW25113_0250,BW25113_0251,BW25113_4627,BW25113_4628,BW25113_0252,BW25113_0253,BW25113_0254,BW25113_4587,BW25113_0256,BW25113_4587,BW25113_4690	BW25113_0258		IS5_112		large_deletion	False	253	1			254374	269665	254374	0	1	15292-bp							CP009273	15292
555												9	1	mreB	coding (517-525/1044 nt)	cell wall structural complex MreBCD, actin-like component MreB	<	mreB						BW25113_3251	BW25113_3251					mobile_element_insertion	False	579	2			3393922	3393930	3393922	0	2	AACAGCAAC		IS1_316				768	CP009273
556													1	nudE/yrfF	intergenic (-149/-171)	adenosine nucleotide hydrolase; substrates inclu de Ap3A, Ap2A, ADP-ribose, NADH/inner membrane protein	</>			nudE				BW25113_3397/BW25113_3398			BW25113_3397			snp_intergenic	False	269	1	T		3519657	3519657	3519657	1	1	G							CP009273
557													1	[ykfJ]–[ykfC]		[ykfJ],prfH,pepD,gpt,frsA,crl,phoE,proB,proA,thrW,ykfN,ykfI,yafW,ykfH,ykfG,yafX,ykfF,ykfB,yafY,ykfL,ykfK,yafZ,ykfA,perR,insN,insI1,insN,eyeA,[ykfC]		ykfJ,prfH,pepD,gpt,frsA,crl,phoE,proB,proA,thrW,ykfN,ykfI,yafW,ykfH,ykfG,yafX,ykfF,ykfB,yafY,ykfL,ykfK,yafZ,ykfA,perR,insN,insI1,insN,eyeA	ykfC					[BW25113_0235]–[BW25113_0258]	BW25113_0235,BW25113_0236,BW25113_0237,BW25113_0238,BW25113_0239,BW25113_0240,BW25113_0241,BW25113_0242,BW25113_0243,BW25113_0244,BW25113_4626,BW25113_0245,BW25113_0246,BW25113_4504,BW25113_0247,BW25113_0248,BW25113_0249,BW25113_0250,BW25113_0251,BW25113_4627,BW25113_4628,BW25113_0252,BW25113_0253,BW25113_0254,BW25113_4587,BW25113_0256,BW25113_4587,BW25113_4690	BW25113_0258		IS5_112		large_deletion	False	234	1			250042	269665	250042	0	1	19624-bp							CP009273	19624
558	G	389	D		GGT	389	2		GAT				1	mrdA	1166	transpeptidase involved in peptidoglycan synthes is (penicillin-binding protein 2)	<		mrdA					BW25113_0635		BW25113_0635				snp_nonsynonymous	False	270	1	C		662508	662508	662508	0	1	T							CP009273
559	*	10	E		TAA	10	1		GAA				1	marR	28	transcriptional repressor of multiple antibiotic resistance	>	marR						BW25113_1530	BW25113_1530					snp_nonsense	False	315	1	T		1613404	1613404	1613404	1	1	G							CP009273
560	P	11	S		CCA	11	1		TCA				1	envZ	31	sensory histidine kinase in two-component regula tory system with OmpR	<		envZ					BW25113_3404		BW25113_3404				snp_nonsynonymous	False	340	1	G		3529197	3529197	3529197	0	1	A							CP009273
561													1	proB–[ykfC]		proB,proA,thrW,ykfN,ykfI,yafW,ykfH,ykfG,yafX,ykfF,ykfB,yafY,ykfL,ykfK,yafZ,ykfA,perR,insN,insI1,insN,eyeA,[ykfC]		proB,proA,thrW,ykfN,ykfI,yafW,ykfH,ykfG,yafX,ykfF,ykfB,yafY,ykfL,ykfK,yafZ,ykfA,perR,insN,insI1,insN,eyeA	ykfC					[BW25113_0242]–[BW25113_0258]	BW25113_0242,BW25113_0243,BW25113_0244,BW25113_4626,BW25113_0245,BW25113_0246,BW25113_4504,BW25113_0247,BW25113_0248,BW25113_0249,BW25113_0250,BW25113_0251,BW25113_4627,BW25113_4628,BW25113_0252,BW25113_0253,BW25113_0254,BW25113_4587,BW25113_0256,BW25113_4587,BW25113_4690	BW25113_0258		IS5_112		large_deletion	False	190	1			255834	269665	255834	0	1	13832-bp							CP009273	13832
562										3		4	1	opgG	coding (37-40/1536 nt)	osmoregulated periplasmic glucan (OPG) biosynthe sis periplasmic protein	>	opgG						BW25113_1048	BW25113_1048					mobile_element_insertion	False	334	2			1104827	1104830	1104827	0	2	TTAA		IS5_112				1201	CP009273
563													1	nlpI	coding (667/885 nt)	lipoprotein involved in osmotic sensitivity and filamentation	<	nlpI						BW25113_3163	BW25113_3163					small_indel	False	223	1			3301617	3301617	3301617	0	1	C							CP009273	1
564										3		4	1	malP/malT	intergenic (-144/-465)	maltodextrin phosphorylase/mal regulon transcriptional activator	</>			malP				BW25113_3417/BW25113_3418			BW25113_3417			mobile_element_insertion	False	412	2			3545976	3545979	3545976	0	2	CTAG		IS5_112				1201	CP009273
565	P	137	Q		CCG	137	2		CAG				1	ompX	410	outer membrane protein X	>		ompX					BW25113_0814		BW25113_0814				snp_nonsynonymous	False	226	1	C		846315	846315	846315	0	1	A							CP009273
566												9	0.829959514	mreB/csrD	intergenic (-42/+255)	cell wall structural complex MreBCD, actin-like component MreB/targeting factor for csrBC sRNA degradation	</<			mreB				BW25113_3251/BW25113_3252			BW25113_3251			mobile_element_insertion	False	410	2			3394488	3394496	3394488	84	2	CGCTTACTT		IS1_316				768	CP009273
567	H	397	R		CAC	397	2		CGC				1	envZ	1190	sensory histidine kinase in two-component regula tory system with OmpR	<		envZ					BW25113_3404		BW25113_3404				snp_nonsynonymous	False	242	1	T		3528038	3528038	3528038	0	1	C							CP009273
568	I	489	T		ATT	489	2		ACT				1	acrB	1466	multidrug efflux system protein	<		acrB					BW25113_0462		BW25113_0462				snp_nonsynonymous	False	222	1	A		478394	478394	478394	0	1	G							CP009273
569	A	597	G		GCT	597	2		GGT				1	mrdA	1790	transpeptidase involved in peptidoglycan synthes is (penicillin-binding protein 2)	<		mrdA					BW25113_0635		BW25113_0635				snp_nonsynonymous	False	292	1	G		661884	661884	661884	0	1	C							CP009273
570													1	marR	coding (240-252/435 nt)	transcriptional repressor of multiple antibiotic resistance	>	marR						BW25113_1530	BW25113_1530					small_indel	False	313	1			1613616	1613628	1613616	0	2	TAAAGGCTGGGTG							CP009273	13
571												4	1	tfaQ	coding (287-290/576 nt)	Qin prophage; putative tail fiber assembly prote in	<	tfaQ			TC			BW25113_1546	BW25113_1546					mobile_element_insertion	False	511	2			1628853	1628856	1628853	0	2	ACAT		IS3_524				1258	CP009273
572	G	85	D		GGT	85	2		GAT				1	rnd	254	ribonuclease D	<		rnd					BW25113_1804		BW25113_1804				snp_nonsynonymous	False	274	1	C		1881995	1881995	1881995	0	1	T							CP009273
573													1	lpoA	coding (335-353/2037 nt)	OM lipoprotein stimulator of MrcA transpeptidase	>	lpoA						BW25113_3147	BW25113_3147					small_indel	False	239	1			3287093	3287111	3287093	0	2	AGAAAGATTTTGCTGGCGC							CP009273	19
574	A	47	G		GCT	47	2		GGT				1	secG	140	preprotein translocase membrane subunit	<		secG					BW25113_3175		BW25113_3175				snp_nonsynonymous	False	348	1	G		3315725	3315725	3315725	0	1	C							CP009273
575	S	107	F		TCC	107	2		TTC				1	envZ	320	sensory histidine kinase in two-component regula tory system with OmpR	<		envZ					BW25113_3404		BW25113_3404				snp_nonsynonymous	False	384	1	G		3528908	3528908	3528908	0	1	A							CP009273
576	F	84	S		TTT	84	2		TCT				1	pflB	251	formate C-acetyltransferase 1, anaerobic; pyruva te formate-lyase 1	<		pflB					BW25113_0903		BW25113_0903				snp_nonsynonymous	False	339	1	A		948760	948760	948760	0	1	G							CP009273
577											3	4	1	mgrB/yobH	intergenic (-46/-110)	regulatory peptide for PhoPQ, feedback inhibitio n/uncharacterized protein	</>			mgrB,yobH				BW25113_1826/BW25113_4536			BW25113_1826,BW25113_4536			mobile_element_insertion	False	658	2			1903069	1903072	1903069	0	2	TTAG		IS5_112				1201	CP009273
578	A	198	T		GCC	198	1		ACC				1	folE	592	GTP cyclohydrolase I	<		folE					BW25113_2153		BW25113_2153				snp_nonsynonymous	False	342	1	C		2236540	2236540	2236540	0	1	T							CP009273
579													1	yejO	pseudogene (2373/2525 nt)	pseudogene, autotransporter outer membrane homology ;putative transport; Not classified; putative ATP-binding component of a transport system	<		yejO					BW25113_2190		BW25113_2190				snp_pseudogene	False	338	1	G		2280021	2280021	2280021	0	1	T							CP009273
580	L	172	I		CTC	172	1		ATC				1	frlA	514	putative fructoselysine transporter	>		frlA					BW25113_3370		BW25113_3370				snp_nonsynonymous	False	355	1	C		3493782	3493782	3493782	1	1	A							CP009273
581	E	283	K		GAA	283	1		AAA				1	dnaA	847	chromosomal replication initiator protein DnaA, DNA-binding transcriptional dual regulator	<		dnaA					BW25113_3702		BW25113_3702				snp_nonsynonymous	False	488	1	C		3876243	3876243	3876243	0	1	T							CP009273
582	N	230	I		AAC	230	2		ATC				1	gltX	689	glutamyl-tRNA synthetase	<		gltX					BW25113_2400		BW25113_2400				snp_nonsynonymous	False	272	1	T		2513463	2513463	2513463	0	1	A							CP009273
583	D	151	E		GAC	151	3		GAA				1	envZ	453	sensory histidine kinase in two-component regula tory system with OmpR	<		envZ					BW25113_3404		BW25113_3404				snp_nonsynonymous	False	324	1	G		3528775	3528775	3528775	1	1	T							CP009273
584	*	309	S		TAG	309	2		TCG				1	slt	926	lytic murein transglycosylase, soluble	>	slt						BW25113_4392	BW25113_4392					snp_nonsense	False	367	1	A		4621475	4621475	4621475	0	1	C							CP009273
585	L	569	Q		CTG	569	2		CAG				1	acrB	1706	multidrug efflux system protein	<		acrB					BW25113_0462		BW25113_0462				snp_nonsynonymous	False	254	1	A		478154	478154	478154	0	1	T							CP009273
586	V	85	G		GTG	85	2		GGG				1	envZ	254	sensory histidine kinase in two-component regula tory system with OmpR	<		envZ					BW25113_3404		BW25113_3404				snp_nonsynonymous	False	326	1	A		3528974	3528974	3528974	0	1	C							CP009273
587													1	nagE/glnS	intergenic (+154/-49)	fused N-acetyl glucosamine specific PTS enzyme: IIC, IIB, and IIA components/glutamyl-tRNA synthetase	>/>			glnS				BW25113_0679/BW25113_0680			BW25113_0680			snp_intergenic	False	196	1	A		701500	701500	701500	0	1	T							CP009273
588													1	lpp	coding (106-168/237 nt)	murein lipoprotein	>	lpp						BW25113_1677	BW25113_1677					large_deletion	False	193	1			1751783	1751845	1751783	0	2	63-bp							CP009273	63
589													1	slt	coding (373-382/1938 nt)	lytic murein transglycosylase, soluble	>	slt						BW25113_4392	BW25113_4392					small_indel	False	181	1			4620922	4620931	4620922	0	2	AAGCCCGGAA							CP009273	10
590	T	590	I		ACT	590	2		ATT				1	mrdA	1769	transpeptidase involved in peptidoglycan synthes is (penicillin-binding protein 2)	<		mrdA					BW25113_0635		BW25113_0635				snp_nonsynonymous	False	319	1	G		661905	661905	661905	0	1	A							CP009273
591	G	453	E		GGG	453	2		GAG				1	argS	1358	arginyl-tRNA synthetase	>		argS					BW25113_1876		BW25113_1876				snp_nonsynonymous	False	275	1	G		1955676	1955676	1955676	0	1	A							CP009273
592	A	59	S		GCC	59	1		TCC				1	yegT	175	nucleoside transporter, low affinity	>		yegT					BW25113_2098		BW25113_2098				snp_nonsynonymous	False	293	1	G		2172474	2172474	2172474	0	1	T							CP009273
593												9	1	yehD	coding (512-520/543 nt)	putative fimbrial-like adhesin protein	<		yehD					BW25113_2111		BW25113_2111				mobile_element_insertion	False	562	2			2185182	2185190	2185182	0	2	CCAGAGAAG		IS1_316				768	CP009273
594	*	67	E		TAG	67	1		GAG				1	nlpI	199	lipoprotein involved in osmotic sensitivity and filamentation	<	nlpI						BW25113_3163	BW25113_3163					snp_nonsense	False	308	1	A		3302085	3302085	3302085	2	1	C							CP009273
595	A	237	T		GCG	237	1		ACG				1	ispB	709	octaprenyl diphosphate synthase	>		ispB					BW25113_3187		BW25113_3187				snp_nonsynonymous	False	220	1	G		3327777	3327777	3327777	0	1	A							CP009273
596	L	375	H		CTC	375	2		CAC				1	mrdA	1124	transpeptidase involved in peptidoglycan synthes is (penicillin-binding protein 2)	<		mrdA					BW25113_0635		BW25113_0635				snp_nonsynonymous	False	405	1	A		662550	662550	662550	0	1	T							CP009273
597	K	342	E		AAA	342	1		GAA				1	fabB	1024	3-oxoacyl-[acyl-carrier-protein] synthase I	<		fabB					BW25113_2323		BW25113_2323				snp_nonsynonymous	False	297	1	T		2434061	2434061	2434061	0	1	C							CP009273
598	R	38	L		CGG	38	2		CTG				1	surA	113	peptidyl-prolyl cis-trans isomerase (PPIase)	<		surA					BW25113_0053		BW25113_0053				snp_nonsynonymous	False	409	1	C		54590	54590	54590	0	1	A							CP009273
599										11	10	6	1	clpX/lon	intergenic (+90/-93)	ATPase and specificity subunit of ClpX-ClpP ATP- dependent serine protease/DNA-binding ATP-dependent protease La	>/>			lon				BW25113_0438/BW25113_0439			BW25113_0439			mobile_element_insertion	False	741	2			454246	454251	454246	0	2	GAAACA		IS4_169				1365	CP009273
600	L	331	P		CTG	331	2		CCG				1	acrB	992	multidrug efflux system protein	<		acrB					BW25113_0462		BW25113_0462				snp_nonsynonymous	False	388	1	A		478868	478868	478868	0	1	G							CP009273
601										11	10	6	1	acrR	coding (85-90/648 nt)	transcriptional repressor	>	acrR						BW25113_0464	BW25113_0464					mobile_element_insertion	False	820	2			481301	481306	481301	0	2	GTATCA		IS4_169				1365	CP009273
602	S	595	G		AGT	595	1		GGT				0.921599388	mrdA	1783	transpeptidase involved in peptidoglycan synthes is (penicillin-binding protein 2)	<		mrdA					BW25113_0635		BW25113_0635				snp_nonsynonymous	False	329	1	T		661891	661891	661891	28	1	C							CP009273
603	P	283	Q		CCG	283	2		CAG				1	envZ	848	sensory histidine kinase in two-component regula tory system with OmpR	<		envZ					BW25113_3404		BW25113_3404				snp_nonsynonymous	False	454	1	G		3528380	3528380	3528380	0	1	T							CP009273
604	H	164	Y		CAC	164	1		TAC				1	waaP	490	kinase that phosphorylates core heptose of lipop olysaccharide	<		waaP					BW25113_3630		BW25113_3630				snp_nonsynonymous	False	451	1	G		3798821	3798821	3798821	0	1	A							CP009273
605	P	10	T		CCC	10	1		ACC				1	dxs	28	1-deoxyxylulose-5-phosphate synthase, thiamine t riphosphate-binding, FAD-requiring	<		dxs					BW25113_0420		BW25113_0420				snp_nonsynonymous	False	247	1	G		435606	435606	435606	0	1	T							CP009273
606										11	10	6	1	clpX/lon	intergenic (+90/-93)	ATPase and specificity subunit of ClpX-ClpP ATP- dependent serine protease/DNA-binding ATP-dependent protease La	>/>			lon				BW25113_0438/BW25113_0439			BW25113_0439			mobile_element_insertion	False	480	2			454246	454251	454246	0	2	GAAACA		IS4_169				1365	CP009273
607	G	127	V		GGG	127	2		GTG				1	acrB	380	multidrug efflux system protein	<		acrB					BW25113_0462		BW25113_0462				snp_nonsynonymous	False	278	1	C		479480	479480	479480	0	1	A							CP009273
608	P	390	T		CCC	390	1		ACC				1	mrdA	1168	transpeptidase involved in peptidoglycan synthes is (penicillin-binding protein 2)	<		mrdA					BW25113_0635		BW25113_0635				snp_nonsynonymous	False	239	1	G		662506	662506	662506	0	1	T							CP009273
609	R	78	L		CGG	78	2		CTG				1	marR	233	transcriptional repressor of multiple antibiotic resistance	>		marR					BW25113_1530		BW25113_1530				snp_nonsynonymous	False	218	1	G		1613609	1613609	1613609	0	1	T							CP009273
610	C	38	Y		TGC	38	2		TAC				1	ispB	113	octaprenyl diphosphate synthase	>		ispB					BW25113_3187		BW25113_3187				snp_nonsynonymous	False	255	1	G		3327181	3327181	3327181	1	1	A							CP009273
611	D	105	Y		GAT	105	1		TAT				1	envZ	313	sensory histidine kinase in two-component regula tory system with OmpR	<		envZ					BW25113_3404		BW25113_3404				snp_nonsynonymous	False	321	1	C		3528915	3528915	3528915	1	1	A							CP009273
612	L	1317	P		CTG	1317	2		CCG				1	rpoB	3950	RNA polymerase, beta subunit	>		rpoB					BW25113_3987		BW25113_3987				snp_nonsynonymous	False	273	1	T		4175122	4175122	4175122	0	1	C							CP009273
613	S	21	R		AGT	21	3		AGG				1	galU	63	glucose-1-phosphate uridylyltransferase	>		galU					BW25113_1236		BW25113_1236				snp_nonsynonymous	False	203	1	T		1286975	1286975	1286975	0	1	G							CP009273
614													1	acrR	coding (508/648 nt)	transcriptional repressor	>	acrR						BW25113_0464	BW25113_0464					small_indel	False	579	1			481724	481724	481724	0	1	T							CP009273	1
615	T	46	A		ACA	46	1		GCA				1	folD	136	bifunctional 5,10-methylene-tetrahydrofolate deh ydrogenase/ 5,10-methylene-tetrahydrofolate cyclohydrolase	<		folD					BW25113_0529		BW25113_0529				snp_nonsynonymous	False	474	1	T		553062	553062	553062	0	1	C							CP009273
616	C	265	Y		TGC	265	2		TAC				1	phoQ	794	sensory histidine kinase in two-component regula tory system with PhoP	<		phoQ					BW25113_1129		BW25113_1129				snp_nonsynonymous	False	196	1	C		1184439	1184439	1184439	0	1	T							CP009273
617													1	[mprA]–[gshA]		[mprA],emrA,emrB,luxS,micA,[gshA]		mprA,emrA,emrB,luxS,micA,gshA						[BW25113_2684]–[BW25113_2688]	BW25113_2684,BW25113_2685,BW25113_2686,BW25113_2687,BW25113_4442,BW25113_2688					large_deletion	False	336	1			2804465	2808870	2804465	0	2	4406-bp							CP009273	4406
618	T	26	A		ACC	26	1		GCC				1	folA	76	dihydrofolate reductase	>		folA					BW25113_0048		BW25113_0048				snp_nonsynonymous	False	567	1	A		49898	49898	49898	0	1	G							CP009273
619	T	50	I		ACC	50	2		ATC				1	folA	149	dihydrofolate reductase	>		folA					BW25113_0048		BW25113_0048				snp_nonsynonymous	False	623	1	C		49971	49971	49971	0	1	T							CP009273
620	V	169	I		GTC	169	1		ATC				1	ecpB	505	ECP production pilus chaperone	<		ecpB					BW25113_0292		BW25113_0292				snp_nonsynonymous	False	610	1	C		305233	305233	305233	0	1	T							CP009273
621													0.861871719	folD/sfmA	intergenic (-70/-401)	bifunctional 5,10-methylene-tetrahydrofolate deh ydrogenase/ 5,10-methylene-tetrahydrofolate cyclohydrolase /FimA homolog	</>			folD				BW25113_0529/BW25113_0530			BW25113_0529			snp_intergenic	False	487	1	G		553267	553267	553267	81	1	T							CP009273
622	R	308	L		CGG	308	2		CTG				1	phoQ	923	sensory histidine kinase in two-component regula tory system with PhoP	<		phoQ					BW25113_1129		BW25113_1129				snp_nonsynonymous	False	555	1	C		1184310	1184310	1184310	0	1	A							CP009273
623													0.923858814	dsbA	coding (22/627 nt)	periplasmic protein disulfide isomerase I	>	dsbA					1	BW25113_3860	BW25113_3860					small_indel	False	615	1	TGGCTGGCGC		4036799	4036799	4036799	105	2	C	10		2	1	TGGCTGGCGC		CP009273
624												4	1	leuL/leuO	intergenic (-636/-21)	leu operon leader peptide/global transcription factor	</>			leuO				BW25113_0075/BW25113_0076			BW25113_0076			mobile_element_insertion	False	423	2			80831	80834	80831	0	2	TTAA		IS5_112				1201	CP009273
625	L	213	Q		CTG	213	2		CAG				1	acrB	638	multidrug efflux system protein	<		acrB					BW25113_0462		BW25113_0462				snp_nonsynonymous	False	258	1	A		479222	479222	479222	0	1	T							CP009273
626	P	207	T		CCG	207	1		ACG				1	acrR	619	transcriptional repressor	>		acrR					BW25113_0464		BW25113_0464				snp_nonsynonymous	False	226	1	C		481835	481835	481835	2	1	A							CP009273
627	L	375	H		CTC	375	2		CAC				1	mrdA	1124	transpeptidase involved in peptidoglycan synthes is (penicillin-binding protein 2)	<		mrdA					BW25113_0635		BW25113_0635				snp_nonsynonymous	False	269	1	A		662550	662550	662550	0	1	T							CP009273
628	P	173	T		CCC	173	1		ACC				1	mrdA	517	transpeptidase involved in peptidoglycan synthes is (penicillin-binding protein 2)	<		mrdA					BW25113_0635		BW25113_0635				snp_nonsynonymous	False	248	1	G		663157	663157	663157	0	1	T							CP009273
629	S	99	G		AGT	99	1		GGT				1	rnc	295	RNase III	<		rnc					BW25113_2567		BW25113_2567				snp_nonsynonymous	False	269	1	T		2697128	2697128	2697128	0	1	C							CP009273
630	Q	389	P		CAG	389	2		CCG				1	envZ	1166	sensory histidine kinase in two-component regula tory system with OmpR	<		envZ					BW25113_3404		BW25113_3404				snp_nonsynonymous	False	261	1	T		3528062	3528062	3528062	1	1	G							CP009273
631													1	mreB	coding (810/1044 nt)	cell wall structural complex MreBCD, actin-like component MreB	<	mreB						BW25113_3251	BW25113_3251					small_indel	False	274	1			3393637	3393637	3393637	1	1	C							CP009273	1
632	A	148	P		GCG	148	1		CCG				1	envZ	442	sensory histidine kinase in two-component regula tory system with OmpR	<		envZ					BW25113_3404		BW25113_3404				snp_nonsynonymous	False	341	1	C		3528786	3528786	3528786	0	1	G							CP009273
633	H	172	R		CAT	172	2		CGT				1	spoT	515	bifunctional (p)ppGpp synthetase II/ guanosine-3 ',5'-bis pyrophosphate 3'-pyrophosphohydrolase	>		spoT					BW25113_3650		BW25113_3650				snp_nonsynonymous	False	304	1	A		3816274	3816274	3816274	0	1	G							CP009273
634													1	prc	coding (271/2049 nt)	carboxy-terminal protease for penicillin-binding protein 3	<	prc					1	BW25113_1830	BW25113_1830					small_indel	False	236	1	C		1908803	1908803	1908803	5	1	C							CP009273
635	V	320	D		GTT	320	2		GAT				1	degS	959	serine endoprotease, periplasmic	>		degS					BW25113_3235		BW25113_3235				snp_nonsynonymous	False	215	1	T		3376517	3376517	3376517	0	1	A							CP009273
636	G	242	D		GGC	242	2		GAC				1	glyS	725	glycine tRNA synthetase, beta subunit	<		glyS					BW25113_3559		BW25113_3559				snp_nonsynonymous	False	318	1	C		3717033	3717033	3717033	0	1	T							CP009273
637	P	180	S		CCT	180	1		TCT				1	crp	538	cAMP-activated global transcription factor, medi ator of catabolite repression	>		crp					BW25113_3357		BW25113_3357				snp_nonsynonymous	False	257	1	C		3480016	3480016	3480016	0	1	T							CP009273
638	G	242	S		GGT	242	1		AGT				1	envZ	724	sensory histidine kinase in two-component regula tory system with OmpR	<		envZ					BW25113_3404		BW25113_3404				snp_nonsynonymous	False	292	1	C		3528504	3528504	3528504	0	1	T							CP009273
639													1	trpT	noncoding (28/76 nt)	tRNA-Trp	>		trpT					BW25113_3761		BW25113_3761				snp_noncoding	False	273	1	A		3940344	3940344	3940344	0	1	C							CP009273
640	R	158	L		CGG	158	2		CTG				1	bamA	473	BamABCDE complex OM biogenesis outer membrane po re-forming assembly factor	>		bamA					BW25113_0177		BW25113_0177				snp_nonsynonymous	False	284	1	G		194887	194887	194887	1	1	T							CP009273
641	A	403	G		GCC	403	2		GGC				1	acrB	1208	multidrug efflux system protein	<		acrB					BW25113_0462		BW25113_0462				snp_nonsynonymous	False	300	1	G		478652	478652	478652	0	1	C							CP009273
642	E	369	D		GAG	369	3		GAC				1	mrdA	1107	transpeptidase involved in peptidoglycan synthes is (penicillin-binding protein 2)	<		mrdA					BW25113_0635		BW25113_0635				snp_nonsynonymous	False	289	1	C		662567	662567	662567	0	1	G							CP009273
643	E	45	V		GAG	45	2		GTG				1	marR	134	transcriptional repressor of multiple antibiotic resistance	>		marR					BW25113_1530		BW25113_1530				snp_nonsynonymous	False	301	1	A		1613510	1613510	1613510	0	1	T							CP009273
644													1	fbaA/pgk	intergenic (-16/+199)	fructose-bisphosphate aldolase, class II/phosphoglycerate kinase	</<			fbaA				BW25113_2925/BW25113_2926			BW25113_2925			snp_intergenic	False	255	1	C		3064619	3064619	3064619	0	1	T							CP009273
645	S	86	I		AGC	86	2		ATC				1	envZ	257	sensory histidine kinase in two-component regula tory system with OmpR	<		envZ					BW25113_3404		BW25113_3404				snp_nonsynonymous	False	294	1	C		3528971	3528971	3528971	0	1	A							CP009273
646	L	569	Q		CTG	569	2		CAG				1	acrB	1706	multidrug efflux system protein	<		acrB					BW25113_0462		BW25113_0462				snp_nonsynonymous	False	534	1	A		478154	478154	478154	0	1	T							CP009273
647	D	592	E		GAT	592	3		GAG				1	mrdA	1776	transpeptidase involved in peptidoglycan synthes is (penicillin-binding protein 2)	<		mrdA					BW25113_0635		BW25113_0635				snp_nonsynonymous	False	586	1	A		661898	661898	661898	0	1	C							CP009273
648													1	nlpI	coding (103/885 nt)	lipoprotein involved in osmotic sensitivity and filamentation	<	nlpI						BW25113_3163	BW25113_3163					small_indel	False	306	1			3302181	3302181	3302181	0	1	G							CP009273	1
649												9	1	cadA	coding (45-53/2148 nt)	lysine decarboxylase, acid-inducible	<	cadA						BW25113_4131	BW25113_4131					mobile_element_insertion	False	695	2			4348382	4348390	4348382	0	2	GGTTCTTCT		IS1_316				768	CP009273
650													0.944444968	ileS	coding (438/2817 nt)	isoleucyl-tRNA synthetase	>	ileS					1	BW25113_0026	BW25113_0026					small_indel	False	366	1	CTGGGCGTG		22828	22828	22828	45	2	G	9		2	1	CTGGGCGTG		CP009273
651	L	628	F		TTA	628	3		TTC				1	acrB	1884	multidrug efflux system protein	<		acrB					BW25113_0462		BW25113_0462				snp_nonsynonymous	False	405	1	T		477976	477976	477976	0	1	G							CP009273
652	H	94	R		CAC	94	2		CGC				1	marR	281	transcriptional repressor of multiple antibiotic resistance	>		marR					BW25113_1530		BW25113_1530				snp_nonsynonymous	False	263	1	A		1613657	1613657	1613657	0	1	G							CP009273
653													1	[yebQ]–[yebY]		[yebQ],htpX,prc,proQ,msrC,yebS,yebT,rsmF,yebV,yebW,pphA,ryeA,sdsR,[yebY]		yebQ,htpX,prc,proQ,msrC,yebS,yebT,rsmF,yebV,yebW,pphA,ryeA,sdsR	yebY					[BW25113_1828]–[BW25113_1839]	BW25113_1828,BW25113_1829,BW25113_1830,BW25113_1831,BW25113_1832,BW25113_1833,BW25113_1834,BW25113_1835,BW25113_1836,BW25113_1837,BW25113_1838,BW25113_4432,BW25113_4433	BW25113_1839				large_deletion	False	278	1			1904722	1917673	1904722	0	2	12952-bp							CP009273	12952
654	*	278	Q		TAG	278	1		CAG				1	eptB	832	KDO phosphoethanolamine transferase, Ca(2+)-indu cible	<	eptB						BW25113_3546	BW25113_3546					snp_nonsense	False	342	1	A		3703004	3703004	3703004	0	1	G							CP009273
655												9	1	waaB	coding (587-595/1080 nt)	UDP-D-galactose:(glucosyl)lipopolysaccharide-1, 6-D-galactosyltransferase	<	waaB						BW25113_3628	BW25113_3628					mobile_element_insertion	False	620	2			3796903	3796911	3796903	0	2	GCAGGTCTT		IS1_316				768	CP009273
656	A	570	G		GCC	570	2		GGC				1	acrB	1709	multidrug efflux system protein	<		acrB					BW25113_0462		BW25113_0462				snp_nonsynonymous	False	335	1	G		478151	478151	478151	0	1	C							CP009273
657	P	530	A		CCG	530	1		GCG				1	mrdA	1588	transpeptidase involved in peptidoglycan synthes is (penicillin-binding protein 2)	<		mrdA					BW25113_0635		BW25113_0635				snp_nonsynonymous	False	338	1	G		662086	662086	662086	17	1	C							CP009273
658												9	1	ygbE	coding (36-44/324 nt)	DUF3561 family inner membrane protein	<	ygbE						BW25113_2749	BW25113_2749					mobile_element_insertion	False	538	2			2866653	2866661	2866653	0	2	AGGCTGTCG		IS1_316				768	CP009273
659	L	283	Q		CTG	283	2		CAG				1	envZ	848	sensory histidine kinase in two-component regula tory system with OmpR	<		envZ					BW25113_3404		BW25113_3404				snp_nonsynonymous	False	284	1	A		3528380	3528380	3528380	0	1	T							CP009273
660												9	1	waaB	coding (998-1006/1080 nt)	UDP-D-galactose:(glucosyl)lipopolysaccharide-1, 6-D-galactosyltransferase	<		waaB					BW25113_3628		BW25113_3628				mobile_element_insertion	False	563	2			3796492	3796500	3796492	10	2	CGATCGACG		IS1_316				768	CP009273
661													1	mnmG	coding (1426/1890 nt)	5-methylaminomethyl-2-thiouridine modification a t tRNA U34	<	mnmG					1	BW25113_3741	BW25113_3741					small_indel	False	267	1	ACGCTC		3917568	3917568	3917568	19	2	C	6		2	1	ACGCTC		CP009273
662	P	67	Q		CCG	67	2		CAG				1	acrB	200	multidrug efflux system protein	<		acrB					BW25113_0462		BW25113_0462				snp_nonsynonymous	False	246	1	G		479660	479660	479660	0	1	T							CP009273
663												9	1	galU	coding (152-160/909 nt)	glucose-1-phosphate uridylyltransferase	>	galU						BW25113_1236	BW25113_1236					mobile_element_insertion	False	434	2			1287064	1287072	1287064	0	2	CGGCTGGCA		IS1_316				768	CP009273
664	P	72	T		CCC	72	1		ACC				1	marR	214	transcriptional repressor of multiple antibiotic resistance	>		marR					BW25113_1530		BW25113_1530				snp_nonsynonymous	False	260	1	C		1613590	1613590	1613590	0	1	A							CP009273
665												3	0.939130435	yfjW	coding (1388-1390/1704 nt)	CP4-57 prophage; putative inner membrane protein	>		yfjW					BW25113_2642		BW25113_2642				mobile_element_insertion	False	432	2			2768064	2768066	2768064	28	2	TCT		IS3_524				1258	CP009273
666	L	162	R		CTC	162	2		CGC				0.943964005	envZ	485	sensory histidine kinase in two-component regula tory system with OmpR	<		envZ					BW25113_3404		BW25113_3404				snp_nonsynonymous	False	253	1	A		3528743	3528743	3528743	15	1	C							CP009273
667	*	247	E		TAA	247	1		GAA				1	atpA	739	F1 sector of membrane-bound ATP synthase, alpha subunit	<	atpA						BW25113_3734	BW25113_3734					snp_nonsense	False	266	1	A		3912479	3912479	3912479	13	1	C							CP009273
668	S	221	G		AGT	221	1		GGT				1	ispH	661	4-hydroxy-3-methylbut-2-enyl diphosphate reducta se, 4Fe-4S protein	>		ispH					BW25113_0029		BW25113_0029				snp_nonsynonymous	False	365	1	A		26937	26937	26937	0	1	G							CP009273
669	T	590	I		ACT	590	2		ATT				1	mrdA	1769	transpeptidase involved in peptidoglycan synthes is (penicillin-binding protein 2)	<		mrdA					BW25113_0635		BW25113_0635				snp_nonsynonymous	False	337	1	G		661905	661905	661905	0	1	A							CP009273
670	A	59	S		GCC	59	1		TCC				1	yegT	175	nucleoside transporter, low affinity	>		yegT					BW25113_2098		BW25113_2098				snp_nonsynonymous	False	340	1	G		2172474	2172474	2172474	0	1	T							CP009273
671	Y	19	C		TAC	19	2		TGC				1	nlpI	56	lipoprotein involved in osmotic sensitivity and filamentation	<		nlpI					BW25113_3163		BW25113_3163				snp_nonsynonymous	False	347	1	T		3302228	3302228	3302228	0	1	C							CP009273
672												8	1	tufA	coding (1172-1179/1185 nt)	translation elongation factor EF-Tu 1	<		tufA					BW25113_3339		BW25113_3339				mobile_element_insertion	False	689	2			3463510	3463517	3463510	0	2	CAGAACTT		IS1_316				768	CP009273
673	A	237	T		GCG	237	1		ACG				1	ispB	709	octaprenyl diphosphate synthase	>		ispB					BW25113_3187		BW25113_3187				snp_nonsynonymous	False	216	1	G		3327777	3327777	3327777	0	1	A							CP009273
674	*	120	Q		TAG	120	1		CAG				0.891468048	mreB	358	cell wall structural complex MreBCD, actin-like component MreB	<	mreB						BW25113_3251	BW25113_3251					snp_nonsense	False	220	1	A		3394089	3394089	3394089	27	1	G							CP009273
675	G	127	V		GGG	127	2		GTG				1	acrB	380	multidrug efflux system protein	<		acrB					BW25113_0462		BW25113_0462				snp_nonsynonymous	False	288	1	C		479480	479480	479480	0	1	A							CP009273
676													1	marR	coding (285/435 nt)	transcriptional repressor of multiple antibiotic resistance	>	marR						BW25113_1530	BW25113_1530					small_indel	False	256	1			1613661	1613661	1613661	0	1	C							CP009273	1
677	V	175	A		GTG	175	2		GCG				1	envZ	524	sensory histidine kinase in two-component regula tory system with OmpR	<		envZ					BW25113_3404		BW25113_3404				snp_nonsynonymous	False	288	1	A		3528704	3528704	3528704	0	1	G							CP009273
678												9	1	mnmE	coding (818-826/1365 nt)	tRNA U34 5-methylaminomethyl-2-thiouridine modif ication GTPase	>	mnmE						BW25113_3706	BW25113_3706					mobile_element_insertion	False	580	2			3881005	3881013	3881005	0	2	GGCTACGTG		IS1_316				768	CP009273
679													1	marR	coding (379/435 nt)	transcriptional repressor of multiple antibiotic resistance	>		marR					BW25113_1530		BW25113_1530				small_indel	False	215	1			1613755	1613755	1613755	5	1	C							CP009273	1
680	*	317	W		TGA	317	3		TGG				1	bamB	951	BamABCDE complex OM biogenesis lipoprotein	<		bamB					BW25113_2512		BW25113_2512				snp_nonsense	False	260	1	T		2631061	2631061	2631061	0	1	C							CP009273
681													1	aroK	coding (42/522 nt)	shikimate kinase I	<	aroK						BW25113_3390	BW25113_3390					small_indel	False	288	1			3512382	3512382	3512382	2	1	A							CP009273	1
682	L	569	Q		CTG	569	2		CAG				1	acrB	1706	multidrug efflux system protein	<		acrB					BW25113_0462		BW25113_0462				snp_nonsynonymous	False	276	1	A		478154	478154	478154	0	1	T							CP009273
683	V	136	F		GTC	136	1		TTC				1	acrB	406	multidrug efflux system protein	<		acrB					BW25113_0462		BW25113_0462				snp_nonsynonymous	False	308	1	C		479454	479454	479454	0	1	A							CP009273
684	P	530	A		CCG	530	1		GCG				1	mrdA	1588	transpeptidase involved in peptidoglycan synthes is (penicillin-binding protein 2)	<		mrdA					BW25113_0635		BW25113_0635				snp_nonsynonymous	False	327	1	G		662086	662086	662086	0	1	C							CP009273
685													0.888539086	marC/marR	intergenic (-202/-10)	UPF0056 family inner membrane protein/transcriptional repressor of multiple antibiotic resistance	</>			marR			1	BW25113_1529/BW25113_1530			BW25113_1530			small_indel	False	377	1	GCAACTAATTACTTGCCAGG		1613367	1613367	1613367	98	2	G	20		2	1	GCAACTAATTACTTGCCAGG		CP009273
686										10	10	4	1	menC	coding (132-135/963 nt)	O-succinylbenzoyl-CoA synthase	<	menC						BW25113_2261	BW25113_2261					mobile_element_insertion	False	538	2			2369307	2369310	2369307	0	2	GATC		IS4_169				1365	CP009273
687	E	81	V		GAG	81	2		GTG				1	ygdD	242	UPF0382 family inner membrane protein	<		ygdD					BW25113_2807		BW25113_2807				snp_nonsynonymous	False	262	1	T		2934749	2934749	2934749	0	1	A							CP009273
688	P	326	A		CCG	326	1		GCG				1	infB	976	translation initiation factor IF-2	<		infB					BW25113_3168		BW25113_3168				snp_nonsynonymous	False	253	1	G		3308398	3308398	3308398	0	1	C							CP009273
689													0.904462337	eptB	coding (333/1692 nt)	KDO phosphoethanolamine transferase, Ca(2+)-indu cible	<	eptB					1	BW25113_3546	BW25113_3546					small_indel	False	284	1	T		3703503	3703503	3703503	30	1	A							CP009273
690													0.904462814	eptB	coding (333/1692 nt)	KDO phosphoethanolamine transferase, Ca(2+)-indu cible	<	eptB					2	BW25113_3546	BW25113_3546					small_indel	False	284	1	C		3703503	3703503	3703503	30	1	A							CP009273
691	S	376	L		TCG	376	2		TTG				1	acrB	1127	multidrug efflux system protein	<		acrB					BW25113_0462		BW25113_0462				snp_nonsynonymous	False	265	1	G		478733	478733	478733	0	1	A							CP009273
692	R	378	L		CGG	378	2		CTG				1	mrdA	1133	transpeptidase involved in peptidoglycan synthes is (penicillin-binding protein 2)	<		mrdA					BW25113_0635		BW25113_0635				snp_nonsynonymous	False	309	1	C		662541	662541	662541	1	1	A							CP009273
693	L	373	W		TTG	373	2		TGG				1	mrdA	1118	transpeptidase involved in peptidoglycan synthes is (penicillin-binding protein 2)	<		mrdA					BW25113_0635		BW25113_0635				snp_nonsynonymous	False	318	1	A		662556	662556	662556	0	1	C							CP009273
694	T	23	I		ACT	23	2		ATT				1	stpA	68	DNA binding protein, nucleoid-associated	<		stpA					BW25113_2669		BW25113_2669				snp_nonsynonymous	False	306	1	G		2791787	2791787	2791787	0	1	A							CP009273
695	P	530	A		CCG	530	1		GCG				1	mrdA	1588	transpeptidase involved in peptidoglycan synthes is (penicillin-binding protein 2)	<		mrdA					BW25113_0635		BW25113_0635				snp_nonsynonymous	False	333	1	G		662086	662086	662086	0	1	C							CP009273
696													1	[pgaB]–[opgH]		[pgaB],pgaA,ycdT,insF1,insE1,ymdE,ycdU,serX,ghrA,ycdX,ycdY,ycdZ,csgG,csgF,csgE,csgD,csgB,csgA,csgC,ymdA,ymdB,clsC,opgC,opgG,[opgH]		pgaB,pgaA,ycdT,insF1,insE1,ymdE,ycdU,serX,ghrA,ycdX,ycdY,ycdZ,csgG,csgF,csgE,csgD,csgB,csgA,csgC,ymdA,ymdB,clsC,opgC,opgG,opgH						[BW25113_1023]–[BW25113_1049]	BW25113_1023,BW25113_1024,BW25113_1025,BW25113_1026,BW25113_1027,BW25113_1028,BW25113_1029,BW25113_1032,BW25113_1033,BW25113_1034,BW25113_1035,BW25113_1036,BW25113_1037,BW25113_1038,BW25113_1039,BW25113_1040,BW25113_1041,BW25113_1042,BW25113_1043,BW25113_1044,BW25113_1045,BW25113_1046,BW25113_1047,BW25113_1048,BW25113_1049					large_deletion	False	284	1			1084170	1106608	1084170	0	2	22439-bp							CP009273	22439
697												9	1	mreB	coding (88-96/1044 nt)	cell wall structural complex MreBCD, actin-like component MreB	<	mreB						BW25113_3251	BW25113_3251					mobile_element_insertion	False	519	2			3394351	3394359	3394351	6	2	TACGATGCC		IS1_316				768	CP009273
698	S	274	Y		TCT	274	2		TAT				1	spoT	821	bifunctional (p)ppGpp synthetase II/ guanosine-3 ',5'-bis pyrophosphate 3'-pyrophosphohydrolase	>		spoT					BW25113_3650		BW25113_3650				snp_nonsynonymous	False	300	1	C		3816580	3816580	3816580	1	1	A							CP009273
699	R	30	W		AGG	30	1		TGG				1	folA	88	dihydrofolate reductase	>		folA					BW25113_0048		BW25113_0048				snp_nonsynonymous	False	341	1	A		49910	49910	49910	0	1	T							CP009273
700	V	153	F		GTT	153	1		TTT				1	folA	457	dihydrofolate reductase	>		folA					BW25113_0048		BW25113_0048				snp_nonsynonymous	False	362	1	G		50279	50279	50279	2	1	T							CP009273
701	P	26	Q		CCG	26	2		CAG				1	acrR	77	transcriptional repressor	>		acrR					BW25113_0464		BW25113_0464				snp_nonsynonymous	False	492	1	C		481293	481293	481293	1	1	A							CP009273
702	A	304	E		GCG	304	2		GAG				1	phoQ	911	sensory histidine kinase in two-component regula tory system with PhoP	<		phoQ					BW25113_1129		BW25113_1129				snp_nonsynonymous	False	273	1	G		1184322	1184322	1184322	0	1	T							CP009273
703	*	83	W		TAG	83	2		TGG				1	marR	248	transcriptional repressor of multiple antibiotic resistance	>	marR						BW25113_1530	BW25113_1530					snp_nonsense	False	386	1	A		1613624	1613624	1613624	0	1	G							CP009273
704	P	77	S		CCT	77	1		TCT				1	sdaC	229	putative serine transporter	>		sdaC					BW25113_2796		BW25113_2796				snp_nonsynonymous	False	330	1	C		2921816	2921816	2921816	0	1	T							CP009273
705	A	311	V		GCC	311	2		GTC				1	rng	932	ribonuclease G	<		rng					BW25113_3247		BW25113_3247				snp_nonsynonymous	False	370	1	G		3390223	3390223	3390223	0	1	A							CP009273
706												9	1	atpH	coding (277-285/534 nt)	F1 sector of membrane-bound ATP synthase, delta subunit	<	atpH						BW25113_3735	BW25113_3735					mobile_element_insertion	False	824	2			3913479	3913487	3913479	2	2	CTGCTCCAG		IS1_316				768	CP009273
707										11	10	6	1	clpX/lon	intergenic (+90/-93)	ATPase and specificity subunit of ClpX-ClpP ATP- dependent serine protease/DNA-binding ATP-dependent protease La	>/>			lon				BW25113_0438/BW25113_0439			BW25113_0439			mobile_element_insertion	False	440	2			454246	454251	454246	0	2	GAAACA		IS4_169				1365	CP009273
708										3		4	1	acrR	coding (217-220/648 nt)	transcriptional repressor	>	acrR						BW25113_0464	BW25113_0464					mobile_element_insertion	False	512	2			481433	481436	481433	0	2	CTAG		IS5_112				1201	CP009273
709	T	543	A		ACG	543	1		GCG				0.851185799	mrdA	1627	transpeptidase involved in peptidoglycan synthes is (penicillin-binding protein 2)	<		mrdA					BW25113_0635		BW25113_0635				snp_nonsynonymous	False	223	1	T		662047	662047	662047	39	1	C							CP009273
710												9	0.831417625	ompC	coding (794-802/1104 nt)	outer membrane porin protein C	<	ompC						BW25113_2215	BW25113_2215					mobile_element_insertion	False	434	2			2305427	2305435	2305427	88	2	CGCGAGTTG		IS1_316				768	CP009273
711	P	77	Q		CCG	77	2		CAG				0.845286369	ygiS	230	putative inner membrane ABC superfamily transpor ter permease	<		ygiS					BW25113_3020		BW25113_3020				snp_nonsynonymous	False	213	1	G		3160848	3160848	3160848	39	1	T							CP009273
712	P	230	L		CCG	230	2		CTG				1	envZ	689	sensory histidine kinase in two-component regula tory system with OmpR	<		envZ					BW25113_3404		BW25113_3404				snp_nonsynonymous	False	313	1	G		3528539	3528539	3528539	0	1	A							CP009273
713	E	84	V		GAG	84	2		GTG				1	marR	251	transcriptional repressor of multiple antibiotic resistance	>		marR					BW25113_1530		BW25113_1530				snp_nonsynonymous	False	199	1	A		1613627	1613627	1613627	0	1	T							CP009273
714													1	mipA	coding (49-87/747 nt)	scaffolding protein for murein synthesizing mach inery	<	mipA						BW25113_1782	BW25113_1782					small_indel	False	198	1			1860643	1860681	1860643	1	2	39-bp							CP009273	39
715	G	18	C		GGT	18	1		TGT				1	mlaA	52	ABC transporter maintaining OM lipid asymmetry, OM lipoprotein component	<		mlaA					BW25113_2346		BW25113_2346				snp_nonsynonymous	False	206	1	C		2458435	2458435	2458435	0	1	A							CP009273
716													1	nlpI	coding (667/885 nt)	lipoprotein involved in osmotic sensitivity and filamentation	<	nlpI						BW25113_3163	BW25113_3163					small_indel	False	222	1			3301617	3301617	3301617	0	1	C							CP009273	1
717	*	22	E		TAA	22	1		GAA				1	rimP	64	ribosome maturation factor for 30S subunits	<	rimP						BW25113_3170	BW25113_3170					snp_nonsense	False	232	1	A		3311302	3311302	3311302	0	1	C							CP009273
718													1	atpI/rsmG	intergenic (-93/+524)	ATP synthase, membrane-bound accessory factor/16S rRNA m(7)G527 methyltransferase, SAM-depende nt; glucose-inhibited cell-division protein	</<			atpI				BW25113_3739/BW25113_3740			BW25113_3739			snp_intergenic	False	250	1	C		3915893	3915893	3915893	0	1	T							CP009273
719												9	1	opgC/opgG	intergenic (-370/-16)	osmoregulated periplasmic glucan succinylation m embrane protein/osmoregulated periplasmic glucan (OPG) biosynthe sis periplasmic protein	</>			opgG				BW25113_1047/BW25113_1048			BW25113_1048			mobile_element_insertion	False	457	2			1104767	1104775	1104767	16	2	CTAATTATG		IS1_316				768	CP009273
720													0.920563221	yciK/sohB	intergenic (-83/-137)	putative EmrKY-TolC system oxoacyl-(acyl carrier protein) reductase/inner membrane protein, S49 peptidase family pro tein	</>			yciK,sohB				BW25113_1271/BW25113_1272			BW25113_1271,BW25113_1272			snp_intergenic	False	169	1	G		1323452	1323452	1323452	15	1	T							CP009273
721													1	[xanQ]–[lysS]		[xanQ],guaD,ygfQ,ygfS,ygfT,uacT,yqfG,idi,[lysS]		xanQ,guaD,ygfQ,ygfS,ygfT,uacT,yqfG,idi,lysS						[BW25113_2882]–[BW25113_2890]	BW25113_2882,BW25113_2883,BW25113_4464,BW25113_2886,BW25113_2887,BW25113_2888,BW25113_4684,BW25113_2889,BW25113_2890					large_deletion	False	274	1			3017795	3027550	3017795	0	2	9756-bp							CP009273	9756
722												4	1	waaB	coding (494-497/1080 nt)	UDP-D-galactose:(glucosyl)lipopolysaccharide-1, 6-D-galactosyltransferase	<	waaB						BW25113_3628	BW25113_3628					mobile_element_insertion	False	500	2			3797001	3797004	3797001	0	2	TTAG		IS5_112				1201	CP009273
723	D	346	E		GAC	346	3		GAA				1	acrB	1038	multidrug efflux system protein	<		acrB					BW25113_0462		BW25113_0462				snp_nonsynonymous	False	279	1	G		478822	478822	478822	0	1	T							CP009273
724	A	233	S		GCT	233	1		TCT				1	acrB	697	multidrug efflux system protein	<		acrB					BW25113_0462		BW25113_0462				snp_nonsynonymous	False	262	1	C		479163	479163	479163	0	1	A							CP009273
725	*	117	Q		TAG	117	1		CAG				1	marR	349	transcriptional repressor of multiple antibiotic resistance	>		marR					BW25113_1530		BW25113_1530				snp_nonsense	False	244	1	T		1613725	1613725	1613725	0	1	C							CP009273
726											3	4	1	mgrB/yobH	intergenic (-46/-110)	regulatory peptide for PhoPQ, feedback inhibitio n/uncharacterized protein	</>			mgrB,yobH				BW25113_1826/BW25113_4536			BW25113_1826,BW25113_4536			mobile_element_insertion	False	543	2			1903069	1903072	1903069	0	2	TTAG		IS5_112				1201	CP009273
727	G	233	D		GGC	233	2		GAC				1	envZ	698	sensory histidine kinase in two-component regula tory system with OmpR	<		envZ					BW25113_3404		BW25113_3404				snp_nonsynonymous	False	373	1	C		3528530	3528530	3528530	0	1	T							CP009273
728	D	187	G		GAT	187	2		GGT				1	atpD	560	F1 sector of membrane-bound ATP synthase, beta s ubunit	<		atpD					BW25113_3732		BW25113_3732				snp_nonsynonymous	False	293	1	T		3910176	3910176	3910176	0	1	C							CP009273
729													1	ulaG/ulaA	intergenic (-235/-120)	L-ascorbate 6-phosphate lactonase/L-ascorbate-specific enzyme IIC permease compone nt of PTS	</>			ulaA				BW25113_4192/BW25113_4193			BW25113_4193			snp_intergenic	False	277	1	T		4409677	4409677	4409677	0	1	G							CP009273
730	C	818	R		TGT	818	1		CGT				1	acrB	2452	multidrug efflux system protein	<		acrB					BW25113_0462		BW25113_0462				snp_nonsynonymous	False	437	1	A		477408	477408	477408	0	1	G							CP009273
731	V	595	G		GTT	595	2		GGT				1	mrdA	1784	transpeptidase involved in peptidoglycan synthes is (penicillin-binding protein 2)	<		mrdA					BW25113_0635		BW25113_0635				snp_nonsynonymous	False	408	1	A		661890	661890	661890	2	1	C							CP009273
732	S	63	G		AGT	63	1		GGT				1	ompA	187	outer membrane protein A (3a;II*;G;d)	<		ompA					BW25113_0957		BW25113_0957				snp_nonsynonymous	False	369	1	T		1015323	1015323	1015323	0	1	C							CP009273
733	Q	73	L		CAG	73	2		CTG				1	pyrG	218	CTP synthetase	<		pyrG					BW25113_2780		BW25113_2780				snp_nonsynonymous	False	377	1	T		2902808	2902808	2902808	0	1	A							CP009273
734	S	8	P		TCA	8	1		CCA				1	envZ	22	sensory histidine kinase in two-component regula tory system with OmpR	<		envZ					BW25113_3404		BW25113_3404				snp_nonsynonymous	False	517	1	A		3529206	3529206	3529206	0	1	G							CP009273
735													1	rrsB	noncoding (1539/1542 nt)	16S ribosomal RNA of rrnB operon	>		rrsB					BW25113_3968		BW25113_3968				snp_noncoding	False	474	1	T		4158125	4158125	4158125	0	1	C							CP009273
736	T	1002	A		ACA	1002	1		GCA				1	acrB	3004	multidrug efflux system protein	<		acrB					BW25113_0462		BW25113_0462				snp_nonsynonymous	False	306	1	T		476856	476856	476856	0	1	C							CP009273
737	P	530	A		CCG	530	1		GCG				1	mrdA	1588	transpeptidase involved in peptidoglycan synthes is (penicillin-binding protein 2)	<		mrdA					BW25113_0635		BW25113_0635				snp_nonsynonymous	False	343	1	G		662086	662086	662086	0	1	C							CP009273
738	*	261	Q		TAG	261	1		CAG				1	mreB	781	cell wall structural complex MreBCD, actin-like component MreB	<	mreB						BW25113_3251	BW25113_3251					snp_nonsense	False	323	1	A		3393666	3393666	3393666	7	1	G							CP009273
739	T	396	A		ACG	396	1		GCG				1	envZ	1186	sensory histidine kinase in two-component regula tory system with OmpR	<		envZ					BW25113_3404		BW25113_3404				snp_nonsynonymous	False	284	1	T		3528042	3528042	3528042	0	1	C							CP009273
740												9	0.825918762	waaQ	coding (71-79/1035 nt)	lipopolysaccharide core biosynthesis protein	<	waaQ						BW25113_3632	BW25113_3632					mobile_element_insertion	False	427	2			3801380	3801388	3801380	90	2	CGATTTTTG		IS1_316				768	CP009273
741	G	127	V		GGG	127	2		GTG				1	acrB	380	multidrug efflux system protein	<		acrB					BW25113_0462		BW25113_0462				snp_nonsynonymous	False	358	1	C		479480	479480	479480	1	1	A							CP009273
742	L	375	H		CTC	375	2		CAC				1	mrdA	1124	transpeptidase involved in peptidoglycan synthes is (penicillin-binding protein 2)	<		mrdA					BW25113_0635		BW25113_0635				snp_nonsynonymous	False	245	1	A		662550	662550	662550	0	1	T							CP009273
743										11	11	6	1	ybiX/fiu	intergenic (-23/+14)	Fe(II)-dependent oxygenase superfamily protein/catecholate siderophore receptor Fiu	</<			ybiX				BW25113_0804/BW25113_0805			BW25113_0804			mobile_element_insertion	False	634	2			834686	834691	834686	0	2	CCTGCG		IS4_169				1365	CP009273
744	A	1	M		GCG	1	2		GTG				1	marR	2	transcriptional repressor of multiple antibiotic resistance	>		marR					BW25113_1530		BW25113_1530				snp_nonsynonymous	False	295	1	C		1613378	1613378	1613378	0	1	T							CP009273
745	W	57	L		TGG	57	2		TTG				1	envZ	170	sensory histidine kinase in two-component regula tory system with OmpR	<		envZ					BW25113_3404		BW25113_3404				snp_nonsynonymous	False	354	1	C		3529058	3529058	3529058	1	1	A							CP009273
746										3		4	1	waaG	coding (862-865/1125 nt)	glucosyltransferase I	<	waaG						BW25113_3631	BW25113_3631					mobile_element_insertion	False	609	2			3799563	3799566	3799563	0	2	CTAG		IS5_112				1201	CP009273
747										11	10	6	1	clpX/lon	intergenic (+90/-93)	ATPase and specificity subunit of ClpX-ClpP ATP- dependent serine protease/DNA-binding ATP-dependent protease La	>/>			lon				BW25113_0438/BW25113_0439			BW25113_0439			mobile_element_insertion	False	434	2			454246	454251	454246	0	2	GAAACA		IS4_169				1365	CP009273
748	L	281	F		CTT	281	1		TTT				1	acrB	841	multidrug efflux system protein	<		acrB					BW25113_0462		BW25113_0462				snp_nonsynonymous	False	223	1	G		479019	479019	479019	0	1	A							CP009273
749	T	599	A		ACG	599	1		GCG				1	mrdA	1795	transpeptidase involved in peptidoglycan synthes is (penicillin-binding protein 2)	<		mrdA					BW25113_0635		BW25113_0635				snp_nonsynonymous	False	211	1	T		661879	661879	661879	0	1	C							CP009273
750	R	375	H		CGC	375	2		CAC				1	mrdA	1124	transpeptidase involved in peptidoglycan synthes is (penicillin-binding protein 2)	<		mrdA					BW25113_0635		BW25113_0635				snp_nonsynonymous	False	244	1	C		662550	662550	662550	0	1	T							CP009273
751	G	45	V		GGG	45	2		GTG				1	marR	134	transcriptional repressor of multiple antibiotic resistance	>		marR					BW25113_1530		BW25113_1530				snp_nonsynonymous	False	277	1	G		1613510	1613510	1613510	0	1	T							CP009273
752	R	160	L		CGG	160	2		CTG				1	envZ	479	sensory histidine kinase in two-component regula tory system with OmpR	<		envZ					BW25113_3404		BW25113_3404				snp_nonsynonymous	False	276	1	C		3528749	3528749	3528749	1	1	A							CP009273
753												8	1	waaP	coding (131-138/798 nt)	kinase that phosphorylates core heptose of lipop olysaccharide	<	waaP						BW25113_3630	BW25113_3630					mobile_element_insertion	False	512	2			3799173	3799180	3799173	0	2	GCTTTTCC		IS1_316				768	CP009273
754													1	waaQ	coding (712/1035 nt)	lipopolysaccharide core biosynthesis protein	<	waaQ						BW25113_3632	BW25113_3632					small_indel	False	231	1			3800747	3800747	3800747	0	1	T							CP009273	1
755	K	273	E		AAG	273	1		GAG				1	acrB	817	multidrug efflux system protein	<		acrB					BW25113_0462		BW25113_0462				snp_nonsynonymous	False	169	1	T		479043	479043	479043	5	1	C							CP009273
756											3	4	1	acrR	coding (265-268/648 nt)	transcriptional repressor	>	acrR						BW25113_0464	BW25113_0464					mobile_element_insertion	False	439	2			481481	481484	481481	0	2	TTAA		IS5_112				1201	CP009273
757												8	1	dacC	coding (1010-1017/1203 nt)	D-alanyl-D-alanine carboxypeptidase (penicillin- binding protein 6a)	>		dacC					BW25113_0839		BW25113_0839				mobile_element_insertion	False	440	2			877192	877199	877192	0	2	CGGAACCG		IS1_316				768	CP009273
758	G	84	V		GGG	84	2		GTG				1	marR	251	transcriptional repressor of multiple antibiotic resistance	>		marR					BW25113_1530		BW25113_1530				snp_nonsynonymous	False	214	1	G		1613627	1613627	1613627	0	1	T							CP009273
759	H	15	R		CAC	15	2		CGC				0.945615768	ompR	44	response regulator in two-component regulatory s ystem with EnvZ	<		ompR					BW25113_3405		BW25113_3405				snp_nonsynonymous	False	278	1	T		3529900	3529900	3529900	16	1	C							CP009273
760	G	237	E		GGA	237	2		GAA				1	phoQ	710	sensory histidine kinase in two-component regula tory system with PhoP	<		phoQ					BW25113_1129		BW25113_1129				snp_nonsynonymous	False	207	1	C		1184523	1184523	1184523	0	1	T							CP009273
761	G	50	D		GGC	50	2		GAC				1	xisE	149	e14 prophage; putative excisionase	<		xisE					BW25113_1141		BW25113_1141				snp_nonsynonymous	False	256	1	C		1196340	1196340	1196340	0	1	T							CP009273
762	V	242	I		GTA	242	1		ATA				1	pqqL	724	putative periplasmic M16 family zinc metalloendo peptidase	<		pqqL					BW25113_1494		BW25113_1494				snp_nonsynonymous	False	270	1	C		1568736	1568736	1568736	4	1	T							CP009273
763	*	117	Q		TAG	117	1		CAG				0.861770153	marR	349	transcriptional repressor of multiple antibiotic resistance	>		marR					BW25113_1530		BW25113_1530				snp_nonsense	False	199	1	T		1613725	1613725	1613725	32	1	C							CP009273
764	N	537	I		AAC	537	2		ATC				0.849007607	ptsP	1610	fused PTS enzyme: PEP-protein phosphotransferase (enzyme I)/GAF domain containing protein	<		ptsP					BW25113_2829		BW25113_2829				snp_nonsynonymous	False	279	1	T		2960184	2960184	2960184	50	1	A							CP009273
765	Q	67	L		CAG	67	2		CTG				1	rpoD	200	RNA polymerase, sigma 70 (sigma D) factor	>		rpoD					BW25113_3067		BW25113_3067				snp_nonsynonymous	False	280	1	A		3206605	3206605	3206605	0	1	T							CP009273
766													1	aroK	coding (352/522 nt)	shikimate kinase I	<	aroK						BW25113_3390	BW25113_3390					small_indel	False	289	1			3512072	3512072	3512072	4	1	T	1		5	6	T		CP009273	1
767	L	86	I		CTC	86	1		ATC				1	envZ	256	sensory histidine kinase in two-component regula tory system with OmpR	<		envZ					BW25113_3404		BW25113_3404				snp_nonsynonymous	False	374	1	G		3528972	3528972	3528972	0	1	T							CP009273
768	A	17	V		GCC	17	2		GTC				1	nnr	50	bifunctional NAD(P)H-hydrate repair enzyme; C-te rminal domain ADP-dependent (S)-NAD(P)H-hydrate dehydratas e and N-terminal domain NAD(P)H-hydrate epimerase	>		nnr					BW25113_4167		BW25113_4167				snp_nonsynonymous	False	352	1	C		4383932	4383932	4383932	0	1	T							CP009273
769	P	270	R		CCC	270	2		CGC				0.826543331	mrdA	809	transpeptidase involved in peptidoglycan synthes is (penicillin-binding protein 2)	<		mrdA					BW25113_0635		BW25113_0635				snp_nonsynonymous	False	224	1	G		662865	662865	662865	47	1	C							CP009273
770													1	ompF	coding (963/1089 nt)	outer membrane porin 1a (Ia;b;F)	<		ompF					BW25113_0929		BW25113_0929				small_indel	False	225	1			981476	981476	981476	1	1	T							CP009273	1
771	S	104	G		AGC	104	1		GGC				1	marR	310	transcriptional repressor of multiple antibiotic resistance	>		marR					BW25113_1530		BW25113_1530				snp_nonsynonymous	False	218	1	A		1613686	1613686	1613686	0	1	G							CP009273
772	P	283	Q		CCG	283	2		CAG				1	envZ	848	sensory histidine kinase in two-component regula tory system with OmpR	<		envZ					BW25113_3404		BW25113_3404				snp_nonsynonymous	False	302	1	G		3528380	3528380	3528380	0	1	T							CP009273
773	L	628	F		TTA	628	3		TTC				1	acrB	1884	multidrug efflux system protein	<		acrB					BW25113_0462		BW25113_0462				snp_nonsynonymous	False	312	1	T		477976	477976	477976	0	1	G							CP009273
774												9	1	mreB	coding (88-96/1044 nt)	cell wall structural complex MreBCD, actin-like component MreB	<	mreB						BW25113_3251	BW25113_3251					mobile_element_insertion	False	419	2			3394351	3394359	3394351	0	2	TACGATGCC		IS1_316				768	CP009273
775	R	248	P		CGG	248	2		CCG				1	envZ	743	sensory histidine kinase in two-component regula tory system with OmpR	<		envZ					BW25113_3404		BW25113_3404				snp_nonsynonymous	False	266	1	C		3528485	3528485	3528485	0	1	G							CP009273
776										3		4	1	gatD	coding (931-934/1041 nt)	galactitol-1-phosphate dehydrogenase, Zn-depende nt and NAD(P)-binding	<		gatD					BW25113_2091		BW25113_2091				mobile_element_insertion	False	731	2			2165421	2165424	2165421	0	2	TTAA		IS5_112				1201	CP009273
777	R	176	W		CGG	176	1		TGG				1	envZ	526	sensory histidine kinase in two-component regula tory system with OmpR	<		envZ					BW25113_3404		BW25113_3404				snp_nonsynonymous	False	415	1	G		3528702	3528702	3528702	0	1	A							CP009273
778	*	589	W		TAG	589	2		TGG				1	slt	1766	lytic murein transglycosylase, soluble	>		slt					BW25113_4392		BW25113_4392				snp_nonsense	False	403	1	A		4622315	4622315	4622315	0	1	G							CP009273
779										11	10	6	1	clpX/lon	intergenic (+90/-93)	ATPase and specificity subunit of ClpX-ClpP ATP- dependent serine protease/DNA-binding ATP-dependent protease La	>/>			lon				BW25113_0438/BW25113_0439			BW25113_0439			mobile_element_insertion	False	452	2			454246	454251	454246	0	2	GAAACA		IS4_169				1365	CP009273
780	G	127	V		GGG	127	2		GTG				1	acrB	380	multidrug efflux system protein	<		acrB					BW25113_0462		BW25113_0462				snp_nonsynonymous	False	302	1	C		479480	479480	479480	0	1	A							CP009273
781	P	530	A		CCG	530	1		GCG				1	mrdA	1588	transpeptidase involved in peptidoglycan synthes is (penicillin-binding protein 2)	<		mrdA					BW25113_0635		BW25113_0635				snp_nonsynonymous	False	260	1	G		662086	662086	662086	0	1	C							CP009273
782	*	256	W		TAG	256	2		TGG				1	yneF	767	putative membrane-bound diguanylate cyclase	<		yneF					BW25113_1522		BW25113_1522				snp_nonsense	False	180	1	T		1605345	1605345	1605345	0	1	C							CP009273
783	P	34	S		CCT	34	1		TCT				1	marR	100	transcriptional repressor of multiple antibiotic resistance	>		marR					BW25113_1530		BW25113_1530				snp_nonsynonymous	False	214	1	C		1613476	1613476	1613476	0	1	T							CP009273
784										3	3	4	0.82278481	mgrB/yobH	intergenic (-36/-120)	regulatory peptide for PhoPQ, feedback inhibitio n/uncharacterized protein	</>			mgrB,yobH				BW25113_1826/BW25113_4536			BW25113_1826,BW25113_4536			mobile_element_insertion	False	325	2			1903059	1903062	1903059	70	2	CTAG		IS5_112				1201	CP009273
785													1	mlaE	coding (394/783 nt)	ABC transporter maintaining OM lipid asymmetry, inner membrane permease protein	<	mlaE					1	BW25113_3194	BW25113_3194					small_indel	False	322	1	G		3332214	3332214	3332214	0	1	T							CP009273
786	V	175	A		GTG	175	2		GCG				1	envZ	524	sensory histidine kinase in two-component regula tory system with OmpR	<		envZ					BW25113_3404		BW25113_3404				snp_nonsynonymous	False	302	1	A		3528704	3528704	3528704	0	1	G							CP009273
787	G	241	V		GGA	241	2		GTA				1	envZ	722	sensory histidine kinase in two-component regula tory system with OmpR	<		envZ					BW25113_3404		BW25113_3404				snp_nonsynonymous	False	351	1	C		3528506	3528506	3528506	1	1	A							CP009273
788	*	334	W		TAG	334	2		TGG				0.933308601	slt	1001	lytic murein transglycosylase, soluble	>	slt						BW25113_4392	BW25113_4392					snp_nonsense	False	611	1	A		4621550	4621550	4621550	44	1	G							CP009273
789													1	skp	coding (118/486 nt)	periplasmic chaperone	>	skp						BW25113_0178	BW25113_0178					small_indel	False	206	1			197086	197086	197086	23	1	A							CP009273	1
790	V	136	F		GTC	136	1		TTC				1	acrB	406	multidrug efflux system protein	<		acrB					BW25113_0462		BW25113_0462				snp_nonsynonymous	False	227	1	C		479454	479454	479454	0	1	A							CP009273
791										11	12	7	1	acrR	coding (85-91/648 nt)	transcriptional repressor	>	acrR						BW25113_0464	BW25113_0464					mobile_element_insertion	False	463	2			481301	481307	481301	0	2	GTATCAT		IS4_169				1365	CP009273
792	S	597	G		AGT	597	1		GGT				1	mrdA	1789	transpeptidase involved in peptidoglycan synthes is (penicillin-binding protein 2)	<		mrdA					BW25113_0635		BW25113_0635				snp_nonsynonymous	False	241	1	T		661885	661885	661885	0	1	C							CP009273
793												8	1	dacC	coding (1079-1086/1203 nt)	D-alanyl-D-alanine carboxypeptidase (penicillin- binding protein 6a)	>		dacC					BW25113_0839		BW25113_0839				mobile_element_insertion	False	453	2			877261	877268	877261	0	2	GTAAATCC		IS1_316				768	CP009273
794	Q	160	L		CAG	160	2		CTG				1	ompA	479	outer membrane protein A (3a;II*;G;d)	<		ompA					BW25113_0957		BW25113_0957				snp_nonsynonymous	False	217	1	T		1015031	1015031	1015031	0	1	A							CP009273
795	*	272	L		TAA	272	2		TTA				1	rsxC	815	SoxR iron-sulfur cluster reduction factor compon ent; putative membrane-associated NADH oxidoreductase of e lectron transport complex	>	rsxC						BW25113_1629	BW25113_1629					snp_nonsense	False	236	1	A		1701990	1701990	1701990	0	1	T							CP009273
796												9	0.917808219	yphC	coding (145-153/1062 nt)	putative Zn-dependent NAD(P)-binding oxidoreduct ase	<	yphC						BW25113_2545	BW25113_2545					mobile_element_insertion	False	402	2			2668968	2668976	2668968	36	2	GTGTTGATG		IS1_316				768	CP009273
797										11	10	6	1	clpX/lon	intergenic (+90/-93)	ATPase and specificity subunit of ClpX-ClpP ATP- dependent serine protease/DNA-binding ATP-dependent protease La	>/>			lon				BW25113_0438/BW25113_0439			BW25113_0439			mobile_element_insertion	False	906	2			454246	454251	454246	0	2	GAAACA		IS4_169				1365	CP009273
798	E	399	V		GAG	399	2		GTG				1	acrB	1196	multidrug efflux system protein	<		acrB					BW25113_0462		BW25113_0462				snp_nonsynonymous	False	449	1	T		478664	478664	478664	0	1	A							CP009273
799	V	123	M		GTG	123	1		ATG				0.820801258	mrdB	367	cell wall shape-determining protein	<		mrdB					BW25113_0634		BW25113_0634				snp_nonsynonymous	False	348	1	C		661403	661403	661403	76	1	T							CP009273
800	P	530	A		CCG	530	1		GCG				1	mrdA	1588	transpeptidase involved in peptidoglycan synthes is (penicillin-binding protein 2)	<		mrdA					BW25113_0635		BW25113_0635				snp_nonsynonymous	False	504	1	G		662086	662086	662086	0	1	C							CP009273
801											3	4	1	proQ	coding (14-17/699 nt)	RNA chaperone, putative ProP translation regulat or	<	proQ						BW25113_1831	BW25113_1831					mobile_element_insertion	False	703	2			1909775	1909778	1909775	0	2	TTAG		IS5_112				1201	CP009273
802													1	gshA	coding (379/1557 nt)	glutamate-cysteine ligase	<	gshA					1	BW25113_2688	BW25113_2688					small_indel	False	398	1	C		2809420	2809420	2809420	2	1	A							CP009273
803													1	gshA	coding (377/1557 nt)	glutamate-cysteine ligase	<	gshA					1	BW25113_2688	BW25113_2688					small_indel	False	399	1	T		2809422	2809422	2809422	1	1	C							CP009273
804													0.83473444	ppa/ytfQ	intergenic (-2/-308)	inorganic pyrophosphatase/galactofuranose binding proteint: periplasmic-bi nding component of ABC superfamily	</>			ppa				BW25113_4226/BW25113_4227			BW25113_4226			snp_intergenic	False	499	1	C		4439471	4439471	4439471	99	1	T							CP009273
805										11	10	6	1	clpX/lon	intergenic (+90/-93)	ATPase and specificity subunit of ClpX-ClpP ATP- dependent serine protease/DNA-binding ATP-dependent protease La	>/>			lon				BW25113_0438/BW25113_0439			BW25113_0439			mobile_element_insertion	False	503	2			454246	454251	454246	0	2	GAAACA		IS4_169				1365	CP009273
806	L	628	F		CTC	628	1		TTC				1	acrB	1882	multidrug efflux system protein	<		acrB					BW25113_0462		BW25113_0462				snp_nonsynonymous	False	332	1	G		477978	477978	477978	0	1	A							CP009273
807													1	envZ	coding (256-258/1353 nt)	sensory histidine kinase in two-component regula tory system with OmpR	<	envZ						BW25113_3404	BW25113_3404					small_indel	False	822	3	TCC		3528970	3528972	3528970	6	3	GAT							CP009273	3
808													1	kefC/folA	intergenic (+158/-34)	potassium:proton antiporter/dihydrofolate reductase	>/>			folA			1	BW25113_0047/BW25113_0048			BW25113_0048			small_indel	False	604	1	TAT		49789	49789	49789	4	2	T							CP009273
809	Q	21	P		CAG	21	2		CCG				1	folA	62	dihydrofolate reductase	>		folA					BW25113_0048		BW25113_0048				snp_nonsynonymous	False	571	1	A		49884	49884	49884	11	1	C							CP009273
810	G	30	W		GGG	30	1		TGG				1	folA	88	dihydrofolate reductase	>		folA					BW25113_0048		BW25113_0048				snp_nonsynonymous	False	584	1	G		49910	49910	49910	0	1	T							CP009273
811													1	marR	coding (185/435 nt)	transcriptional repressor of multiple antibiotic resistance	>	marR						BW25113_1530	BW25113_1530					small_indel	False	420	1			1613561	1613561	1613561	1	1	A	1		4	5	A		CP009273	1
812	F	156	S		TTT	156	2		TCT				1	argO	467	arginine transporter	<		argO					BW25113_2923		BW25113_2923				snp_nonsynonymous	False	517	1	A		3061701	3061701	3061701	0	1	G							CP009273
813	V	363	L		GTG	363	1		CTG				1	dnaA	1087	chromosomal replication initiator protein DnaA, DNA-binding transcriptional dual regulator	<		dnaA					BW25113_3702		BW25113_3702				snp_nonsynonymous	False	468	1	C		3876003	3876003	3876003	0	1	G							CP009273
814	N	621	I		AAC	621	2		ATC				1	bamA	1862	BamABCDE complex OM biogenesis outer membrane po re-forming assembly factor	>		bamA					BW25113_0177		BW25113_0177				snp_nonsynonymous	False	214	1	A		196276	196276	196276	1	1	T							CP009273
815	G	127	V		GGG	127	2		GTG				1	acrB	380	multidrug efflux system protein	<		acrB					BW25113_0462		BW25113_0462				snp_nonsynonymous	False	215	1	C		479480	479480	479480	0	1	A							CP009273
816													1	marR	coding (240-341/435 nt)	transcriptional repressor of multiple antibiotic resistance	>	marR						BW25113_1530	BW25113_1530					large_deletion	False	149	1			1613616	1613717	1613616	0	2	102-bp							CP009273	102
817	S	109	P		TCG	109	1		CCG				1	ompR	325	response regulator in two-component regulatory s ystem with EnvZ	<		ompR					BW25113_3405		BW25113_3405				snp_nonsynonymous	False	251	1	A		3529619	3529619	3529619	0	1	G							CP009273
818													1	eptB	coding (1625/1692 nt)	KDO phosphoethanolamine transferase, Ca(2+)-indu cible	<		eptB					BW25113_3546		BW25113_3546				small_indel	False	227	1			3702211	3702211	3702211	3	1	T							CP009273	1
819												4	1	ompF/asnS	intergenic (-132/+468)	outer membrane porin 1a (Ia;b;F)/asparaginyl tRNA synthetase	</<			ompF				BW25113_0929/BW25113_0930			BW25113_0929			mobile_element_insertion	False	552	2			982570	982573	982570	0	2	CTAA		IS5_112				1201	CP009273
820													1	nlpI	coding (715/885 nt)	lipoprotein involved in osmotic sensitivity and filamentation	<		nlpI				1	BW25113_3163		BW25113_3163				small_indel	False	316	1	T		3301569	3301569	3301569	0	1	A							CP009273
821	*	120	Q		TAG	120	1		CAG				1	mreB	358	cell wall structural complex MreBCD, actin-like component MreB	<	mreB						BW25113_3251	BW25113_3251					snp_nonsense	False	363	1	A		3394089	3394089	3394089	0	1	G							CP009273
822													1	proB–[ykfC]		proB,proA,thrW,ykfN,ykfI,yafW,ykfH,ykfG,yafX,ykfF,ykfB,yafY,ykfL,ykfK,yafZ,ykfA,perR,insN,insI1,insN,eyeA,[ykfC]		proB,proA,thrW,ykfN,ykfI,yafW,ykfH,ykfG,yafX,ykfF,ykfB,yafY,ykfL,ykfK,yafZ,ykfA,perR,insN,insI1,insN,eyeA	ykfC					[BW25113_0242]–[BW25113_0258]	BW25113_0242,BW25113_0243,BW25113_0244,BW25113_4626,BW25113_0245,BW25113_0246,BW25113_4504,BW25113_0247,BW25113_0248,BW25113_0249,BW25113_0250,BW25113_0251,BW25113_4627,BW25113_4628,BW25113_0252,BW25113_0253,BW25113_0254,BW25113_4587,BW25113_0256,BW25113_4587,BW25113_4690	BW25113_0258		IS5_112		large_deletion	False	236	1			256052	269665	256052	0	1	13614-bp							CP009273	13614
823	C	634	W		TGT	634	3		TGG				1	acrB	1902	multidrug efflux system protein	<		acrB					BW25113_0462		BW25113_0462				snp_nonsynonymous	False	362	1	A		477958	477958	477958	0	1	C							CP009273
824	L	375	H		CTC	375	2		CAC				1	mrdA	1124	transpeptidase involved in peptidoglycan synthes is (penicillin-binding protein 2)	<		mrdA					BW25113_0635		BW25113_0635				snp_nonsynonymous	False	273	1	A		662550	662550	662550	1	1	T							CP009273
825	V	192	F		GTC	192	1		TTC				1	fadR	574	fatty acid metabolism regulon transcriptional re gulator	>		fadR					BW25113_1187		BW25113_1187				snp_nonsynonymous	False	259	1	G		1230967	1230967	1230967	0	1	T							CP009273
826	P	231	T		CCC	231	1		ACC				1	galU	691	glucose-1-phosphate uridylyltransferase	>		galU					BW25113_1236		BW25113_1236				snp_nonsynonymous	False	243	1	C		1287603	1287603	1287603	6	1	A							CP009273
827	R	78	L		CGG	78	2		CTG				1	marR	233	transcriptional repressor of multiple antibiotic resistance	>		marR					BW25113_1530		BW25113_1530				snp_nonsynonymous	False	259	1	G		1613609	1613609	1613609	0	1	T							CP009273
828	S	107	F		TCC	107	2		TTC				1	envZ	320	sensory histidine kinase in two-component regula tory system with OmpR	<		envZ					BW25113_3404		BW25113_3404				snp_nonsynonymous	False	378	1	G		3528908	3528908	3528908	0	1	A							CP009273
829													1	rrsH	noncoding (929/1542 nt)	16S ribosomal RNA of rrnH operon	>	rrsH						BW25113_0201	BW25113_0201					small_indel	False	69	1			221186	221186	221186	0	1	G	1		4	5	G		CP009273	1
830	L	610	F		CTC	610	1		TTC				1	acrB	1828	multidrug efflux system protein	<		acrB					BW25113_0462		BW25113_0462				snp_nonsynonymous	False	148	1	G		478032	478032	478032	0	1	A							CP009273
831	T	543	A		ACG	543	1		GCG				1	mrdA	1627	transpeptidase involved in peptidoglycan synthes is (penicillin-binding protein 2)	<		mrdA					BW25113_0635		BW25113_0635				snp_nonsynonymous	False	136	1	T		662047	662047	662047	0	1	C							CP009273
832	*	47	C		TGA	47	3		TGC				1	marR	141	transcriptional repressor of multiple antibiotic resistance	>	marR						BW25113_1530	BW25113_1530					snp_nonsense	False	128	1	A		1613517	1613517	1613517	0	1	C							CP009273
833										11	10	6	1	clpX/lon	intergenic (+90/-93)	ATPase and specificity subunit of ClpX-ClpP ATP- dependent serine protease/DNA-binding ATP-dependent protease La	>/>			lon				BW25113_0438/BW25113_0439			BW25113_0439			mobile_element_insertion	False	511	2			454246	454251	454246	0	2	GAAACA		IS4_169				1365	CP009273
834	S	570	G		AGC	570	1		GGC				1	acrB	1708	multidrug efflux system protein	<		acrB					BW25113_0462		BW25113_0462				snp_nonsynonymous	False	277	1	T		478152	478152	478152	0	1	C							CP009273
835											3	4	1	acrR	coding (217-220/648 nt)	transcriptional repressor	>	acrR						BW25113_0464	BW25113_0464					mobile_element_insertion	False	497	2			481433	481436	481433	0	2	CTAG		IS5_112				1201	CP009273
836	S	528	G		AGT	528	1		GGT				0.889246941	mrdA	1582	transpeptidase involved in peptidoglycan synthes is (penicillin-binding protein 2)	<		mrdA					BW25113_0635		BW25113_0635				snp_nonsynonymous	False	305	1	T		662092	662092	662092	38	1	C							CP009273
837											3	4	1	ydbA	pseudogene (37-40/2513 nt)	pseudogene, autotransporter homolog; interrupted by IS2 and IS30	>	ydbA						BW25113_4492	BW25113_4492					mobile_element_insertion	False	504	2			1459685	1459688	1459685	0	2	TTAG		IS5_112				1201	CP009273
838	R	484	L		CGG	484	2		CTG				0.880742073	nuoN	1451	NADH:ubiquinone oxidoreductase, membrane subunit N	<		nuoN					BW25113_2276		BW25113_2276				snp_nonsynonymous	False	239	1	C		2383534	2383534	2383534	33	1	A							CP009273
839	P	44	Q		CCG	44	2		CAG				1	envZ	131	sensory histidine kinase in two-component regula tory system with OmpR	<		envZ					BW25113_3404		BW25113_3404				snp_nonsynonymous	False	325	1	G		3529097	3529097	3529097	0	1	T							CP009273
840												4	1	waaR	coding (514-517/1020 nt)	UDP-D-galactose:(glucosyl)lipopolysaccharide- al pha-1,3-D-galactosyltransferase	<	waaR						BW25113_3627	BW25113_3627					mobile_element_insertion	False	491	2			3795902	3795905	3795902	0	2	CTAA		IS5_112				1201	CP009273
841	P	377	L		CCC	377	2		CTC				1	acrB	1130	multidrug efflux system protein	<		acrB					BW25113_0462		BW25113_0462				snp_nonsynonymous	False	334	1	G		478730	478730	478730	0	1	A							CP009273
842											3	4	1	acrR	coding (217-220/648 nt)	transcriptional repressor	>	acrR						BW25113_0464	BW25113_0464					mobile_element_insertion	False	709	2			481433	481436	481433	0	2	CTAG		IS5_112				1201	CP009273
843	A	597	G		GCT	597	2		GGT				1	mrdA	1790	transpeptidase involved in peptidoglycan synthes is (penicillin-binding protein 2)	<		mrdA					BW25113_0635		BW25113_0635				snp_nonsynonymous	False	814	1	G		661884	661884	661884	0	1	C							CP009273
844	V	6	D		GTT	6	2		GAT				1	marR	17	transcriptional repressor of multiple antibiotic resistance	>		marR					BW25113_1530		BW25113_1530				snp_nonsynonymous	False	320	1	T		1613393	1613393	1613393	0	1	A							CP009273
845													1	proQ	coding (498/699 nt)	RNA chaperone, putative ProP translation regulat or	<	proQ						BW25113_1831	BW25113_1831					small_indel	False	336	1			1909294	1909294	1909294	0	1	T	1		4	5	T		CP009273	1
846	N	113	Y		AAT	113	1		TAT				1	mepM	337	murein DD-endopeptidase, space-maker hydrolase, septation protein	<		mepM					BW25113_1856		BW25113_1856				snp_nonsynonymous	False	356	1	T		1935556	1935556	1935556	1	1	A							CP009273
847													1	mlaA	coding (129/756 nt)	ABC transporter maintaining OM lipid asymmetry, OM lipoprotein component	<	mlaA					1	BW25113_2346	BW25113_2346					small_indel	False	331	1	TTGAAG		2458358	2458358	2458358	25	2	G	6		2	1	TTGAAG		CP009273
848	T	138	I		ACT	138	2		ATT				1	accB	413	acetyl CoA carboxylase, BCCP subunit	>		accB					BW25113_3255		BW25113_3255				snp_nonsynonymous	False	396	1	C		3399207	3399207	3399207	0	1	T							CP009273
849	L	326	P		CTA	326	2		CCA				1	acrB	977	multidrug efflux system protein	<		acrB					BW25113_0462		BW25113_0462				snp_nonsynonymous	False	368	1	A		478883	478883	478883	0	1	G							CP009273
850													1	marR	coding (260/435 nt)	transcriptional repressor of multiple antibiotic resistance	>	marR						BW25113_1530	BW25113_1530					small_indel	False	335	1			1613636	1613636	1613636	0	1	T							CP009273	1
851	K	12	T		AAA	12	2		ACA				1	nlpI	35	lipoprotein involved in osmotic sensitivity and filamentation	<		nlpI					BW25113_3163		BW25113_3163				snp_nonsynonymous	False	403	1	T		3302249	3302249	3302249	3	1	G							CP009273
852	R	272	L		CGA	272	2		CTA				1	waaB	815	UDP-D-galactose:(glucosyl)lipopolysaccharide-1, 6-D-galactosyltransferase	<		waaB					BW25113_3628		BW25113_3628				snp_nonsynonymous	False	365	1	C		3796683	3796683	3796683	1	1	A							CP009273
853													1	kefC/folA	intergenic (+184/-8)	potassium:proton antiporter/dihydrofolate reductase	>/>			folA				BW25113_0047/BW25113_0048			BW25113_0048			snp_intergenic	False	459	1	G		49815	49815	49815	0	1	A							CP009273
854	I	20	M		ATA	20	3		ATG				1	folA	60	dihydrofolate reductase	>		folA					BW25113_0048		BW25113_0048				snp_nonsynonymous	False	493	1	A		49882	49882	49882	0	1	G							CP009273
855	H	76	R		CAT	76	2		CGT				0.931292534	ybfE	227	LexA-regulated protein, CopB family	<		ybfE					BW25113_0685		BW25113_0685				snp_nonsynonymous	False	459	1	T		707128	707128	707128	34	1	C							CP009273
856	P	209	R		CCC	209	2		CGC				1	kdpE	626	response regulator in two-component regulatory s ystem with KdpD	<		kdpE					BW25113_0694		BW25113_0694				snp_nonsynonymous	False	335	1	G		716564	716564	716564	0	1	C							CP009273
857	G	237	E		GGA	237	2		GAA				1	phoQ	710	sensory histidine kinase in two-component regula tory system with PhoP	<		phoQ					BW25113_1129		BW25113_1129				snp_nonsynonymous	False	399	1	C		1184523	1184523	1184523	0	1	T							CP009273
858													1	marR	coding (185/435 nt)	transcriptional repressor of multiple antibiotic resistance	>	marR						BW25113_1530	BW25113_1530					small_indel	False	398	1			1613561	1613561	1613561	2	1	A	1		4	5	A		CP009273	1
859	N	399	I		AAC	399	2		ATC				0.942080021	cysI	1196	sulfite reductase, beta subunit, NAD(P)-binding, heme-binding	<		cysI					BW25113_2763		BW25113_2763				snp_nonsynonymous	False	533	1	T		2882263	2882263	2882263	33	1	A							CP009273
860	S	374	G		AGC	374	1		GGC				1	mrdA	1120	transpeptidase involved in peptidoglycan synthes is (penicillin-binding protein 2)	<		mrdA					BW25113_0635		BW25113_0635				snp_nonsynonymous	False	545	1	T		662554	662554	662554	0	1	C							CP009273
861												9	1	galU	coding (26-34/909 nt)	glucose-1-phosphate uridylyltransferase	>	galU						BW25113_1236	BW25113_1236					mobile_element_insertion	False	979	2			1286938	1286946	1286938	6	2	AAAAAGCCG		IS1_316				768	CP009273
862	R	75	L		CGG	75	2		CTG				1	marR	224	transcriptional repressor of multiple antibiotic resistance	>		marR					BW25113_1530		BW25113_1530				snp_nonsynonymous	False	538	1	G		1613600	1613600	1613600	3	1	T							CP009273
863	D	702	E		GAC	702	3		GAA				1	infB	2106	translation initiation factor IF-2	<		infB					BW25113_3168		BW25113_3168				snp_nonsynonymous	False	544	1	G		3307268	3307268	3307268	1	1	T							CP009273
864	R	42	S		CGC	42	1		AGC				1	envZ	124	sensory histidine kinase in two-component regula tory system with OmpR	<		envZ					BW25113_3404		BW25113_3404				snp_nonsynonymous	False	563	1	G		3529104	3529104	3529104	7	1	T							CP009273
865												9	1	waaG	coding (283-291/1125 nt)	glucosyltransferase I	<	waaG						BW25113_3631	BW25113_3631					mobile_element_insertion	False	1035	2			3800137	3800145	3800137	0	2	AAAATAAAC		IS1_316				768	CP009273
866	G	634	W		GGG	634	1		TGG				1	acrB	1900	multidrug efflux system protein	<		acrB					BW25113_0462		BW25113_0462				snp_nonsynonymous	False	408	1	C		477960	477960	477960	0	1	A							CP009273
867												9	1	acrR	coding (571-579/648 nt)	transcriptional repressor	>		acrR					BW25113_0464		BW25113_0464				mobile_element_insertion	False	592	2			481787	481795	481787	0	2	GCCCGCGAT		IS1_316				768	CP009273
868	S	86	I		AGC	86	2		ATC				1	envZ	257	sensory histidine kinase in two-component regula tory system with OmpR	<		envZ					BW25113_3404		BW25113_3404				snp_nonsynonymous	False	342	1	C		3528971	3528971	3528971	1	1	A							CP009273
869	Q	315	H		CAG	315	3		CAT				1	waaR	945	UDP-D-galactose:(glucosyl)lipopolysaccharide- al pha-1,3-D-galactosyltransferase	<		waaR					BW25113_3627		BW25113_3627				snp_nonsynonymous	False	275	1	C		3795474	3795474	3795474	14	1	A							CP009273
870										11	10	6	1	clpX/lon	intergenic (+90/-93)	ATPase and specificity subunit of ClpX-ClpP ATP- dependent serine protease/DNA-binding ATP-dependent protease La	>/>			lon				BW25113_0438/BW25113_0439			BW25113_0439			mobile_element_insertion	False	595	2			454246	454251	454246	0	2	GAAACA		IS4_169				1365	CP009273
871	D	597	G		GAT	597	2		GGT				1	mrdA	1790	transpeptidase involved in peptidoglycan synthes is (penicillin-binding protein 2)	<		mrdA					BW25113_0635		BW25113_0635				snp_nonsynonymous	False	307	1	T		661884	661884	661884	0	1	C							CP009273
872													0.923245786	rsxD	coding (678-681/1059 nt)	SoxR iron-sulfur cluster reduction factor compon ent; putative membrane protein of electron transport compl ex	>	rsxD						BW25113_1630	BW25113_1630					small_indel	False	128	1			1704076	1704079	1704076	22	2	CTGG							CP009273	4
873													1	mepM	coding (639/1323 nt)	murein DD-endopeptidase, space-maker hydrolase, septation protein	<	mepM					1	BW25113_1856	BW25113_1856					small_indel	False	138	1	TTAATC		1935254	1935254	1935254	0	2	C	6		2	1	TTAATC		CP009273
874	Y	188	D		TAT	188	1		GAT				1	envZ	562	sensory histidine kinase in two-component regula tory system with OmpR	<		envZ					BW25113_3404		BW25113_3404				snp_nonsynonymous	False	227	1	A		3528666	3528666	3528666	0	1	C							CP009273
875	N	149	I		AAC	149	2		ATC				0.92158556	clpP	446	proteolytic subunit of ClpA-ClpP and ClpX-ClpP A TP-dependent serine proteases	>		clpP					BW25113_0437		BW25113_0437				snp_nonsynonymous	False	257	1	A		452578	452578	452578	22	1	T							CP009273
876	C	570	G		TGC	570	1		GGC				1	acrB	1708	multidrug efflux system protein	<		acrB					BW25113_0462		BW25113_0462				snp_nonsynonymous	False	290	1	A		478152	478152	478152	0	1	C							CP009273
877												8	1	opgG	coding (587-594/1536 nt)	osmoregulated periplasmic glucan (OPG) biosynthe sis periplasmic protein	>	opgG						BW25113_1048	BW25113_1048					mobile_element_insertion	False	502	2			1105377	1105384	1105377	0	2	CAAAACCG		IS1_316				768	CP009273
878	P	77	R		CCC	77	2		CGC				1	marR	230	transcriptional repressor of multiple antibiotic resistance	>		marR					BW25113_1530		BW25113_1530				snp_nonsynonymous	False	264	1	C		1613606	1613606	1613606	0	1	G							CP009273
879												8	1	pykF/lpp	intergenic (+269/-35)	pyruvate kinase I/murein lipoprotein	>/>			lpp				BW25113_1676/BW25113_1677			BW25113_1677			mobile_element_insertion	False	465	2			1751636	1751643	1751636	0	2	TAACGCTA		IS1_316				768	CP009273
880	P	530	A		CCG	530	1		GCG				1	mrdA	1588	transpeptidase involved in peptidoglycan synthes is (penicillin-binding protein 2)	<		mrdA					BW25113_0635		BW25113_0635				snp_nonsynonymous	False	407	1	G		662086	662086	662086	0	1	C							CP009273
881													1	opgH	coding (171-2514/2544 nt)	membrane glycosyltransferase; nutrient-dependent cell size regulator, FtsZ assembly antagonist	>	opgH						BW25113_1049	BW25113_1049					large_deletion	False	453	1			1106489	1108832	1106489	0	2	2344-bp							CP009273	2344
882													1	[prc]–[proQ]		[prc],[proQ]		prc	proQ					[BW25113_1830]–[BW25113_1831]	BW25113_1830	BW25113_1831				large_deletion	False	336	1			1908916	1909181	1908916	0	2	266-bp							CP009273	266
883	N	83	D		AAC	83	1		GAC				1	mepM	247	murein DD-endopeptidase, space-maker hydrolase, septation protein	<		mepM					BW25113_1856		BW25113_1856				snp_nonsynonymous	False	291	1	T		1935646	1935646	1935646	0	1	C							CP009273
884													1	rrsG	noncoding (222/1542 nt)	16S ribosomal RNA of rrnG operon	<	rrsG					1	BW25113_2591	BW25113_2591					small_indel	False	325	1	T		2724295	2724295	2724295	1	1	G							CP009273
885											3	4	1	wecA	coding (985-988/1104 nt)	UDP-GlcNAc:undecaprenylphosphate GlcNAc-1-phosph ate transferase	>		wecA					BW25113_3784		BW25113_3784				mobile_element_insertion	False	711	2			3962260	3962263	3962260	0	2	CTAG		IS5_112				1201	CP009273
886													1	proB–[ykfC]		proB,proA,thrW,ykfN,ykfI,yafW,ykfH,ykfG,yafX,ykfF,ykfB,yafY,ykfL,ykfK,yafZ,ykfA,perR,insN,insI1,insN,eyeA,[ykfC]		proB,proA,thrW,ykfN,ykfI,yafW,ykfH,ykfG,yafX,ykfF,ykfB,yafY,ykfL,ykfK,yafZ,ykfA,perR,insN,insI1,insN,eyeA	ykfC					[BW25113_0242]–[BW25113_0258]	BW25113_0242,BW25113_0243,BW25113_0244,BW25113_4626,BW25113_0245,BW25113_0246,BW25113_4504,BW25113_0247,BW25113_0248,BW25113_0249,BW25113_0250,BW25113_0251,BW25113_4627,BW25113_4628,BW25113_0252,BW25113_0253,BW25113_0254,BW25113_4587,BW25113_0256,BW25113_4587,BW25113_4690	BW25113_0258		IS5_112		large_deletion	False	311	1			255979	269665	255979	4	1	13687-bp							CP009273	13687
887	P	530	A		CCG	530	1		GCG				1	mrdA	1588	transpeptidase involved in peptidoglycan synthes is (penicillin-binding protein 2)	<		mrdA					BW25113_0635		BW25113_0635				snp_nonsynonymous	False	406	1	G		662086	662086	662086	0	1	C							CP009273
888													1	opgH	coding (171-2514/2544 nt)	membrane glycosyltransferase; nutrient-dependent cell size regulator, FtsZ assembly antagonist	>	opgH						BW25113_1049	BW25113_1049					large_deletion	False	387	1			1106489	1108832	1106489	0	2	2344-bp							CP009273	2344
889													1	iraM/ycgX	intergenic (-85/+615)	RpoS stabilzer during Mg starvation, anti-RssB f actor/DUF1398 family protein	</<			iraM			1	BW25113_1160/BW25113_1161			BW25113_1160			small_indel	False	223	1	C		1207544	1207544	1207544	23	1	C	1		9	8	C		CP009273
890													1	[prc]–[proQ]		[prc],[proQ]		prc	proQ					[BW25113_1830]–[BW25113_1831]	BW25113_1830	BW25113_1831				large_deletion	False	316	1			1908916	1909181	1908916	0	2	266-bp							CP009273	266
891	N	83	D		AAC	83	1		GAC				1	mepM	247	murein DD-endopeptidase, space-maker hydrolase, septation protein	<		mepM					BW25113_1856		BW25113_1856				snp_nonsynonymous	False	305	1	T		1935646	1935646	1935646	0	1	C							CP009273
892													1	rrsG	noncoding (222/1542 nt)	16S ribosomal RNA of rrnG operon	<	rrsG					1	BW25113_2591	BW25113_2591					small_indel	False	338	1	T		2724295	2724295	2724295	0	1	G							CP009273
893											3	4	1	wecA	coding (985-988/1104 nt)	UDP-GlcNAc:undecaprenylphosphate GlcNAc-1-phosph ate transferase	>		wecA					BW25113_3784		BW25113_3784				mobile_element_insertion	False	790	2			3962260	3962263	3962260	0	2	CTAG		IS5_112				1201	CP009273
894	*	567	Q		TAG	567	1		CAG				1	slt	1699	lytic murein transglycosylase, soluble	>		slt					BW25113_4392		BW25113_4392				snp_nonsense	False	367	1	T		4622248	4622248	4622248	8	1	C							CP009273
895	A	904	V		GCC	904	2		GTC				1	acrB	2711	multidrug efflux system protein	<		acrB					BW25113_0462		BW25113_0462				snp_nonsynonymous	False	288	1	G		477149	477149	477149	0	1	A							CP009273
896	L	628	F		CTC	628	1		TTC				1	acrB	1882	multidrug efflux system protein	<		acrB					BW25113_0462		BW25113_0462				snp_nonsynonymous	False	343	1	G		477978	477978	477978	0	1	A							CP009273
897												9	1	dcuC/pagP	intergenic (-513/-68)	anaerobic C4-dicarboxylate transport/phospholipid:lipid A palmitoyltransferase	</>			pagP				BW25113_0621/BW25113_0622			BW25113_0622			mobile_element_insertion	False	486	2			651937	651945	651937	0	2	GGGTCTATT		IS1_316				768	CP009273
898	H	133	R		CAC	133	2		CGC				0.879168987	fabA	398	beta-hydroxydecanoyl thioester dehydrase	<		fabA					BW25113_0954		BW25113_0954				snp_nonsynonymous	False	252	1	T		1011529	1011529	1011529	35	1	C							CP009273
899													1	mlaA	coding (129-134/756 nt)	ABC transporter maintaining OM lipid asymmetry, OM lipoprotein component	<	mlaA						BW25113_2346	BW25113_2346					small_indel	False	253	1			2458353	2458358	2458353	0	2	TTGAAG							CP009273	6
900	*	141	E		TAA	141	1		GAA				0.852937222	soxR	421	redox-sensitive transcriptional activator of sox S; autorepressor	>		soxR					BW25113_4063		BW25113_4063				snp_nonsense	False	305	1	T		4267817	4267817	4267817	53	1	G							CP009273
901										11	10	6	1	clpX/lon	intergenic (+90/-93)	ATPase and specificity subunit of ClpX-ClpP ATP- dependent serine protease/DNA-binding ATP-dependent protease La	>/>			lon				BW25113_0438/BW25113_0439			BW25113_0439			mobile_element_insertion	False	688	2			454246	454251	454246	0	2	GAAACA		IS4_169				1365	CP009273
902	S	288	G		AGT	288	1		GGT				1	acrB	862	multidrug efflux system protein	<		acrB					BW25113_0462		BW25113_0462				snp_nonsynonymous	False	371	1	T		478998	478998	478998	0	1	C							CP009273
903												9	1	acrR	coding (580-588/648 nt)	transcriptional repressor	>		acrR					BW25113_0464		BW25113_0464				mobile_element_insertion	False	709	2			481796	481804	481796	0	2	TACGTTGCC		IS1_316				768	CP009273
904													1	valT–lysQ		valT,lysW,valZ,lysY,lysZ,lysQ		valT,lysW,valZ,lysY,lysZ,lysQ						[BW25113_0744]–[BW25113_0749]	BW25113_0744,BW25113_0745,BW25113_0746,BW25113_0747,BW25113_0748,BW25113_0749					large_deletion	False	257	1			776155	777235	776155	1	2	1081-bp							CP009273	1081
905													1	[prc]–[rsmF]		[prc],proQ,msrC,yebS,yebT,[rsmF]		proQ,msrC,yebS,yebT,rsmF	prc					[BW25113_1830]–[BW25113_1835]	BW25113_1831,BW25113_1832,BW25113_1833,BW25113_1834,BW25113_1835	BW25113_1830				large_deletion	False	334	1			1907224	1915089	1907224	0	2	7866-bp							CP009273	7866
906													1	mlaA	coding (129-134/756 nt)	ABC transporter maintaining OM lipid asymmetry, OM lipoprotein component	<	mlaA						BW25113_2346	BW25113_2346					small_indel	False	319	1			2458353	2458358	2458353	0	2	TTGAAG							CP009273	6
907	Q	43	L		CAG	43	2		CTG				0.887081146	yghB	128	general envelope maintenance protein; DedA famil y inner membrane protein	>		yghB					BW25113_3009		BW25113_3009				snp_nonsynonymous	False	311	1	A		3147049	3147049	3147049	40	1	T							CP009273
908	C	397	R		TGC	397	1		CGC				0.867016792	envZ	1189	sensory histidine kinase in two-component regula tory system with OmpR	<		envZ					BW25113_3404		BW25113_3404				snp_nonsynonymous	False	352	1	A		3528039	3528039	3528039	54	1	G							CP009273
909	L	628	F		CTC	628	1		TTC				1	acrB	1882	multidrug efflux system protein	<		acrB					BW25113_0462		BW25113_0462				snp_nonsynonymous	False	468	1	G		477978	477978	477978	0	1	A							CP009273
910	G	67	D		GGC	67	2		GAC				1	marR	200	transcriptional repressor of multiple antibiotic resistance	>		marR					BW25113_1530		BW25113_1530				snp_nonsynonymous	False	327	1	G		1613576	1613576	1613576	0	1	A							CP009273
911													1	mepM	coding (452/1323 nt)	murein DD-endopeptidase, space-maker hydrolase, septation protein	<		mepM				1	BW25113_1856		BW25113_1856				small_indel	False	318	1	GGC		1935441	1935441	1935441	0	2	C							CP009273
912												9	1	eptB	coding (402-410/1692 nt)	KDO phosphoethanolamine transferase, Ca(2+)-indu cible	<	eptB						BW25113_3546	BW25113_3546					mobile_element_insertion	False	835	2			3703426	3703434	3703426	0	2	AGGATAAGA		IS1_316				768	CP009273
913										3	3	4	1	waaB	coding (226-229/1080 nt)	UDP-D-galactose:(glucosyl)lipopolysaccharide-1, 6-D-galactosyltransferase	<	waaB						BW25113_3628	BW25113_3628					mobile_element_insertion	False	803	2			3797269	3797272	3797269	0	2	TTAG		IS5_112				1201	CP009273
914													1	kefC/folA	intergenic (+134/-58)	potassium:proton antiporter/dihydrofolate reductase	>/>			folA				BW25113_0047/BW25113_0048			BW25113_0048			snp_intergenic	False	611	1	T		49765	49765	49765	0	1	C							CP009273
915	E	27	D		GAA	27	3		GAT				1	folA	81	dihydrofolate reductase	>		folA					BW25113_0048		BW25113_0048				snp_nonsynonymous	False	662	1	A		49903	49903	49903	1	1	T							CP009273
916	G	30	W		GGG	30	1		TGG				1	folA	88	dihydrofolate reductase	>		folA					BW25113_0048		BW25113_0048				snp_nonsynonymous	False	680	1	G		49910	49910	49910	0	1	T							CP009273
917	A	1	M		GCG	1	2		GTG				0.932140827	marR	2	transcriptional repressor of multiple antibiotic resistance	>		marR					BW25113_1530		BW25113_1530				snp_nonsynonymous	False	356	1	C		1613378	1613378	1613378	26	1	T							CP009273
918	S	192	T		AGC	192	2		ACC				1	folE	575	GTP cyclohydrolase I	<		folE					BW25113_2153		BW25113_2153				snp_nonsynonymous	False	387	1	C		2236557	2236557	2236557	0	1	G							CP009273
919													1	gntK/gntR	intergenic (-41/+98)	gluconate kinase 2/d-gluconate inducible gluconate regulon transcri ptional repressor	</<			gntK				BW25113_3437/BW25113_3438			BW25113_3437			snp_intergenic	False	616	1	C		3570993	3570993	3570993	1	1	T							CP009273
920	A	320	E		GCA	320	2		GAA				1	dnaA	959	chromosomal replication initiator protein DnaA, DNA-binding transcriptional dual regulator	<		dnaA					BW25113_3702		BW25113_3702				snp_nonsynonymous	False	663	1	G		3876131	3876131	3876131	0	1	T							CP009273
921	A	762	T		GCA	762	1		ACA				1	plsB	2284	glycerol-3-phosphate O-acyltransferase	<		plsB					BW25113_4041		BW25113_4041				snp_nonsynonymous	False	611	1	C		4244111	4244111	4244111	0	1	T							CP009273
922	G	592	E		GGG	592	2		GAG				1	mrdA	1775	transpeptidase involved in peptidoglycan synthes is (penicillin-binding protein 2)	<		mrdA					BW25113_0635		BW25113_0635				snp_nonsynonymous	False	371	1	C		661899	661899	661899	0	1	T							CP009273
923	Q	248	P		CAG	248	2		CCG				1	envZ	743	sensory histidine kinase in two-component regula tory system with OmpR	<		envZ					BW25113_3404		BW25113_3404				snp_nonsynonymous	False	396	1	T		3528485	3528485	3528485	0	1	G							CP009273
924												9	1	dgkA	coding (15-23/369 nt)	diacylglycerol kinase	>	dgkA						BW25113_4042	BW25113_4042					mobile_element_insertion	False	736	2			4246579	4246587	4246579	2	2	CACTGGATT		IS1_316				768	CP009273
925												9	1	slt	coding (1699-1707/1938 nt)	lytic murein transglycosylase, soluble	>		slt					BW25113_4392		BW25113_4392				mobile_element_insertion	False	664	2			4622248	4622256	4622248	12	2	CAGTTTGGC		IS1_316				768	CP009273
926											3	4	1	acrR	coding (217-220/648 nt)	transcriptional repressor	>	acrR						BW25113_0464	BW25113_0464					mobile_element_insertion	False	500	2			481433	481436	481433	0	2	CTAG		IS5_112				1201	CP009273
927	P	530	A		CCG	530	1		GCG				1	mrdA	1588	transpeptidase involved in peptidoglycan synthes is (penicillin-binding protein 2)	<		mrdA					BW25113_0635		BW25113_0635				snp_nonsynonymous	False	312	1	G		662086	662086	662086	0	1	C							CP009273
928	R	27	L		CGG	27	2		CTG				1	envZ	80	sensory histidine kinase in two-component regula tory system with OmpR	<		envZ					BW25113_3404		BW25113_3404				snp_nonsynonymous	False	383	1	C		3529148	3529148	3529148	0	1	A							CP009273
929	T	1002	A		ACA	1002	1		GCA				1	acrB	3004	multidrug efflux system protein	<		acrB					BW25113_0462		BW25113_0462				snp_nonsynonymous	False	497	1	T		476856	476856	476856	0	1	C							CP009273
930	P	530	A		CCG	530	1		GCG				1	mrdA	1588	transpeptidase involved in peptidoglycan synthes is (penicillin-binding protein 2)	<		mrdA					BW25113_0635		BW25113_0635				snp_nonsynonymous	False	640	1	G		662086	662086	662086	0	1	C							CP009273
931	V	21	A		GTG	21	2		GCG				1	mrdA	62	transpeptidase involved in peptidoglycan synthes is (penicillin-binding protein 2)	<		mrdA					BW25113_0635		BW25113_0635				snp_nonsynonymous	False	476	1	A		663612	663612	663612	0	1	G							CP009273
932													1	opgH	coding (1471/2544 nt)	membrane glycosyltransferase; nutrient-dependent cell size regulator, FtsZ assembly antagonist	>	opgH						BW25113_1049	BW25113_1049					small_indel	False	316	1			1107789	1107789	1107789	0	1	T							CP009273	1
933													1	ycfQ	coding (27/633 nt)	repressor for bhsA(ycfR)	<	ycfQ						BW25113_1111	BW25113_1111					small_indel	False	232	1			1164262	1164262	1164262	0	1	T	1		7	8	T		CP009273	1
934	E	69	G		GAA	69	2		GGA				1	marR	206	transcriptional repressor of multiple antibiotic resistance	>		marR					BW25113_1530		BW25113_1530				snp_nonsynonymous	False	353	1	A		1613582	1613582	1613582	0	1	G							CP009273
935												9	1	prc	coding (978-986/2049 nt)	carboxy-terminal protease for penicillin-binding protein 3	<	prc						BW25113_1830	BW25113_1830					mobile_element_insertion	False	543	2			1908088	1908096	1908088	0	2	CGGGTCTTG		IS1_316				768	CP009273
936	L	182	P		CTG	182	2		CCG				1	acrR	545	transcriptional repressor	>		acrR					BW25113_0464		BW25113_0464				snp_nonsynonymous	False	282	1	T		481761	481761	481761	0	1	C							CP009273
937	P	530	A		CCG	530	1		GCG				1	mrdA	1588	transpeptidase involved in peptidoglycan synthes is (penicillin-binding protein 2)	<		mrdA					BW25113_0635		BW25113_0635				snp_nonsynonymous	False	349	1	G		662086	662086	662086	0	1	C							CP009273
938	D	95	G		GAC	95	2		GGC				1	marR	284	transcriptional repressor of multiple antibiotic resistance	>		marR					BW25113_1530		BW25113_1530				snp_nonsynonymous	False	279	1	A		1613660	1613660	1613660	0	1	G							CP009273
939										3		3	1	rem/hokD	intergenic (-33/+182)	Qin prophage; uncharacterized protein/Qin prophage; small toxic polypeptide	</<			rem	C			BW25113_1561/BW25113_1562			BW25113_1561			mobile_element_insertion	False	492	2			1639192	1639194	1639192	0	2	TAA		IS5_112				1201	CP009273
940	D	38	Y		GAT	38	1		TAT				1	rpsU	112	30S ribosomal subunit protein S21	>		rpsU					BW25113_3065		BW25113_3065				snp_nonsynonymous	False	346	1	G		3204251	3204251	3204251	2	1	T							CP009273
941	R	19	L		CGG	19	2		CTG				1	ompR	56	response regulator in two-component regulatory s ystem with EnvZ	<		ompR					BW25113_3405		BW25113_3405				snp_nonsynonymous	False	343	1	C		3529888	3529888	3529888	2	1	A							CP009273
942	E	399	V		GAG	399	2		GTG				1	acrB	1196	multidrug efflux system protein	<		acrB					BW25113_0462		BW25113_0462				snp_nonsynonymous	False	353	1	T		478664	478664	478664	0	1	A							CP009273
943	L	453	I		CTC	453	1		ATC				1	mrdA	1357	transpeptidase involved in peptidoglycan synthes is (penicillin-binding protein 2)	<		mrdA					BW25113_0635		BW25113_0635				snp_nonsynonymous	False	386	1	G		662317	662317	662317	0	1	T							CP009273
944													1	marR	coding (54-59/435 nt)	transcriptional repressor of multiple antibiotic resistance	>	marR						BW25113_1530	BW25113_1530					small_indel	False	349	1			1613430	1613435	1613430	0	2	CCATAT							CP009273	6
945													0.945668135	mlaA	coding (129/756 nt)	ABC transporter maintaining OM lipid asymmetry, OM lipoprotein component	<	mlaA					1	BW25113_2346	BW25113_2346					small_indel	False	294	1	TTGAAG		2458358	2458358	2458358	36	2	G	6		2	1	TTGAAG		CP009273
946	*	24	W		TAG	24	2		TGG				1	nlpI	71	lipoprotein involved in osmotic sensitivity and filamentation	<	nlpI						BW25113_3163	BW25113_3163					snp_nonsense	False	350	1	T		3302213	3302213	3302213	0	1	C							CP009273
947													1	rrsA	noncoding (134/1542 nt)	16S ribosomal RNA of rrnA operon	>	rrsA						BW25113_3851	BW25113_3851					small_indel	False	211	1			4029024	4029024	4029024	0	1	G							CP009273	1
948										3		4	1	acrR	coding (265-268/648 nt)	transcriptional repressor	>	acrR						BW25113_0464	BW25113_0464					mobile_element_insertion	False	613	2			481481	481484	481481	0	2	TTAA		IS5_112				1201	CP009273
949	E	330	V		GAG	330	2		GTG				1	mepM	989	murein DD-endopeptidase, space-maker hydrolase, septation protein	<		mepM					BW25113_1856		BW25113_1856				snp_nonsynonymous	False	304	1	T		1934904	1934904	1934904	2	1	A							CP009273
950													1	rrlC	noncoding (1934/2904 nt)	23S ribosomal RNA of rrnC operon	>		rrlC					BW25113_3758		BW25113_3758				snp_noncoding	False	189	1	A		3938997	3938997	3938997	0	1	C							CP009273
951										11	10	6	1	clpX/lon	intergenic (+90/-93)	ATPase and specificity subunit of ClpX-ClpP ATP- dependent serine protease/DNA-binding ATP-dependent protease La	>/>			lon				BW25113_0438/BW25113_0439			BW25113_0439			mobile_element_insertion	False	507	2			454246	454251	454246	0	2	GAAACA		IS4_169				1365	CP009273
952	E	399	V		GAG	399	2		GTG				1	acrB	1196	multidrug efflux system protein	<		acrB					BW25113_0462		BW25113_0462				snp_nonsynonymous	False	282	1	T		478664	478664	478664	0	1	A							CP009273
953	L	607	I		CTC	607	1		ATC				1	mrdA	1819	transpeptidase involved in peptidoglycan synthes is (penicillin-binding protein 2)	<		mrdA					BW25113_0635		BW25113_0635				snp_nonsynonymous	False	289	1	G		661855	661855	661855	0	1	T							CP009273
954	P	331	T		CCA	331	1		ACA				1	mrdA	991	transpeptidase involved in peptidoglycan synthes is (penicillin-binding protein 2)	<		mrdA					BW25113_0635		BW25113_0635				snp_nonsynonymous	False	295	1	G		662683	662683	662683	0	1	T							CP009273
955	R	75	L		CGG	75	2		CTG				1	marR	224	transcriptional repressor of multiple antibiotic resistance	>		marR					BW25113_1530		BW25113_1530				snp_nonsynonymous	False	311	1	G		1613600	1613600	1613600	0	1	T							CP009273
956	E	147	V		GAG	147	2		GTG				1	envZ	440	sensory histidine kinase in two-component regula tory system with OmpR	<		envZ					BW25113_3404		BW25113_3404				snp_nonsynonymous	False	344	1	T		3528788	3528788	3528788	0	1	A							CP009273
957										3		4	1	waaG	coding (862-865/1125 nt)	glucosyltransferase I	<	waaG						BW25113_3631	BW25113_3631					mobile_element_insertion	False	614	2			3799563	3799566	3799563	0	2	CTAG		IS5_112				1201	CP009273
958	V	1011	M		GTG	1011	1		ATG				1	acrB	3031	multidrug efflux system protein	<		acrB					BW25113_0462		BW25113_0462				snp_nonsynonymous	False	224	1	C		476829	476829	476829	0	1	T							CP009273
959	V	136	F		GTC	136	1		TTC				1	acrB	406	multidrug efflux system protein	<		acrB					BW25113_0462		BW25113_0462				snp_nonsynonymous	False	224	1	C		479454	479454	479454	0	1	A							CP009273
960	P	530	A		CCG	530	1		GCG				1	mrdA	1588	transpeptidase involved in peptidoglycan synthes is (penicillin-binding protein 2)	<		mrdA					BW25113_0635		BW25113_0635				snp_nonsynonymous	False	271	1	G		662086	662086	662086	0	1	C							CP009273
961	E	84	V		GAG	84	2		GTG				1	marR	251	transcriptional repressor of multiple antibiotic resistance	>		marR					BW25113_1530		BW25113_1530				snp_nonsynonymous	False	199	1	A		1613627	1613627	1613627	0	1	T							CP009273
962	S	357	T		AGC	357	2		ACC				1	mepM	1070	murein DD-endopeptidase, space-maker hydrolase, septation protein	<		mepM					BW25113_1856		BW25113_1856				snp_nonsynonymous	False	173	1	C		1934823	1934823	1934823	0	1	G							CP009273
963	E	128	A		GAG	128	2		GCG				1	fabB	383	3-oxoacyl-[acyl-carrier-protein] synthase I	<		fabB					BW25113_2323		BW25113_2323				snp_nonsynonymous	False	225	1	T		2434702	2434702	2434702	0	1	G							CP009273
964	E	30	A		GAG	30	2		GCG				1	rpsU	89	30S ribosomal subunit protein S21	>		rpsU					BW25113_3065		BW25113_3065				snp_nonsynonymous	False	198	1	A		3204228	3204228	3204228	0	1	C							CP009273
965	S	86	I		AGC	86	2		ATC				1	envZ	257	sensory histidine kinase in two-component regula tory system with OmpR	<		envZ					BW25113_3404		BW25113_3404				snp_nonsynonymous	False	252	1	C		3528971	3528971	3528971	0	1	A							CP009273
966													1	waaP	coding (722/798 nt)	kinase that phosphorylates core heptose of lipop olysaccharide	<		waaP					BW25113_3630		BW25113_3630				small_indel	False	218	1			3798589	3798589	3798589	0	1	A							CP009273	1
967										11	10	6	1	clpX/lon	intergenic (+90/-93)	ATPase and specificity subunit of ClpX-ClpP ATP- dependent serine protease/DNA-binding ATP-dependent protease La	>/>			lon				BW25113_0438/BW25113_0439			BW25113_0439			mobile_element_insertion	False	563	2			454246	454251	454246	6	2	GAAACA		IS4_169				1365	CP009273
968	V	136	F		GTC	136	1		TTC				1	acrB	406	multidrug efflux system protein	<		acrB					BW25113_0462		BW25113_0462				snp_nonsynonymous	False	345	1	C		479454	479454	479454	9	1	A							CP009273
969	S	134	G		AGT	134	1		GGT				1	dacA	400	D-alanyl-D-alanine carboxypeptidase (penicillin- binding protein 5)	<		dacA					BW25113_0632		BW25113_0632				snp_nonsynonymous	False	279	1	T		659020	659020	659020	4	1	C							CP009273
970	S	356	G		AGC	356	1		GGC				1	mrdA	1066	transpeptidase involved in peptidoglycan synthes is (penicillin-binding protein 2)	<		mrdA					BW25113_0635		BW25113_0635				snp_nonsynonymous	False	344	1	T		662608	662608	662608	3	1	C							CP009273
971													1	sulA/sxy	intergenic (-41/-178)	SOS cell division inhibitor/CRP-S-dependent promoter expression factor	</>			sulA				BW25113_0958/BW25113_0959			BW25113_0958			snp_intergenic	False	265	1	C		1016416	1016416	1016416	1	1	T							CP009273
972	S	215	G		AGC	215	1		GGC				1	opgH	643	membrane glycosyltransferase; nutrient-dependent cell size regulator, FtsZ assembly antagonist	>		opgH					BW25113_1049		BW25113_1049				snp_nonsynonymous	False	264	1	A		1106961	1106961	1106961	3	1	G							CP009273
973	V	212	A		GTC	212	2		GCC				1	obgE	635	GTPase involved in cell partioning and DNA repai r	<		obgE					BW25113_3183		BW25113_3183				snp_nonsynonymous	False	378	1	A		3324479	3324479	3324479	3	1	G							CP009273
974	S	21	P		TCG	21	1		CCG				1	folA	61	dihydrofolate reductase	>		folA					BW25113_0048		BW25113_0048				snp_nonsynonymous	False	362	1	T		49883	49883	49883	1	1	C							CP009273
975										3		4	1	acrR	coding (217-220/648 nt)	transcriptional repressor	>	acrR						BW25113_0464	BW25113_0464					mobile_element_insertion	False	615	2			481433	481436	481433	14	2	CTAG		IS5_112				1201	CP009273
976	P	46	L		CCC	46	2		CTC				1	marR	137	transcriptional repressor of multiple antibiotic resistance	>		marR					BW25113_1530		BW25113_1530				snp_nonsynonymous	False	366	1	C		1613513	1613513	1613513	0	1	T							CP009273
977											3	4	1	ydfV	coding (248-251/306 nt)	Qin prophage; uncharacterized protein	>		ydfV					BW25113_1565		BW25113_1565				mobile_element_insertion	False	608	2			1640401	1640404	1640401	32	2	TTAG		IS5_112				1201	CP009273
978											3	4	1	mgrB/yobH	intergenic (-46/-110)	regulatory peptide for PhoPQ, feedback inhibitio n/uncharacterized protein	</>			mgrB,yobH				BW25113_1826/BW25113_4536			BW25113_1826,BW25113_4536			mobile_element_insertion	False	609	2			1903069	1903072	1903069	14	2	TTAG		IS5_112				1201	CP009273
979	V	13	A		GTA	13	2		GCA				1	yehX	38	putative ABC superfamily transporter ATP-binding subunit	<		yehX					BW25113_2129		BW25113_2129				snp_nonsynonymous	False	321	1	A		2210849	2210849	2210849	12	1	G							CP009273
980	R	130	G		AGG	130	1		GGG				1	pitA	388	phosphate transporter, low-affinity; tellurite i mporter	>		pitA					BW25113_3493		BW25113_3493				snp_nonsynonymous	False	411	1	A		3631389	3631389	3631389	1	1	G							CP009273
981	L	245	H		CTC	245	2		CAC				1	atpB	734	F0 sector of membrane-bound ATP synthase, subuni t a	<		atpB					BW25113_3738		BW25113_3738				snp_nonsynonymous	False	402	1	A		3914678	3914678	3914678	0	1	T							CP009273
982	A	570	G		GCC	570	2		GGC				1	acrB	1709	multidrug efflux system protein	<		acrB					BW25113_0462		BW25113_0462				snp_nonsynonymous	False	385	1	G		478151	478151	478151	3	1	C							CP009273
983	Y	375	H		TAC	375	1		CAC				1	mrdA	1123	transpeptidase involved in peptidoglycan synthes is (penicillin-binding protein 2)	<		mrdA					BW25113_0635		BW25113_0635				snp_nonsynonymous	False	375	1	A		662551	662551	662551	2	1	G							CP009273
984	N	354	D		AAC	354	1		GAC				1	mrdA	1060	transpeptidase involved in peptidoglycan synthes is (penicillin-binding protein 2)	<		mrdA					BW25113_0635		BW25113_0635				snp_nonsynonymous	False	388	1	T		662614	662614	662614	2	1	C							CP009273
985												9	1	opgG	coding (1035-1043/1536 nt)	osmoregulated periplasmic glucan (OPG) biosynthe sis periplasmic protein	>	opgG						BW25113_1048	BW25113_1048					mobile_element_insertion	False	668	2			1105825	1105833	1105825	2	2	AGGCAGCGT		IS1_316				768	CP009273
986	*	117	Q		TAG	117	1		CAG				1	marR	349	transcriptional repressor of multiple antibiotic resistance	>		marR					BW25113_1530		BW25113_1530				snp_nonsense	False	300	1	T		1613725	1613725	1613725	0	1	C							CP009273
987													1	[yebO]–[yebE]		[yebO],mgrB,yobH,kdgR,yebQ,htpX,prc,proQ,msrC,yebS,yebT,rsmF,yebV,yebW,pphA,ryeA,sdsR,yebY,yebZ,yobA,holE,yobB,exoX,ptrB,[yebE]		yebO,mgrB,yobH,kdgR,yebQ,htpX,prc,proQ,msrC,yebS,yebT,rsmF,yebV,yebW,pphA,ryeA,sdsR,yebY,yebZ,yobA,holE,yobB,exoX,ptrB,yebE						[BW25113_1825]–[BW25113_1846]	BW25113_1825,BW25113_1826,BW25113_4536,BW25113_1827,BW25113_1828,BW25113_1829,BW25113_1830,BW25113_1831,BW25113_1832,BW25113_1833,BW25113_1834,BW25113_1835,BW25113_1836,BW25113_1837,BW25113_1838,BW25113_4432,BW25113_4433,BW25113_1839,BW25113_1840,BW25113_1841,BW25113_1842,BW25113_1843,BW25113_1844,BW25113_1845,BW25113_1846					large_deletion	False	285	1			1902660	1923641	1902660	3	2	20982-bp							CP009273	20982
988	C	30	W		TGC	30	3		TGG				1	folA	90	dihydrofolate reductase	>		folA					BW25113_0048		BW25113_0048				snp_nonsynonymous	False	1654	1	C		49912	49912	49912	74	1	G							CP009273
989	S	13	F		TCC	13	2		TTC				1	citA	38	sensory histidine kinase in two-component regula tory system with CitB	>		citA					BW25113_0619		BW25113_0619				snp_nonsynonymous	False	450	1	C		647728	647728	647728	3	1	T							CP009273
990													1	fiu/mcbA	intergenic (-100/+165)	catecholate siderophore receptor Fiu/colanic acid mucoidy stimulation protein	</<			fiu				BW25113_0805/BW25113_0806			BW25113_0805			snp_intergenic	False	434	1	G		837087	837087	837087	0	1	A							CP009273
991										3	3	4	1	mgrB/yobH	intergenic (-46/-110)	regulatory peptide for PhoPQ, feedback inhibitio n/uncharacterized protein	</>			mgrB,yobH				BW25113_1826/BW25113_4536			BW25113_1826,BW25113_4536			mobile_element_insertion	False	714	2			1903069	1903072	1903069	0	2	TTAG		IS5_112				1201	CP009273
992	T	99	M		ACG	99	2		ATG				1	folE	296	GTP cyclohydrolase I	<		folE					BW25113_2153		BW25113_2153				snp_nonsynonymous	False	431	1	G		2236836	2236836	2236836	3	1	A							CP009273
993												4	1	aroK/hofQ	intergenic (-14/+384)	shikimate kinase I/DNA catabolic putative fimbrial transporter	</<			aroK				BW25113_3390/BW25113_3391			BW25113_3390			mobile_element_insertion	False	935	2			3512437	3512440	3512437	4	2	CTAA		IS5_112				1201	CP009273
994	G	30	W		GGG	30	1		TGG				1	folA	88	dihydrofolate reductase	>		folA					BW25113_0048		BW25113_0048				snp_nonsynonymous	False	592	1	G		49910	49910	49910	0	1	T							CP009273
995	P	17	L		CCC	17	2		CTC				1	acrR	50	transcriptional repressor	>		acrR					BW25113_0464		BW25113_0464				snp_nonsynonymous	False	304	1	C		481266	481266	481266	0	1	T							CP009273
996	A	178	V		GCC	178	2		GTC				1	apt	533	adenine phosphoribosyltransferase	>		apt					BW25113_0469		BW25113_0469				snp_nonsynonymous	False	289	1	C		487400	487400	487400	0	1	T							CP009273
997													1	marR	coding (185/435 nt)	transcriptional repressor of multiple antibiotic resistance	>	marR						BW25113_1530	BW25113_1530					small_indel	False	258	1			1613561	1613561	1613561	3	1	A	1		4	5	A		CP009273	1
998													1	mgrB	coding (100/144 nt)	regulatory peptide for PhoPQ, feedback inhibitio n	<	mgrB						BW25113_1826	BW25113_1826					small_indel	False	258	1			1902924	1902924	1902924	2	1	A	1		4	5	A		CP009273	1
999													1	mlaA	coding (129/756 nt)	ABC transporter maintaining OM lipid asymmetry, OM lipoprotein component	<	mlaA					1	BW25113_2346	BW25113_2346					small_indel	False	264	1	TTGAAG		2458358	2458358	2458358	23	2	G	6		2	1	TTGAAG		CP009273
1000	Q	314	L		CAG	314	2		CTG				1	plsB	941	glycerol-3-phosphate O-acyltransferase	<		plsB					BW25113_4041		BW25113_4041				snp_nonsynonymous	False	518	1	T		4245454	4245454	4245454	0	1	A							CP009273
1001	S	153	F		TCT	153	2		TTT				1	folA	458	dihydrofolate reductase	>		folA					BW25113_0048		BW25113_0048				snp_nonsynonymous	False	909	1	C		50280	50280	50280	0	1	T							CP009273
1002	A	44	S		GCC	44	1		TCC				1	nemR	130	transcriptional repressor for the nemRA-gloA ope ron, quinone-, glyoxal-, and HOCl-activated	>		nemR					BW25113_1649		BW25113_1649				snp_nonsynonymous	False	432	1	G		1720409	1720409	1720409	1	1	T							CP009273
1003	G	28	C		GGC	28	1		TGC				1	mgrB	82	regulatory peptide for PhoPQ, feedback inhibitio n	<		mgrB					BW25113_1826		BW25113_1826				snp_nonsynonymous	False	441	1	C		1902942	1902942	1902942	2	1	A							CP009273
1004	G	489	D		GGT	489	2		GAT				1	yeeR	1466	CP4-44 prophage; putative membrane protein	>		yeeR					BW25113_2001		BW25113_2001				snp_nonsynonymous	False	427	1	G		2069725	2069725	2069725	0	1	A							CP009273
1005													1	gltX/valU	intergenic (-105/-154)	glutamyl-tRNA synthetase/tRNA-Val	</>			gltX				BW25113_2400/BW25113_2401			BW25113_2400			snp_intergenic	False	476	1	G		2514256	2514256	2514256	2	1	T							CP009273
1006	V	172	F		GTT	172	1		TTT				1	ppx	514	exopolyphosphatase	>		ppx					BW25113_2502		BW25113_2502				snp_nonsynonymous	False	468	1	G		2618987	2618987	2618987	0	1	T							CP009273
1007													1	nadK/recN	intergenic (+68/-18)	NAD kinase/recombination and repair protein	>/>			recN			1	BW25113_2615/BW25113_2616			BW25113_2616			small_indel	False	374	1	T		2745136	2745136	2745136	6	1	T	1		6	5	T		CP009273
1008	E	283	K		GAA	283	1		AAA				1	dnaA	847	chromosomal replication initiator protein DnaA, DNA-binding transcriptional dual regulator	<		dnaA					BW25113_3702		BW25113_3702				snp_nonsynonymous	False	473	1	C		3876243	3876243	3876243	0	1	T							CP009273
1009	S	178	*		TCA	178	2		TAA				1	atpH	533	F1 sector of membrane-bound ATP synthase, delta subunit	<		atpH					BW25113_3735		BW25113_3735				snp_nonsynonymous	False	459	1	G		3913231	3913231	3913231	0	1	T							CP009273
1010													1	kefC/folA	intergenic (+164/-28)	potassium:proton antiporter/dihydrofolate reductase	>/>			folA				BW25113_0047/BW25113_0048			BW25113_0048			snp_intergenic	False	419	1	G		49795	49795	49795	0	1	C							CP009273
1011	V	20	M		GTG	20	1		ATG				1	folA	58	dihydrofolate reductase	>		folA					BW25113_0048		BW25113_0048				snp_nonsynonymous	False	398	1	G		49880	49880	49880	1	1	A							CP009273
1012										3		4	1	acrR	coding (265-268/648 nt)	transcriptional repressor	>	acrR						BW25113_0464	BW25113_0464					mobile_element_insertion	False	800	2			481481	481484	481481	0	2	TTAA		IS5_112				1201	CP009273
1013													1	valZ	noncoding (43/76 nt)	tRNA-Val	>		valZ					BW25113_0746		BW25113_0746				snp_noncoding	False	242	1	A		776566	776566	776566	5	1	G							CP009273
1014	A	1	M		GCG	1	2		GTG				0.861448288	marR	2	transcriptional repressor of multiple antibiotic resistance	>		marR					BW25113_1530		BW25113_1530				snp_nonsynonymous	False	348	1	C		1613378	1613378	1613378	56	1	T							CP009273
1015	G	269	D		GGT	269	2		GAT				1	dnaA	806	chromosomal replication initiator protein DnaA, DNA-binding transcriptional dual regulator	<		dnaA					BW25113_3702		BW25113_3702				snp_nonsynonymous	False	518	1	C		3876284	3876284	3876284	0	1	T							CP009273
1016	L	21	P		CTG	21	2		CCG				1	folA	62	dihydrofolate reductase	>		folA					BW25113_0048		BW25113_0048				snp_nonsynonymous	False	528	1	T		49884	49884	49884	0	1	C							CP009273
1017	A	191	D		GCT	191	2		GAT				0.823088169	phoP	572	response regulator in two-component regulatory s ystem with PhoQ	<		phoP					BW25113_1130		BW25113_1130				snp_nonsynonymous	False	445	1	G		1185332	1185332	1185332	96	1	T							CP009273
1018	S	153	F		TCC	153	2		TTC				0.81175518	phoP	458	response regulator in two-component regulatory s ystem with PhoQ	<		phoP					BW25113_1130		BW25113_1130				snp_nonsynonymous	False	431	1	G		1185446	1185446	1185446	100	1	A							CP009273
1019													1	paaZ/paaA	intergenic (-218/-67)	fused oxepin-CoA hydrolase/3-oxo-5,6-dehydrosube ryl-CoA semialdehyde dehydrogenase/ring 1,2-phenylacetyl-CoA epoxidase subunit	</>			paaA				BW25113_1387/BW25113_1388			BW25113_1388			snp_intergenic	False	492	1	C		1448117	1448117	1448117	0	1	T							CP009273
1020	G	173	W		GGG	173	1		TGG				0.823695183	rlmA	517	23S rRNA m(1)G745 methyltransferase, SAM-depende nt	<		rlmA					BW25113_1822		BW25113_1822				snp_nonsynonymous	False	423	1	C		1900801	1900801	1900801	91	1	A							CP009273
1021	E	587	D		GAG	587	3		GAC				1	ppk	1761	polyphosphate kinase, component of RNA degradoso me	>		ppk					BW25113_2501		BW25113_2501				snp_nonsynonymous	False	616	1	G		2618163	2618163	2618163	0	1	C							CP009273
1022												4	1	stpA/alaE	intergenic (-117/-549)	DNA binding protein, nucleoid-associated/alanine exporter, alanine-inducible, stress-resp onsive	</>			stpA				BW25113_2669/BW25113_2670			BW25113_2669			mobile_element_insertion	False	1057	2			2791971	2791974	2791971	0	2	TCAG		IS5_112				1201	CP009273
1023										3		4	0.809698079	sgcR	coding (686-689/783 nt)	putative DNA-binding transcriptional regulator	<		sgcR					BW25113_4300		BW25113_4300				mobile_element_insertion	False	885	2			4516017	4516020	4516017	208	2	TTAA		IS5_112				1201	CP009273
1024	G	30	W		GGG	30	1		TGG				1	folA	88	dihydrofolate reductase	>		folA					BW25113_0048		BW25113_0048				snp_nonsynonymous	False	751	1	G		49910	49910	49910	1	1	T							CP009273
1025	R	87	S		CGC	87	1		AGC				1	yadM	259	putative fimbrial-like adhesin protein	<		yadM					BW25113_0138		BW25113_0138				snp_nonsynonymous	False	746	1	G		149041	149041	149041	0	1	T							CP009273
1026	A	1026	V		GCG	1026	2		GTG				1	sbcC	3077	exonuclease, dsDNA, ATP-dependent	<		sbcC					BW25113_0397		BW25113_0397				snp_nonsynonymous	False	704	1	G		408133	408133	408133	0	1	A							CP009273
1027	P	26	Q		CCG	26	2		CAG				1	acrR	77	transcriptional repressor	>		acrR					BW25113_0464		BW25113_0464				snp_nonsynonymous	False	802	1	C		481293	481293	481293	1	1	A							CP009273
1028	G	45	D		GGC	45	2		GAC				1	ybfE	134	LexA-regulated protein, CopB family	<		ybfE					BW25113_0685		BW25113_0685				snp_nonsynonymous	False	798	1	C		707221	707221	707221	0	1	T							CP009273
1029	T	300	I		ACC	300	2		ATC				1	dinG	899	ATP-dependent DNA helicase	>		dinG					BW25113_0799		BW25113_0799				snp_nonsynonymous	False	680	1	C		829424	829424	829424	0	1	T							CP009273
1030	P	73	R		CCT	73	2		CGT				1	marR	218	transcriptional repressor of multiple antibiotic resistance	>		marR					BW25113_1530		BW25113_1530				snp_nonsynonymous	False	595	1	C		1613594	1613594	1613594	0	1	G							CP009273
1031	N	99	I		AAC	99	2		ATC				1	thiD	296	bifunctional hydroxy-methylpyrimidine kinase/ hy droxy-phosphomethylpyrimidine kinase	<		thiD					BW25113_2103		BW25113_2103				snp_nonsynonymous	False	673	1	T		2177700	2177700	2177700	1	1	A							CP009273
1032													1	bcp	coding (191/471 nt)	peroxiredoxin; thiol peroxidase, thioredoxin-dep endent	>	bcp						BW25113_2480	BW25113_2480					small_indel	False	761	1			2594027	2594027	2594027	2	1	G							CP009273	1
1033	S	332	F		TCC	332	2		TTC				0.831173897	acrB	995	multidrug efflux system protein	<		acrB					BW25113_0462		BW25113_0462				snp_nonsynonymous	False	630	1	G		478865	478865	478865	128	1	A							CP009273
1034													1	acrA/acrR	intergenic (-112/-30)	multidrug efflux system/transcriptional repressor	</>			acrA,acrR				BW25113_0463/BW25113_0464			BW25113_0463,BW25113_0464			snp_intergenic	False	791	1	C		481187	481187	481187	0	1	T							CP009273
1035													0.864816012	mgrB	coding (30-34/144 nt)	regulatory peptide for PhoPQ, feedback inhibitio n	<	mgrB						BW25113_1826	BW25113_1826					small_indel	False	454	1			1902990	1902994	1902990	143	2	CGACA							CP009273	5
1036	H	275	N		CAC	275	1		AAC				1	dnaN	823	DNA polymerase III, beta subunit	<		dnaN					BW25113_3701		BW25113_3701				snp_nonsynonymous	False	898	1	G		3874859	3874859	3874859	0	1	T							CP009273
1037	A	71	S		GCC	71	1		TCC				0.808372021	rho	211	transcription termination factor	>		rho					BW25113_3783		BW25113_3783				snp_nonsynonymous	False	708	1	G		3959987	3959987	3959987	168	1	T							CP009273
1038	G	30	W		GGG	30	1		TGG				1	folA	88	dihydrofolate reductase	>		folA					BW25113_0048		BW25113_0048				snp_nonsynonymous	False	458	1	G		49910	49910	49910	0	1	T							CP009273
1039	P	98	R		CCC	98	2		CGC				1	folA	293	dihydrofolate reductase	>		folA					BW25113_0048		BW25113_0048				snp_nonsynonymous	False	413	1	C		50115	50115	50115	1	1	G							CP009273
1040	V	52	D		GTT	52	2		GAT				1	maa	155	maltose O-acetyltransferase	<		maa					BW25113_0459		BW25113_0459				snp_nonsynonymous	False	346	1	A		475220	475220	475220	0	1	T							CP009273
1041	V	148	D		GTT	148	2		GAT				1	flgK	443	flagellar hook-filament junction protein 1	>		flgK					BW25113_1082		BW25113_1082				snp_nonsynonymous	False	320	1	T		1134276	1134276	1134276	0	1	A							CP009273
1042	F	268	L		TTC	268	3		TTG				1	ydiP	804	putative DNA-binding transcriptional regulator	<		ydiP					BW25113_1696		BW25113_1696				snp_nonsynonymous	False	306	1	G		1772755	1772755	1772755	0	1	C							CP009273
1043	G	763	A		GGA	763	2		GCA				1	ppsA	2288	phosphoenolpyruvate synthase	<		ppsA					BW25113_1702		BW25113_1702				snp_nonsynonymous	False	289	1	C		1779082	1779082	1779082	0	1	G							CP009273
1044	A	796	T		GCC	796	1		ACC				1	yfaL	2386	adhesin	<		yfaL					BW25113_2233		BW25113_2233				snp_nonsynonymous	False	328	1	C		2335263	2335263	2335263	0	1	T							CP009273
1045													1	uxaC/exuT	intergenic (-222/-141)	uronate isomerase/hexuronate transporter	</>			exuT				BW25113_3092/BW25113_3093			BW25113_3093			snp_intergenic	False	442	1	A		3238322	3238322	3238322	0	1	C							CP009273
1046	A	148	G		GCC	148	2		GGC				1	diaA	443	DnaA initiator-associating factor for replicatio n initiation	>		diaA					BW25113_3149		BW25113_3149				snp_nonsynonymous	False	381	1	C		3289610	3289610	3289610	0	1	G							CP009273
1047	*	99	Q		TAG	99	1		CAG				1	rng	295	ribonuclease G	<	rng						BW25113_3247	BW25113_3247					snp_nonsense	False	421	1	A		3390860	3390860	3390860	0	1	G							CP009273
1048													1	aceE	coding (1076/2664 nt)	pyruvate dehydrogenase, decarboxylase component E1, thiamine triphosphate-binding	>	aceE						BW25113_0114	BW25113_0114					small_indel	False	467	1			120579	120579	120579	0	1	C							CP009273	1
1049	R	288	S		AGA	288	3		AGT				1	phoQ	864	sensory histidine kinase in two-component regula tory system with PhoP	<		phoQ					BW25113_1129		BW25113_1129				snp_nonsynonymous	False	465	1	T		1184369	1184369	1184369	0	1	A							CP009273
1050													1	kefC/folA	intergenic (+134/-58)	potassium:proton antiporter/dihydrofolate reductase	>/>			folA				BW25113_0047/BW25113_0048			BW25113_0048			snp_intergenic	False	458	1	T		49765	49765	49765	0	1	C							CP009273
1051	T	26	A		ACC	26	1		GCC				1	folA	76	dihydrofolate reductase	>		folA					BW25113_0048		BW25113_0048				snp_nonsynonymous	False	415	1	A		49898	49898	49898	0	1	G							CP009273
1052	G	30	W		GGG	30	1		TGG				1	folA	88	dihydrofolate reductase	>		folA					BW25113_0048		BW25113_0048				snp_nonsynonymous	False	454	1	G		49910	49910	49910	0	1	T							CP009273
1053	T	87	A		ACG	87	1		GCG				1	yneF	259	putative membrane-bound diguanylate cyclase	<		yneF					BW25113_1522		BW25113_1522				snp_nonsynonymous	False	402	1	T		1605853	1605853	1605853	2	1	C							CP009273
1054													1	marR	coding (256-259/435 nt)	transcriptional repressor of multiple antibiotic resistance	>	marR						BW25113_1530	BW25113_1530					small_indel	False	448	1			1613632	1613635	1613632	0	2	AGGT							CP009273	4
1055	P	206	S		CCC	206	1		TCC				1	folE	616	GTP cyclohydrolase I	<		folE					BW25113_2153		BW25113_2153				snp_nonsynonymous	False	411	1	G		2236516	2236516	2236516	9	1	A							CP009273
1056													1	rng	coding (524/1470 nt)	ribonuclease G	<	rng						BW25113_3247	BW25113_3247					small_indel	False	451	1			3390631	3390631	3390631	9	1	T							CP009273	1
1057													1	[yhiM]–[yhiS]		[yhiM],yhiN,pitA,uspB,uspA,dtpB,rsmJ,prlC,rlmJ,gor,dinQ,agrA,agrB,arsR,arsB,arsC,[yhiS]		yhiN,pitA,uspB,uspA,dtpB,rsmJ,prlC,rlmJ,gor,dinQ,agrA,agrB,arsR,arsB,arsC,yhiS	yhiM					[BW25113_3491]–[BW25113_3504]	BW25113_3492,BW25113_3493,BW25113_3494,BW25113_3495,BW25113_3496,BW25113_3497,BW25113_3498,BW25113_3499,BW25113_3500,BW25113_4613,BW25113_4712,BW25113_4713,BW25113_3501,BW25113_3502,BW25113_3503,BW25113_3504	BW25113_3491		IS5_112		large_deletion	False	558	1			3629247	3645389	3629247	0	1	16143-bp							CP009273	16143
1058	P	379	T		CCC	379	1		ACC				0.849635601	acrB	1135	multidrug efflux system protein	<		acrB					BW25113_0462		BW25113_0462				snp_nonsynonymous	False	260	1	G		478725	478725	478725	46	1	T							CP009273
1059	T	7	A		ACC	7	1		GCC				0.841479301	racC	19	Rac prophage; uncharacterized protein	<		racC					BW25113_1351		BW25113_1351				snp_nonsynonymous	False	218	1	T		1412002	1412002	1412002	41	1	C							CP009273
1060													1	marR	coding (256/435 nt)	transcriptional repressor of multiple antibiotic resistance	>	marR						BW25113_1530	BW25113_1530					small_indel	False	313	1			1613632	1613632	1613632	61	1	A							CP009273	1
1061													1	mgrB	coding (100/144 nt)	regulatory peptide for PhoPQ, feedback inhibitio n	<	mgrB						BW25113_1826	BW25113_1826					small_indel	False	258	1			1902924	1902924	1902924	41	1	A	1		4	5	A		CP009273	1
1062	E	283	K		GAA	283	1		AAA				0.828327656	dnaA	847	chromosomal replication initiator protein DnaA, DNA-binding transcriptional dual regulator	<		dnaA					BW25113_3702		BW25113_3702				snp_nonsynonymous	False	323	1	C		3876243	3876243	3876243	67	1	T							CP009273
1063	E	350	A		GAG	350	2		GCG				0.822803497	phoQ	1049	sensory histidine kinase in two-component regula tory system with PhoP	<		phoQ					BW25113_1129		BW25113_1129				snp_nonsynonymous	False	100	1	T		1184184	1184184	1184184	22	1	G							CP009273
1064												8	1	cysB	coding (676-683/975 nt)	N-acetylserine-responsive cysteine regulon trans criptional activator; autorepressor	>	cysB						BW25113_1275	BW25113_1275					mobile_element_insertion	False	219	2			1328787	1328794	1328787	0	2	GATGCTGA		IS1_316				768	CP009273
1065	E	84	V		GAG	84	2		GTG				0.818226814	marR	251	transcriptional repressor of multiple antibiotic resistance	>		marR					BW25113_1530		BW25113_1530				snp_nonsynonymous	False	81	1	A		1613627	1613627	1613627	18	1	T							CP009273
1066	Q	21	P		CAG	21	2		CCG				1	folA	62	dihydrofolate reductase	>		folA					BW25113_0048		BW25113_0048				snp_nonsynonymous	False	816	1	A		49884	49884	49884	0	1	C							CP009273
1067	E	41	V		GAG	41	2		GTG				1	folD	122	bifunctional 5,10-methylene-tetrahydrofolate deh ydrogenase/ 5,10-methylene-tetrahydrofolate cyclohydrolase	<		folD					BW25113_0529		BW25113_0529				snp_nonsynonymous	False	765	1	T		553076	553076	553076	1	1	A							CP009273
1068	A	281	T		GCG	281	1		ACG				1	phoQ	841	sensory histidine kinase in two-component regula tory system with PhoP	<		phoQ					BW25113_1129		BW25113_1129				snp_nonsynonymous	False	355	1	C		1184392	1184392	1184392	0	1	T							CP009273
1069													1	kefC/folA	intergenic (+158/-34)	potassium:proton antiporter/dihydrofolate reductase	>/>			folA			1	BW25113_0047/BW25113_0048			BW25113_0048			small_indel	False	452	1	TAT		49789	49789	49789	0	2	T							CP009273
1070													1	lsrR/lsrA	intergenic (-171/-78)	lsr operon transcriptional repressor/autoinducer 2 import ATP-binding protein	</>			lsrA				BW25113_1512/BW25113_1513			BW25113_1513			snp_intergenic	False	420	1	C		1595669	1595669	1595669	0	1	T							CP009273
1071	D	106	E		GAC	106	3		GAA				1	ruvA	318	component of RuvABC resolvasome, regulatory subu nit	<		ruvA					BW25113_1861		BW25113_1861				snp_nonsynonymous	False	352	1	G		1939916	1939916	1939916	0	1	T							CP009273
1072	A	192	T		GCC	192	1		ACC				1	folE	574	GTP cyclohydrolase I	<		folE					BW25113_2153		BW25113_2153				snp_nonsynonymous	False	469	1	C		2236558	2236558	2236558	0	1	T							CP009273
1073													1	mntH/nupC	intergenic (-269/-67)	manganese/divalent cation transporter/nucleoside (except guanosine) transporter	</>			nupC				BW25113_2392/BW25113_2393			BW25113_2393			snp_intergenic	False	486	1	T		2506454	2506454	2506454	0	1	C							CP009273
1074	T	212	I		ACC	212	2		ATC				1	nupC	635	nucleoside (except guanosine) transporter	>		nupC					BW25113_2393		BW25113_2393				snp_nonsynonymous	False	377	1	C		2507155	2507155	2507155	0	1	T							CP009273
1075	V	85	F		GTT	85	1		TTT				1	hda	253	ATPase regulatory factor involved in DnaA inacti vation	<		hda					BW25113_2496		BW25113_2496				snp_nonsynonymous	False	465	1	C		2611883	2611883	2611883	0	1	A							CP009273
1076													1	xerD/fldB	intergenic (-28/-84)	site-specific tyrosine recombinase/flavodoxin 2	</>			xerD,fldB				BW25113_2894/BW25113_2895			BW25113_2894,BW25113_2895			snp_intergenic	False	467	1	G		3033130	3033130	3033130	1	1	T							CP009273
1077	M	660	I		ATG	660	3		ATT				1	lpoA	1980	OM lipoprotein stimulator of MrcA transpeptidase	>		lpoA					BW25113_3147		BW25113_3147				snp_nonsynonymous	False	480	1	G		3288738	3288738	3288738	1	1	T							CP009273
1078	V	20	M		GTG	20	1		ATG				1	folA	58	dihydrofolate reductase	>		folA					BW25113_0048		BW25113_0048				snp_nonsynonymous	False	315	1	G		49880	49880	49880	3	1	A							CP009273
1079													1	lon	coding (148/2355 nt)	DNA-binding ATP-dependent protease La	>	lon						BW25113_0439	BW25113_0439					small_indel	False	279	1			454491	454491	454491	2	1	A	1		6	7	A		CP009273	1
1080	G	2	A		GGC	2	2		GCC				1	ybfE	5	LexA-regulated protein, CopB family	<		ybfE					BW25113_0685		BW25113_0685				snp_nonsynonymous	False	355	1	C		707350	707350	707350	0	1	G							CP009273
1081	L	15	R		CTC	15	2		CGC				1	nfsA	44	nitroreductase A, NADPH-dependent, FMN-dependent	>		nfsA					BW25113_0851		BW25113_0851				snp_nonsynonymous	False	239	1	T		886683	886683	886683	0	1	G							CP009273
1082	P	98	A		CCT	98	1		GCT				1	lolB	292	lipoprotein localization factor	<		lolB					BW25113_1209		BW25113_1209				snp_nonsynonymous	False	199	1	G		1258665	1258665	1258665	6	1	C							CP009273
1083	S	189	C		AGC	189	1		TGC				1	paaX	565	transcriptional repressor of phenylacetic acid d egradation paa operon, phenylacetyl-CoA inducer	>		paaX					BW25113_1399		BW25113_1399				snp_nonsynonymous	False	253	1	A		1458360	1458360	1458360	0	1	T							CP009273
1084													1	rsxB	coding (211/579 nt)	SoxR iron-sulfur cluster reduction factor compon ent; putative iron-sulfur protein	>	rsxB						BW25113_1628	BW25113_1628					small_indel	False	191	1			1700815	1700815	1700815	5	1	A	1		5	6	A		CP009273	1
1085										3		4	1	yeiL	coding (556-559/660 nt)	putative transcriptional regulator	>		yeiL					BW25113_2163		BW25113_2163				mobile_element_insertion	False	400	2			2249389	2249392	2249389	0	2	TTAA		IS5_112				1201	CP009273
1086													1	hydN/ascG	intergenic (-39/+110)	formate dehydrogenase-H, [4Fe-4S] ferredoxin sub unit/asc operon transcriptional repressor; prpBC oper on repressor	</<			hydN				BW25113_2713/BW25113_2714			BW25113_2713			snp_intergenic	False	237	1	C		2831503	2831503	2831503	4	1	T							CP009273
1087	T	537	I		ACC	537	2		ATC				1	ptsP	1610	fused PTS enzyme: PEP-protein phosphotransferase (enzyme I)/GAF domain containing protein	<		ptsP					BW25113_2829		BW25113_2829				snp_nonsynonymous	False	342	1	G		2960184	2960184	2960184	3	1	A							CP009273
1088	T	101	I		ACC	101	2		ATC				1	miaA	302	delta(2)-isopentenylpyrophosphate tRNA-adenosine transferase	>		miaA					BW25113_4171		BW25113_4171				snp_nonsynonymous	False	438	1	C		4389370	4389370	4389370	0	1	T							CP009273
1089	N	312	I		AAC	312	2		ATC				1	lptF	935	lipopolysaccharide export ABC permease of the Lp tBFGC export complex	>		lptF					BW25113_4261		BW25113_4261				snp_nonsynonymous	False	352	1	A		4476969	4476969	4476969	4	1	T							CP009273
1090	E	27	D		GAG	27	3		GAT				1	folA	81	dihydrofolate reductase	>		folA					BW25113_0048		BW25113_0048				snp_nonsynonymous	False	531	1	G		49903	49903	49903	0	1	T							CP009273
1091	S	62	I		AGC	62	2		ATC				1	acrR	185	transcriptional repressor	>		acrR					BW25113_0464		BW25113_0464				snp_nonsynonymous	False	404	1	G		481401	481401	481401	16	1	T							CP009273
1092												4	1	grxA	coding (131-134/258 nt)	glutaredoxin 1, redox coenzyme for ribonucleotid e reductase (RNR1a)	<	grxA						BW25113_0849	BW25113_0849					mobile_element_insertion	False	707	2			886076	886079	886076	26	2	TTAG		IS5_112				1201	CP009273
1093	P	234	H		CCT	234	2		CAT				1	phoQ	701	sensory histidine kinase in two-component regula tory system with PhoP	<		phoQ					BW25113_1129		BW25113_1129				snp_nonsynonymous	False	393	1	G		1184532	1184532	1184532	0	1	T							CP009273
1094													1	marR	coding (312/435 nt)	transcriptional repressor of multiple antibiotic resistance	>	marR						BW25113_1530	BW25113_1530					small_indel	False	364	1			1613688	1613688	1613688	4	1	C							CP009273	1
1095	V	203	G		GTT	203	2		GGT				1	yobB	608	C-N hydrolase family protein	>		yobB					BW25113_1843		BW25113_1843				snp_nonsynonymous	False	369	1	T		1920304	1920304	1920304	0	1	G							CP009273
1096												8	1	aroK	coding (289-296/522 nt)	shikimate kinase I	<	aroK						BW25113_3390	BW25113_3390					mobile_element_insertion	False	986	2			3512128	3512135	3512128	0	2	ACGCCACG		IS1_316				768	CP009273
1097													1	kefC/folA	intergenic (+160/-32)	potassium:proton antiporter/dihydrofolate reductase	>/>			folA				BW25113_0047/BW25113_0048			BW25113_0048			snp_intergenic	False	584	1	A		49791	49791	49791	0	1	G							CP009273
1098	V	445	D		GTT	445	2		GAT				1	lon	1334	DNA-binding ATP-dependent protease La	>		lon					BW25113_0439		BW25113_0439				snp_nonsynonymous	False	322	1	T		455677	455677	455677	0	1	A							CP009273
1099													1	yciC/ompW	intergenic (-249/-108)	UPF0259 family inner membrane protein/outer membrane protein W	</>			ompW				BW25113_1255/BW25113_1256			BW25113_1256			snp_intergenic	False	256	1	G		1308169	1308169	1308169	0	1	A							CP009273
1100	P	177	L		CCT	177	2		CTT				1	yggW	530	HemN family putative oxidoreductase	>		yggW					BW25113_2955		BW25113_2955				snp_nonsynonymous	False	375	1	C		3091155	3091155	3091155	0	1	T							CP009273
1101													1	[yghQ]–pitB		[yghQ],yghR,yghS,yghT,pitB		yghR,yghS,yghT,pitB	yghQ					[BW25113_2983]–[BW25113_2987]	BW25113_2984,BW25113_2985,BW25113_2986,BW25113_2987	BW25113_2983		IS5_112		large_deletion	False	315	1			3124706	3129873	3124706	0	1	5168-bp							CP009273	5168
1102	*	477	W		TAG	477	2		TGG				1	pitA	1430	phosphate transporter, low-affinity; tellurite i mporter	>		pitA					BW25113_3493		BW25113_3493				snp_nonsense	False	410	1	A		3632431	3632431	3632431	0	1	G							CP009273
1103	G	269	D		GGT	269	2		GAT				1	dnaA	806	chromosomal replication initiator protein DnaA, DNA-binding transcriptional dual regulator	<		dnaA					BW25113_3702		BW25113_3702				snp_nonsynonymous	False	467	1	C		3876284	3876284	3876284	0	1	T							CP009273
1104	T	26	A		ACC	26	1		GCC				1	folA	76	dihydrofolate reductase	>		folA					BW25113_0048		BW25113_0048				snp_nonsynonymous	False	295	1	A		49898	49898	49898	0	1	G							CP009273
1105	E	27	D		GAG	27	3		GAT				1	folA	81	dihydrofolate reductase	>		folA					BW25113_0048		BW25113_0048				snp_nonsynonymous	False	309	1	G		49903	49903	49903	0	1	T							CP009273
1106													1	aroK	coding (352/522 nt)	shikimate kinase I	<	aroK						BW25113_3390	BW25113_3390					small_indel	False	291	1			3512072	3512072	3512072	10	1	T	1		5	6	T		CP009273	1
1107	C	183	R		TGT	183	1		CGT				1	atpD	547	F1 sector of membrane-bound ATP synthase, beta s ubunit	<		atpD					BW25113_3732		BW25113_3732				snp_nonsynonymous	False	384	1	A		3910189	3910189	3910189	0	1	G							CP009273
1108	E	27	D		GAG	27	3		GAT				1	folA	81	dihydrofolate reductase	>		folA					BW25113_0048		BW25113_0048				snp_nonsynonymous	False	477	1	G		49903	49903	49903	0	1	T							CP009273
1109	R	30	W		AGG	30	1		TGG				1	folA	88	dihydrofolate reductase	>		folA					BW25113_0048		BW25113_0048				snp_nonsynonymous	False	480	1	A		49910	49910	49910	0	1	T							CP009273
1110	P	203	S		CCA	203	1		TCA				1	sfsA	607	sugar fermentation stimulation protein A	<		sfsA					BW25113_0146		BW25113_0146				snp_nonsynonymous	False	512	1	G		157367	157367	157367	0	1	A							CP009273
1111	P	377	L		CCC	377	2		CTC				1	acrB	1130	multidrug efflux system protein	<		acrB					BW25113_0462		BW25113_0462				snp_nonsynonymous	False	468	1	G		478730	478730	478730	0	1	A							CP009273
1112	T	48	I		ACC	48	2		ATC				1	acrR	143	transcriptional repressor	>		acrR					BW25113_0464		BW25113_0464				snp_nonsynonymous	False	501	1	C		481359	481359	481359	0	1	T							CP009273
1113	A	1	M		GCG	1	2		GTG				1	marR	2	transcriptional repressor of multiple antibiotic resistance	>		marR					BW25113_1530		BW25113_1530				snp_nonsynonymous	False	534	1	C		1613378	1613378	1613378	0	1	T							CP009273
1114													1	yhiN–[yhiS]		yhiN,pitA,uspB,uspA,dtpB,rsmJ,prlC,rlmJ,gor,dinQ,agrA,agrB,arsR,arsB,arsC,[yhiS]		yhiN,pitA,uspB,uspA,dtpB,rsmJ,prlC,rlmJ,gor,dinQ,agrA,agrB,arsR,arsB,arsC,yhiS						[BW25113_3492]–[BW25113_3504]	BW25113_3492,BW25113_3493,BW25113_3494,BW25113_3495,BW25113_3496,BW25113_3497,BW25113_3498,BW25113_3499,BW25113_3500,BW25113_4613,BW25113_4712,BW25113_4713,BW25113_3501,BW25113_3502,BW25113_3503,BW25113_3504			IS5_112		large_deletion	False	429	1			3629544	3645389	3629544	0	1	15846-bp							CP009273	15846
1115	S	248	I		AGC	248	2		ATC				1	yihY	743	BrkB family putative transporter, inner membrane protein	>		yihY					BW25113_3886		BW25113_3886				snp_nonsynonymous	False	540	1	G		4070248	4070248	4070248	0	1	T							CP009273
1116	L	21	P		CTG	21	2		CCG				1	folA	62	dihydrofolate reductase	>		folA					BW25113_0048		BW25113_0048				snp_nonsynonymous	False	222	1	T		49884	49884	49884	0	1	C							CP009273
1117	A	883	V		GCC	883	2		GTC				1	acrB	2648	multidrug efflux system protein	<		acrB					BW25113_0462		BW25113_0462				snp_nonsynonymous	False	214	1	G		477212	477212	477212	0	1	A							CP009273
1118	P	172	S		CCC	172	1		TCC				1	acrR	514	transcriptional repressor	>		acrR					BW25113_0464		BW25113_0464				snp_nonsynonymous	False	228	1	C		481730	481730	481730	0	1	T							CP009273
1119	A	1	M		GCG	1	2		GTG				1	marR	2	transcriptional repressor of multiple antibiotic resistance	>		marR					BW25113_1530		BW25113_1530				snp_nonsynonymous	False	216	1	C		1613378	1613378	1613378	10	1	T							CP009273
1120	A	174	G		GCC	174	2		GGC				1	dnaN	521	DNA polymerase III, beta subunit	<		dnaN					BW25113_3701		BW25113_3701				snp_nonsynonymous	False	249	1	G		3875161	3875161	3875161	0	1	C							CP009273
1121												4	1	hdfR/yifE	intergenic (-68/-48)	flhDC operon transcriptional repressor/UPF0438 family protein	</>			hdfR,yifE				BW25113_4480/BW25113_3764			BW25113_4480,BW25113_3764			mobile_element_insertion	False	522	2			3941395	3941398	3941395	22	2	CTAA		IS5_112				1201	CP009273
1122	T	7	A		ACG	7	1		GCG				1	folA	19	dihydrofolate reductase	>		folA					BW25113_0048		BW25113_0048				snp_nonsynonymous	False	531	1	A		49841	49841	49841	0	1	G							CP009273
1123											3	4	1	acrR	coding (217-220/648 nt)	transcriptional repressor	>	acrR						BW25113_0464	BW25113_0464					mobile_element_insertion	False	1038	2			481433	481436	481433	0	2	CTAG		IS5_112				1201	CP009273
1124													1	trxB	coding (540/966 nt)	thioredoxin reductase, FAD/NAD(P)-binding	<	trxB						BW25113_0888	BW25113_0888					small_indel	False	450	1			926967	926967	926967	0	1	A							CP009273	1
1125										3	3	4	1	mgrB/yobH	intergenic (-36/-120)	regulatory peptide for PhoPQ, feedback inhibitio n/uncharacterized protein	</>			mgrB,yobH				BW25113_1826/BW25113_4536			BW25113_1826,BW25113_4536			mobile_element_insertion	False	917	2			1903059	1903062	1903059	0	2	CTAG		IS5_112				1201	CP009273
1126	A	198	T		GCC	198	1		ACC				0.900159836	folE	592	GTP cyclohydrolase I	<		folE					BW25113_2153		BW25113_2153				snp_nonsynonymous	False	449	1	C		2236540	2236540	2236540	50	1	T							CP009273
1127													0.913895607	asd/yhgN	intergenic (-189/-4)	aspartate-semialdehyde dehydrogenase, NAD(P)-bin ding/UPF0056 family inner membrane protein	</>			yhgN				BW25113_3433/BW25113_3434			BW25113_3434			snp_intergenic	False	614	1	G		3568427	3568427	3568427	58	1	A							CP009273
1128	H	312	Y		CAC	312	1		TAC				0.891264915	plsB	934	glycerol-3-phosphate O-acyltransferase	<		plsB					BW25113_4041		BW25113_4041				snp_nonsynonymous	False	564	1	G		4245461	4245461	4245461	69	1	A							CP009273
1129													1	kefC/folA	intergenic (+134/-58)	potassium:proton antiporter/dihydrofolate reductase	>/>			folA				BW25113_0047/BW25113_0048			BW25113_0048			snp_intergenic	False	472	1	T		49765	49765	49765	0	1	C							CP009273
1130	E	27	D		GAA	27	3		GAT				1	folA	81	dihydrofolate reductase	>		folA					BW25113_0048		BW25113_0048				snp_nonsynonymous	False	502	1	A		49903	49903	49903	0	1	T							CP009273
1131	S	153	F		TCT	153	2		TTT				1	folA	458	dihydrofolate reductase	>		folA					BW25113_0048		BW25113_0048				snp_nonsynonymous	False	533	1	C		50280	50280	50280	0	1	T							CP009273
1132	S	287	R		AGC	287	1		CGC				1	tolB	859	periplasmic protein	>		tolB					BW25113_0740		BW25113_0740				snp_nonsynonymous	False	478	1	A		774054	774054	774054	1	1	C							CP009273
1133	A	1	M		GCG	1	2		GTG				1	marR	2	transcriptional repressor of multiple antibiotic resistance	>		marR					BW25113_1530		BW25113_1530				snp_nonsynonymous	False	426	1	C		1613378	1613378	1613378	0	1	T							CP009273
1134												9	1	mgrB/yobH	intergenic (-15/-136)	regulatory peptide for PhoPQ, feedback inhibitio n/uncharacterized protein	</>			mgrB,yobH				BW25113_1826/BW25113_4536			BW25113_1826,BW25113_4536			mobile_element_insertion	False	853	2			1903038	1903046	1903038	0	2	CACCTACCT		IS1_316				768	CP009273
1135	A	198	T		GCC	198	1		ACC				1	folE	592	GTP cyclohydrolase I	<		folE					BW25113_2153		BW25113_2153				snp_nonsynonymous	False	475	1	C		2236540	2236540	2236540	0	1	T							CP009273
1136													1	[yhiL]–[yhiS]		[yhiL],yhiM,yhiN,pitA,uspB,uspA,dtpB,rsmJ,prlC,rlmJ,gor,dinQ,agrA,agrB,arsR,arsB,arsC,[yhiS]		yhiL,yhiM,yhiN,pitA,uspB,uspA,dtpB,rsmJ,prlC,rlmJ,gor,dinQ,agrA,agrB,arsR,arsB,arsC,yhiS						[BW25113_4660]–[BW25113_3504]	BW25113_4660,BW25113_3491,BW25113_3492,BW25113_3493,BW25113_3494,BW25113_3495,BW25113_3496,BW25113_3497,BW25113_3498,BW25113_3499,BW25113_3500,BW25113_4613,BW25113_4712,BW25113_4713,BW25113_3501,BW25113_3502,BW25113_3503,BW25113_3504			IS5_112		large_deletion	False	493	1			3627769	3645389	3627769	0	1	17621-bp							CP009273	17621
1137	L	21	P		CTG	21	2		CCG				1	folA	62	dihydrofolate reductase	>		folA					BW25113_0048		BW25113_0048				snp_nonsynonymous	False	428	1	T		49884	49884	49884	0	1	C							CP009273
1138	A	570	G		GCC	570	2		GGC				1	acrB	1709	multidrug efflux system protein	<		acrB					BW25113_0462		BW25113_0462				snp_nonsynonymous	False	495	1	G		478151	478151	478151	0	1	C							CP009273
1139	E	486	D		GAA	486	3		GAT				1	ushA	1458	bifunctional UDP-sugar hydrolase/5'-nucleotidase	>		ushA					BW25113_0480		BW25113_0480				snp_nonsynonymous	False	415	1	A		501827	501827	501827	0	1	T							CP009273
1140													1	ydiY/pfkB	intergenic (-98/-189)	acid-inducible putative outer membrane protein/6-phosphofructokinase II	</>			ydiY				BW25113_1722/BW25113_1723			BW25113_1722			snp_intergenic	False	380	1	C		1800438	1800438	1800438	0	1	A							CP009273
1141	P	127	S		CCT	127	1		TCT				1	rng	379	ribonuclease G	<		rng					BW25113_3247		BW25113_3247				snp_nonsynonymous	False	467	1	G		3390776	3390776	3390776	0	1	A							CP009273
1142	*	477	W		TAG	477	2		TGG				1	pitA	1430	phosphate transporter, low-affinity; tellurite i mporter	>		pitA					BW25113_3493		BW25113_3493				snp_nonsense	False	521	1	A		3632431	3632431	3632431	0	1	G							CP009273
1143	G	187	E		GGA	187	2		GAA				1	rpoB	560	RNA polymerase, beta subunit	>		rpoB					BW25113_3987		BW25113_3987				snp_nonsynonymous	False	507	1	G		4171732	4171732	4171732	0	1	A							CP009273
1144	P	2	A		CCA	2	1		GCA				1	ybiI	4	DksA-type zinc finger protein	<		ybiI					BW25113_0803		BW25113_0803				snp_nonsynonymous	False	250	1	G		833909	833909	833909	0	1	C							CP009273
1145	P	21	A		CCG	21	1		GCG				1	mgrB	61	regulatory peptide for PhoPQ, feedback inhibitio n	<		mgrB					BW25113_1826		BW25113_1826				snp_nonsynonymous	False	257	1	G		1902963	1902963	1902963	0	1	C							CP009273
1146												9	1	hmp	coding (1159-1167/1191 nt)	fused nitric oxide dioxygenase/dihydropteridine reductase 2	>		hmp					BW25113_2552		BW25113_2552				mobile_element_insertion	False	578	2			2680352	2680360	2680352	0	2	TACGAATGC		IS1_316				768	CP009273
1147	A	174	G		GCC	174	2		GGC				1	dnaN	521	DNA polymerase III, beta subunit	<		dnaN					BW25113_3701		BW25113_3701				snp_nonsynonymous	False	415	1	G		3875161	3875161	3875161	0	1	C							CP009273
1148													1	soxR	coding (408/465 nt)	redox-sensitive transcriptional activator of sox S; autorepressor	>		soxR					BW25113_4063		BW25113_4063				small_indel	False	344	1			4267804	4267804	4267804	17	1	C							CP009273	1
1149	L	21	P		CTG	21	2		CCG				1	folA	62	dihydrofolate reductase	>		folA					BW25113_0048		BW25113_0048				snp_nonsynonymous	False	755	1	T		49884	49884	49884	1	1	C							CP009273
1150													1	ecpE	coding (254/711 nt)	ECP production pilus chaperone	<	ecpE						BW25113_0289	BW25113_0289					small_indel	False	811	1			300663	300663	300663	83	1	G	1		5	6	G		CP009273	1
1151													0.889375687	acrA/acrR	intergenic (-95/-47)	multidrug efflux system/transcriptional repressor	</>			acrA,acrR				BW25113_0463/BW25113_0464			BW25113_0463,BW25113_0464			snp_intergenic	False	715	1	G		481170	481170	481170	89	1	A							CP009273
1152	E	214	K		GAA	214	1		AAA				0.884106636	rna	640	ribonuclease I	<		rna					BW25113_0611		BW25113_0611				snp_nonsynonymous	False	670	1	C		639820	639820	639820	88	1	T							CP009273
1153	H	9	R		CAC	9	2		CGC				0.887383938	ybhN	26	UPF0104 family inner membrane protein	<		ybhN					BW25113_0788		BW25113_0788				snp_nonsynonymous	False	648	1	T		817929	817929	817929	82	1	C							CP009273
1154													1	yneO	pseudogene (3819/5323 nt)	pseudogene, AidA homolog	<	yneO						BW25113_4696	BW25113_4696					small_indel	False	476	1			1588426	1588426	1588426	56	1	T							CP009273	1
1155	A	231	V		GCG	231	2		GTG				0.895112038	yeaE	692	aldo-keto reductase, methylglyoxal to acetol, NA DPH-dependent	<		yeaE					BW25113_1781		BW25113_1781				snp_nonsynonymous	False	631	1	G		1859202	1859202	1859202	74	1	A							CP009273
1156										3	3	4	1	mgrB/yobH	intergenic (-46/-110)	regulatory peptide for PhoPQ, feedback inhibitio n/uncharacterized protein	</>			mgrB,yobH				BW25113_1826/BW25113_4536			BW25113_1826,BW25113_4536			mobile_element_insertion	False	1275	2			1903069	1903072	1903069	54	2	TTAG		IS5_112				1201	CP009273
1157													0.882748604	mntH/nupC	intergenic (-271/-65)	manganese/divalent cation transporter/nucleoside (except guanosine) transporter	</>			nupC				BW25113_2392/BW25113_2393			BW25113_2393			snp_intergenic	False	722	1	C		2506456	2506456	2506456	96	1	T							CP009273
1158	A	231	V		GCA	231	2		GTA				0.90881443	norW	692	NADH:flavorubredoxin oxidoreductase	>		norW					BW25113_2711		BW25113_2711				snp_nonsynonymous	False	805	1	C		2827962	2827962	2827962	81	1	T							CP009273
1159	A	341	T		GCC	341	1		ACC				0.882934093	recD	1021	exonuclease V (RecBCD complex), alpha chain	<		recD					BW25113_2819		BW25113_2819				snp_nonsynonymous	False	767	1	C		2944800	2944800	2944800	102	1	T							CP009273
1160	S	35	F		TCC	35	2		TTC				1	atpE	104	F0 sector of membrane-bound ATP synthase, subuni t c	<		atpE					BW25113_3737		BW25113_3737				snp_nonsynonymous	False	906	1	G		3914446	3914446	3914446	1	1	A							CP009273
1161													0.892282486	yihI/hemN	intergenic (+56/-133)	activator of Der GTPase/coproporphyrinogen III oxidase, SAM and NAD(P)H dependent, oxygen-independent	>/>			hemN				BW25113_3866/BW25113_3867			BW25113_3867			snp_intergenic	False	893	1	G		4045272	4045272	4045272	108	1	A							CP009273
1162													0.852520958	mutL	coding (206/1848 nt)	methyl-directed mismatch repair protein	>	mutL					1	BW25113_4170	BW25113_4170					small_indel	False	723	1	GCTGGC		4387434	4387434	4387434	266	2	C	6		2	1	GCTGGC		CP009273
1163	T	161	I		ACT	161	2		ATT				0.875828743	yjiM	482	putative 2-hydroxyglutaryl-CoA dehydratase	<		yjiM					BW25113_4335		BW25113_4335				snp_nonsynonymous	False	789	1	G		4555186	4555186	4555186	112	1	A							CP009273
1164	P	26	Q		CCG	26	2		CAG				1	acrR	77	transcriptional repressor	>		acrR					BW25113_0464		BW25113_0464				snp_nonsynonymous	False	429	1	C		481293	481293	481293	1	1	A							CP009273
1165	A	1	M		GCG	1	2		GTG				1	marR	2	transcriptional repressor of multiple antibiotic resistance	>		marR					BW25113_1530		BW25113_1530				snp_nonsynonymous	False	308	1	C		1613378	1613378	1613378	0	1	T							CP009273
1166	G	701	E		GGA	701	2		GAA				1	evgS	2102	hybrid sensory histidine kinase in two-component regulatory system with EvgA	>		evgS					BW25113_2370		BW25113_2370				snp_nonsynonymous	False	235	1	G		2479954	2479954	2479954	0	1	A							CP009273
1167													1	kefC/folA	intergenic (+134/-58)	potassium:proton antiporter/dihydrofolate reductase	>/>			folA				BW25113_0047/BW25113_0048			BW25113_0048			snp_intergenic	False	363	1	T		49765	49765	49765	1	1	C							CP009273
1168	E	27	D		GAG	27	3		GAT				1	folA	81	dihydrofolate reductase	>		folA					BW25113_0048		BW25113_0048				snp_nonsynonymous	False	401	1	G		49903	49903	49903	0	1	T							CP009273
1169												9	1	acrR	coding (284-292/648 nt)	transcriptional repressor	>	acrR						BW25113_0464	BW25113_0464					mobile_element_insertion	False	858	2			481500	481508	481500	0	2	ATGTTCTTG		IS1_316				768	CP009273
1170	S	74	G		AGC	74	1		GGC				1	fabA	220	beta-hydroxydecanoyl thioester dehydrase	<		fabA					BW25113_0954		BW25113_0954				snp_nonsynonymous	False	404	1	T		1011707	1011707	1011707	0	1	C							CP009273
1171													1	mgrB–[yebQ]		mgrB,yobH,kdgR,[yebQ]		mgrB,yobH,kdgR,yebQ						[BW25113_1826]–[BW25113_1828]	BW25113_1826,BW25113_4536,BW25113_1827,BW25113_1828					large_deletion	False	393	1			1902819	1904605	1902819	0	2	1787-bp							CP009273	1787
1172	A	198	T		GCC	198	1		ACC				1	folE	592	GTP cyclohydrolase I	<		folE					BW25113_2153		BW25113_2153				snp_nonsynonymous	False	387	1	C		2236540	2236540	2236540	0	1	T							CP009273
1173	V	262	A		GTC	262	2		GCC				1	nlpI	785	lipoprotein involved in osmotic sensitivity and filamentation	<		nlpI					BW25113_3163		BW25113_3163				snp_nonsynonymous	False	428	1	A		3301499	3301499	3301499	0	1	G							CP009273
1174													1	yhiN–yhiS		yhiN,pitA,uspB,uspA,dtpB,rsmJ,prlC,rlmJ,gor,dinQ,agrA,agrB,arsR,arsB,arsC,yhiS		yhiN,pitA,uspB,uspA,dtpB,rsmJ,prlC,rlmJ,gor,dinQ,agrA,agrB,arsR,arsB,arsC,yhiS						[BW25113_3492]–[BW25113_3504]	BW25113_3492,BW25113_3493,BW25113_3494,BW25113_3495,BW25113_3496,BW25113_3497,BW25113_3498,BW25113_3499,BW25113_3500,BW25113_4613,BW25113_4712,BW25113_4713,BW25113_3501,BW25113_3502,BW25113_3503,BW25113_3504			IS5_112		large_deletion	False	496	1			3629560	3645392	3629560	0	1	15833-bp							CP009273	15833
1175													0.945132256	kefC/folA	intergenic (+143/-49)	potassium:proton antiporter/dihydrofolate reductase	>/>			folA				BW25113_0047/BW25113_0048			BW25113_0048			snp_intergenic	False	204	1	C		49774	49774	49774	12	1	T							CP009273
1176	L	21	P		CTG	21	2		CCG				1	folA	62	dihydrofolate reductase	>		folA					BW25113_0048		BW25113_0048				snp_nonsynonymous	False	237	1	T		49884	49884	49884	0	1	C							CP009273
1177										3		4	1	acrR	coding (217-220/648 nt)	transcriptional repressor	>	acrR						BW25113_0464	BW25113_0464					mobile_element_insertion	False	421	2			481433	481436	481433	16	2	CTAG		IS5_112				1201	CP009273
1178	P	162	A		CCG	162	1		GCG				1	sapF	484	antimicrobial peptide transport ABC system ATP-b inding protein	<		sapF					BW25113_1290		BW25113_1290				snp_nonsynonymous	False	128	1	G		1346408	1346408	1346408	3	1	C							CP009273
1179	A	1	M		GCG	1	2		GTG				1	marR	2	transcriptional repressor of multiple antibiotic resistance	>		marR					BW25113_1530		BW25113_1530				snp_nonsynonymous	False	265	1	C		1613378	1613378	1613378	7	1	T							CP009273
1180	G	546	A		GGG	546	2		GCG				1	yidE	1637	putative transporter	<		yidE					BW25113_3685		BW25113_3685				snp_nonsynonymous	False	234	1	C		3857997	3857997	3857997	0	1	G							CP009273
1181	A	174	G		GCC	174	2		GGC				1	dnaN	521	DNA polymerase III, beta subunit	<		dnaN					BW25113_3701		BW25113_3701				snp_nonsynonymous	False	218	1	G		3875161	3875161	3875161	0	1	C							CP009273
1182	P	236	A		CCC	236	1		GCC				0.930927277	iclR	706	transcriptional repressor	<		iclR					BW25113_4018		BW25113_4018				snp_nonsynonymous	False	228	1	G		4212851	4212851	4212851	17	1	C							CP009273
1183	L	21	P		CTG	21	2		CCG				1	folA	62	dihydrofolate reductase	>		folA					BW25113_0048		BW25113_0048				snp_nonsynonymous	False	434	1	T		49884	49884	49884	0	1	C							CP009273
1184										11	10	6	1	acrR	coding (85-90/648 nt)	transcriptional repressor	>	acrR						BW25113_0464	BW25113_0464					mobile_element_insertion	False	844	2			481301	481306	481301	0	2	GTATCA		IS4_169				1365	CP009273
1185													1	mgrB/yobH	intergenic (-10/-149)	regulatory peptide for PhoPQ, feedback inhibitio n/uncharacterized protein	</>			mgrB,yobH				BW25113_1826/BW25113_4536			BW25113_1826,BW25113_4536			snp_intergenic	False	374	1	T		1903033	1903033	1903033	0	1	C							CP009273
1186													0.852241516	gshA	coding (188/1557 nt)	glutamate-cysteine ligase	<	gshA						BW25113_2688	BW25113_2688					small_indel	False	323	1			2809611	2809611	2809611	56	1	T							CP009273	1
1187													1	eptB	coding (999/1692 nt)	KDO phosphoethanolamine transferase, Ca(2+)-indu cible	<	eptB						BW25113_3546	BW25113_3546					small_indel	False	511	1			3702837	3702837	3702837	1	1	G							CP009273	1
1188	K	67	E		AAG	67	1		GAG				1	frwD	199	putative enzyme IIB component of PTS	>		frwD					BW25113_3953		BW25113_3953				snp_nonsynonymous	False	524	1	A		4137264	4137264	4137264	0	1	G							CP009273
1189													1	kefC/folA	intergenic (+162/-30)	potassium:proton antiporter/dihydrofolate reductase	>/>			folA			1	BW25113_0047/BW25113_0048			BW25113_0048			small_indel	False	472	1	GTG		49793	49793	49793	0	2	G							CP009273
1190	S	21	P		TCG	21	1		CCG				1	folA	61	dihydrofolate reductase	>		folA					BW25113_0048		BW25113_0048				snp_nonsynonymous	False	488	1	T		49883	49883	49883	1	1	C							CP009273
1191	A	62	T		GCA	62	1		ACA				1	acrB	184	multidrug efflux system protein	<		acrB					BW25113_0462		BW25113_0462				snp_nonsynonymous	False	465	1	C		479676	479676	479676	0	1	T							CP009273
1192	P	99	S		CCC	99	1		TCC				1	acrR	295	transcriptional repressor	>		acrR					BW25113_0464		BW25113_0464				snp_nonsynonymous	False	439	1	C		481511	481511	481511	0	1	T							CP009273
1193													1	dnaA/rpmH	intergenic (-33/-574)	chromosomal replication initiator protein DnaA, DNA-binding transcriptional dual regulator/50S ribosomal subunit protein L34	</>			dnaA				BW25113_3702/BW25113_3703			BW25113_3702			snp_intergenic	False	540	1	G		3877122	3877122	3877122	0	1	A							CP009273
1194	N	364	I		AAC	364	2		ATC				1	tufB	1091	translation elongation factor EF-Tu 2	>		tufB					BW25113_3980		BW25113_3980				snp_nonsynonymous	False	285	1	A		4166962	4166962	4166962	0	1	T							CP009273
1195	H	122	D		CAC	122	1		GAC				1	folA	364	dihydrofolate reductase	>		folA					BW25113_0048		BW25113_0048				snp_nonsynonymous	False	759	1	C		50186	50186	50186	3	1	G							CP009273
1196													1	acrR	coding (514/648 nt)	transcriptional repressor	>	acrR						BW25113_0464	BW25113_0464					small_indel	False	371	1			481730	481730	481730	1	1	T							CP009273	1
1197	Q	182	K		CAG	182	1		AAG				1	torT	544	periplasmic sensory protein associated with the TorRS two-component regulatory system	>		torT					BW25113_0994		BW25113_0994				snp_nonsynonymous	False	356	1	C		1052260	1052260	1052260	1	1	A							CP009273
1198													1	marR	coding (185/435 nt)	transcriptional repressor of multiple antibiotic resistance	>	marR						BW25113_1530	BW25113_1530					small_indel	False	362	1			1613561	1613561	1613561	1	1	A	1		4	5	A		CP009273	1
1199											3	4	1	mgrB/yobH	intergenic (-46/-110)	regulatory peptide for PhoPQ, feedback inhibitio n/uncharacterized protein	</>			mgrB,yobH				BW25113_1826/BW25113_4536			BW25113_1826,BW25113_4536			mobile_element_insertion	False	672	2			1903069	1903072	1903069	0	2	TTAG		IS5_112				1201	CP009273
1200	G	160	E		GGG	160	2		GAG				1	diaA	479	DnaA initiator-associating factor for replicatio n initiation	>		diaA					BW25113_3149		BW25113_3149				snp_nonsynonymous	False	370	1	G		3289646	3289646	3289646	0	1	A							CP009273
1201													1	damX/aroB	intergenic (-6/+86)	cell division protein that binds to the septal r ing/3-dehydroquinate synthase	</<			damX				BW25113_3388/BW25113_3389			BW25113_3388			snp_intergenic	False	393	1	C		3510671	3510671	3510671	0	1	A							CP009273
1202													1	kefC/folA	intergenic (+122/-70)	potassium:proton antiporter/dihydrofolate reductase	>/>			folA				BW25113_0047/BW25113_0048			BW25113_0048			snp_intergenic	False	440	1	G		49753	49753	49753	5	1	C							CP009273
1203	L	21	P		CTG	21	2		CCG				1	folA	62	dihydrofolate reductase	>		folA					BW25113_0048		BW25113_0048				snp_nonsynonymous	False	430	1	T		49884	49884	49884	0	1	C							CP009273
1204	R	570	G		CGC	570	1		GGC				1	acrB	1708	multidrug efflux system protein	<		acrB					BW25113_0462		BW25113_0462				snp_nonsynonymous	False	421	1	G		478152	478152	478152	9	1	C							CP009273
1205	W	205	C		TGG	205	3		TGC				1	acrR	615	transcriptional repressor	>		acrR					BW25113_0464		BW25113_0464				snp_nonsynonymous	False	443	1	G		481831	481831	481831	0	1	C							CP009273
1206	P	617	S		CCC	617	1		TCC				1	dnaX	1849	DNA polymerase III/DNA elongation factor III, ta u and gamma subunits	>		dnaX					BW25113_0470		BW25113_0470				snp_nonsynonymous	False	461	1	C		489396	489396	489396	0	1	T							CP009273
1207	P	34	S		CCC	34	1		TCC				1	fdrA	100	putative NAD(P)-binding acyl-CoA synthetase	>		fdrA					BW25113_0518		BW25113_0518				snp_nonsynonymous	False	422	1	C		542235	542235	542235	4	1	T							CP009273
1208	A	338	T		GCG	338	1		ACG				1	ybhH	1012	putative PrpF family isomerase	>		ybhH					BW25113_0769		BW25113_0769				snp_nonsynonymous	False	455	1	G		797226	797226	797226	5	1	A							CP009273
1209	P	122	A		CCG	122	1		GCG				1	flgN	364	export chaperone for FlgK and FlgL	<		flgN					BW25113_1070		BW25113_1070				snp_nonsynonymous	False	318	1	G		1124923	1124923	1124923	0	1	C							CP009273
1210	P	276	T		CCC	276	1		ACC				1	phoQ	826	sensory histidine kinase in two-component regula tory system with PhoP	<		phoQ					BW25113_1129		BW25113_1129				snp_nonsynonymous	False	400	1	G		1184407	1184407	1184407	0	1	T							CP009273
1211	S	88	F		TCC	88	2		TTC				1	yciE	263	putative rubrerythrin/ferritin-like metal-bindin g protein	<		yciE					BW25113_1257		BW25113_1257				snp_nonsynonymous	False	352	1	G		1309219	1309219	1309219	5	1	A							CP009273
1212	V	127	I		GTC	127	1		ATC				1	ydjO	379	uncharacterized protein	<		ydjO					BW25113_1730		BW25113_1730				snp_nonsynonymous	False	294	1	C		1807011	1807011	1807011	0	1	T							CP009273
1213	S	44	N		AGC	44	2		AAC				1	yfhM	131	bacterial alpha2-macroglobulin colonization fact or ECAM; anti-host protease defense factor; periplasmic in ner membrane-anchored lipoprotein	<		yfhM					BW25113_2520		BW25113_2520				snp_nonsynonymous	False	430	1	C		2645516	2645516	2645516	0	1	T							CP009273
1214	A	80	G		GCC	80	2		GGC				1	yqjK	239	uncharacterized protein	>		yqjK					BW25113_3100		BW25113_3100				snp_nonsynonymous	False	538	1	C		3243674	3243674	3243674	0	1	G							CP009273
1215	P	238	A		CCA	238	1		GCA				1	atpA	712	F1 sector of membrane-bound ATP synthase, alpha subunit	<		atpA					BW25113_3734		BW25113_3734				snp_nonsynonymous	False	654	1	G		3912506	3912506	3912506	0	1	C							CP009273
1216	T	164	A		ACC	164	1		GCC				1	ilvA	490	L-threonine dehydratase, biosynthetic; also know n as threonine deaminase	>		ilvA					BW25113_3772		BW25113_3772				snp_nonsynonymous	False	682	1	A		3949180	3949180	3949180	0	1	G							CP009273
1217	P	75	A		CCG	75	1		GCG				1	fecC	223	iron-dicitrate transporter subunit	<		fecC					BW25113_4289		BW25113_4289				snp_nonsynonymous	False	626	1	G		4503004	4503004	4503004	2	1	C							CP009273
1218													1	kefC/folA	intergenic (+134/-58)	potassium:proton antiporter/dihydrofolate reductase	>/>			folA				BW25113_0047/BW25113_0048			BW25113_0048			snp_intergenic	False	640	1	T		49765	49765	49765	0	1	C							CP009273
1219	E	27	D		GAA	27	3		GAT				1	folA	81	dihydrofolate reductase	>		folA					BW25113_0048		BW25113_0048				snp_nonsynonymous	False	609	1	A		49903	49903	49903	0	1	T							CP009273
1220	S	153	F		TCT	153	2		TTT				1	folA	458	dihydrofolate reductase	>		folA					BW25113_0048		BW25113_0048				snp_nonsynonymous	False	718	1	C		50280	50280	50280	1	1	T							CP009273
1221													1	yehA	coding (716/1035 nt)	putative fimbrial-like adhesin protein	<	yehA						BW25113_2108	BW25113_2108					small_indel	False	323	1			2181178	2181178	2181178	2	1	T							CP009273	1
1222	G	155	E		GGA	155	2		GAA				1	proV	464	glycine betaine transporter subunit	>		proV					BW25113_2677		BW25113_2677				snp_nonsynonymous	False	386	1	G		2798637	2798637	2798637	0	1	A							CP009273
1223	P	4	S		CCG	4	1		TCG				1	dnaA	10	chromosomal replication initiator protein DnaA, DNA-binding transcriptional dual regulator	<		dnaA					BW25113_3702		BW25113_3702				snp_nonsynonymous	False	432	1	G		3877080	3877080	3877080	0	1	A							CP009273
1224	M	208	I		ATG	208	3		ATT				1	lsrC	624	autoinducer 2 import system permease protein	>		lsrC					BW25113_1514		BW25113_1514				snp_nonsynonymous	False	296	1	G		1597899	1597899	1597899	0	1	T							CP009273
1225	V	67	D		GTC	67	2		GAC				1	marR	200	transcriptional repressor of multiple antibiotic resistance	>		marR					BW25113_1530		BW25113_1530				snp_nonsynonymous	False	361	1	T		1613576	1613576	1613576	1	1	A							CP009273
1226												4	1	aroK/hofQ	intergenic (-14/+384)	shikimate kinase I/DNA catabolic putative fimbrial transporter	</<			aroK				BW25113_3390/BW25113_3391			BW25113_3390			mobile_element_insertion	False	765	2			3512437	3512440	3512437	0	2	CTAA		IS5_112				1201	CP009273
1227	*	27	Q		TAG	27	1		CAG				1	dsbA	79	periplasmic protein disulfide isomerase I	>	dsbA						BW25113_3860	BW25113_3860					snp_nonsense	False	439	1	T		4036856	4036856	4036856	0	1	C							CP009273
1228	P	172	S		CCC	172	1		TCC				1	acrR	514	transcriptional repressor	>		acrR					BW25113_0464		BW25113_0464				snp_nonsynonymous	False	457	1	C		481730	481730	481730	1	1	T							CP009273
1229	A	1	M		GCG	1	2		GTG				1	marR	2	transcriptional repressor of multiple antibiotic resistance	>		marR					BW25113_1530		BW25113_1530				snp_nonsynonymous	False	331	1	C		1613378	1613378	1613378	0	1	T							CP009273
1230													1	mgrB/yobH	intergenic (-10/-149)	regulatory peptide for PhoPQ, feedback inhibitio n/uncharacterized protein	</>			mgrB,yobH				BW25113_1826/BW25113_4536			BW25113_1826,BW25113_4536			snp_intergenic	False	288	1	A		1903033	1903033	1903033	0	1	C							CP009273
1231													1	kefC/folA	intergenic (+105/-87)	potassium:proton antiporter/dihydrofolate reductase	>/>			folA				BW25113_0047/BW25113_0048			BW25113_0048			snp_intergenic	False	568	1	T		49736	49736	49736	3	1	A							CP009273
1232	R	28	L		CGC	28	2		CTC				1	folA	83	dihydrofolate reductase	>		folA					BW25113_0048		BW25113_0048				snp_nonsynonymous	False	597	1	G		49905	49905	49905	1	1	T							CP009273
1233	S	153	F		TCT	153	2		TTT				1	folA	458	dihydrofolate reductase	>		folA					BW25113_0048		BW25113_0048				snp_nonsynonymous	False	674	1	C		50280	50280	50280	0	1	T							CP009273
1234	S	139	I		AGC	139	2		ATC				1	manY	416	mannose-specific enzyme IIC component of PTS	>		manY					BW25113_1818		BW25113_1818				snp_nonsynonymous	False	523	1	G		1897754	1897754	1897754	1	1	T							CP009273
1235												9	1	mgrB/yobH	intergenic (-53/-98)	regulatory peptide for PhoPQ, feedback inhibitio n/uncharacterized protein	</>			mgrB,yobH				BW25113_1826/BW25113_4536			BW25113_1826,BW25113_4536			mobile_element_insertion	False	1081	2			1903076	1903084	1903076	0	2	AACAGCGCC		IS1_316				768	CP009273
1236	D	252	Y		GAT	252	1		TAT				1	gtrS	754	serotype-specific glucosyl transferase, CPS-53 ( KpLE1) prophage	>		gtrS					BW25113_2352		BW25113_2352				snp_nonsynonymous	False	641	1	G		2463363	2463363	2463363	1	1	T							CP009273
1237													1	aroK	coding (352/522 nt)	shikimate kinase I	<	aroK						BW25113_3390	BW25113_3390					small_indel	False	656	1			3512072	3512072	3512072	9	1	T	1		5	6	T		CP009273	1
1238	E	27	D		GAG	27	3		GAT				1	folA	81	dihydrofolate reductase	>		folA					BW25113_0048		BW25113_0048				snp_nonsynonymous	False	453	1	G		49903	49903	49903	0	1	T							CP009273
1239	C	153	F		TGT	153	2		TTT				1	folA	458	dihydrofolate reductase	>		folA					BW25113_0048		BW25113_0048				snp_nonsynonymous	False	572	1	G		50280	50280	50280	0	1	T							CP009273
1240	L	11	I		CTT	11	1		ATT				1	epmC	31	Elongation Factor P Lys34 hydroxylase	<		epmC					BW25113_2326		BW25113_2326				snp_nonsynonymous	False	488	1	G		2438200	2438200	2438200	1	1	T							CP009273
1241	V	70	A		GTG	70	2		GCG				1	rob	209	right oriC-binding transcriptional activator, Ar aC family	<		rob					BW25113_4396		BW25113_4396				snp_nonsynonymous	False	560	1	A		4624919	4624919	4624919	0	1	G							CP009273
1242	L	21	P		CTG	21	2		CCG				1	folA	62	dihydrofolate reductase	>		folA					BW25113_0048		BW25113_0048				snp_nonsynonymous	False	528	1	T		49884	49884	49884	0	1	C							CP009273
1243	C	30	W		TGT	30	3		TGG				1	folA	90	dihydrofolate reductase	>		folA					BW25113_0048		BW25113_0048				snp_nonsynonymous	False	530	1	T		49912	49912	49912	0	1	G							CP009273
1244										3		4	1	acrR	coding (217-220/648 nt)	transcriptional repressor	>	acrR						BW25113_0464	BW25113_0464					mobile_element_insertion	False	691	2			481433	481436	481433	0	2	CTAG		IS5_112				1201	CP009273
1245	V	40	A		GTC	40	2		GCC				1	ybcF	119	putative carbonate kinase	>		ybcF					BW25113_0521		BW25113_0521				snp_nonsynonymous	False	443	1	T		546013	546013	546013	0	1	C							CP009273
1246	V	284	A		GTG	284	2		GCG				1	phoQ	851	sensory histidine kinase in two-component regula tory system with PhoP	<		phoQ					BW25113_1129		BW25113_1129				snp_nonsynonymous	False	362	1	A		1184382	1184382	1184382	0	1	G							CP009273
1247													0.817084928	marC/marR	intergenic (-192/-1)	UPF0056 family inner membrane protein/transcriptional repressor of multiple antibiotic resistance	</>			marR				BW25113_1529/BW25113_1530			BW25113_1530			small_indel	False	304	1			1613357	1613376	1613357	141	2	TACTTGCCAGGGCAACTAAT							CP009273	20
1248	S	500	T		TCC	500	1		ACC				1	pka	1498	protein lysine acetyltransferase	>		pka					BW25113_2584		BW25113_2584				snp_nonsynonymous	False	405	1	T		2714809	2714809	2714809	0	1	A							CP009273
1249													1	rng	coding (422/1470 nt)	ribonuclease G	<	rng						BW25113_3247	BW25113_3247					small_indel	False	452	1			3390733	3390733	3390733	4	1	A							CP009273	1
1250	V	79	F		GTC	79	1		TTC				0.805122852	rpsA	235	30S ribosomal subunit protein S1	>		rpsA					BW25113_0911		BW25113_0911				snp_nonsynonymous	False	238	1	G		957685	957685	957685	58	1	T							CP009273
1251	N	207	I		AAC	207	2		ATC				1	phoQ	620	sensory histidine kinase in two-component regula tory system with PhoP	<		phoQ					BW25113_1129		BW25113_1129				snp_nonsynonymous	False	275	1	T		1184613	1184613	1184613	0	1	A							CP009273
1252													1	serV	noncoding (92/93 nt)	tRNA-Ser	<		serV					BW25113_2695		BW25113_2695				snp_noncoding	False	296	1	A		2811913	2811913	2811913	0	1	G							CP009273
1253													1	kefC/folA	intergenic (+143/-49)	potassium:proton antiporter/dihydrofolate reductase	>/>			folA				BW25113_0047/BW25113_0048			BW25113_0048			snp_intergenic	False	457	1	C		49774	49774	49774	0	1	T							CP009273
1254										3	3	4	1	mgrB/yobH	intergenic (-46/-110)	regulatory peptide for PhoPQ, feedback inhibitio n/uncharacterized protein	</>			mgrB,yobH				BW25113_1826/BW25113_4536			BW25113_1826,BW25113_4536			mobile_element_insertion	False	722	2			1903069	1903072	1903069	0	2	TTAG		IS5_112				1201	CP009273
1255												4	1	aroK/hofQ	intergenic (-14/+384)	shikimate kinase I/DNA catabolic putative fimbrial transporter	</<			aroK				BW25113_3390/BW25113_3391			BW25113_3390			mobile_element_insertion	False	905	2			3512437	3512440	3512437	0	2	CTAA		IS5_112				1201	CP009273
1256													1	hldD	coding (400/933 nt)	ADP-L-glycero-D-mannoheptose-6-epimerase, NAD(P) -binding	>	hldD						BW25113_3619	BW25113_3619					small_indel	False	564	1			3787746	3787746	3787746	0	1	G							CP009273	1
1257													1	kefC/folA	intergenic (+105/-87)	potassium:proton antiporter/dihydrofolate reductase	>/>			folA				BW25113_0047/BW25113_0048			BW25113_0048			snp_intergenic	False	360	1	T		49736	49736	49736	2	1	A							CP009273
1258	E	27	D		GAG	27	3		GAT				1	folA	81	dihydrofolate reductase	>		folA					BW25113_0048		BW25113_0048				snp_nonsynonymous	False	352	1	G		49903	49903	49903	0	1	T							CP009273
1259													1	acrR	coding (85/648 nt)	transcriptional repressor	>	acrR					1	BW25113_0464	BW25113_0464					small_indel	False	424	1	G		481301	481301	481301	8	1	G	1		6	5	G		CP009273
1260													0.899217552	marC/marR	intergenic (-202/-10)	UPF0056 family inner membrane protein/transcriptional repressor of multiple antibiotic resistance	</>			marR			1	BW25113_1529/BW25113_1530			BW25113_1530			small_indel	False	376	1	GCAACTAATTACTTGCCAGG		1613367	1613367	1613367	88	2	G	20		2	1	GCAACTAATTACTTGCCAGG		CP009273
1261	R	250	L		CGG	250	2		CTG				1	mepM	749	murein DD-endopeptidase, space-maker hydrolase, septation protein	<		mepM					BW25113_1856		BW25113_1856				snp_nonsynonymous	False	362	1	C		1935144	1935144	1935144	0	1	A							CP009273
1262													0.948965815	mutS	coding (30/2562 nt)	methyl-directed mismatch repair protein	>	mutS					1	BW25113_2733	BW25113_2733					small_indel	False	382	1	ACGCCCAT		2850481	2850481	2850481	43	2	T	8		2	1	ACGCCCAT		CP009273
1263	R	111	L		CGG	111	2		CTG				1	dsbA	332	periplasmic protein disulfide isomerase I	>		dsbA					BW25113_3860		BW25113_3860				snp_nonsynonymous	False	393	1	G		4037109	4037109	4037109	0	1	T							CP009273
1264	L	21	P		CTG	21	2		CCG				1	folA	62	dihydrofolate reductase	>		folA					BW25113_0048		BW25113_0048				snp_nonsynonymous	False	387	1	T		49884	49884	49884	0	1	C							CP009273
1265	E	124	A		GAG	124	2		GCG				1	fadR	371	fatty acid metabolism regulon transcriptional re gulator	>		fadR					BW25113_1187		BW25113_1187				snp_nonsynonymous	False	358	1	A		1230764	1230764	1230764	0	1	C							CP009273
1266	P	61	S		CCC	61	1		TCC				1	rcbA	181	double-strand break reduction protein, Rac proph age	<		rcbA					BW25113_1347		BW25113_1347				snp_nonsynonymous	False	293	1	G		1407817	1407817	1407817	12	1	A							CP009273
1267													1	rhsE	pseudogene (44/2037 nt)	pseudogene, Rhs family protein	>		rhsE					BW25113_1456		BW25113_1456				snp_pseudogene	False	399	1	C		1522202	1522202	1522202	0	1	T							CP009273
1268	P	77	R		CCC	77	2		CGC				1	marR	230	transcriptional repressor of multiple antibiotic resistance	>		marR					BW25113_1530		BW25113_1530				snp_nonsynonymous	False	336	1	C		1613606	1613606	1613606	11	1	G							CP009273
1269													1	mgrB	coding (100/144 nt)	regulatory peptide for PhoPQ, feedback inhibitio n	<	mgrB						BW25113_1826	BW25113_1826					small_indel	False	357	1			1902924	1902924	1902924	1	1	A	1		4	5	A		CP009273	1
1270													1	pitA	coding (1395/1500 nt)	phosphate transporter, low-affinity; tellurite i mporter	>		pitA				1	BW25113_3493		BW25113_3493				small_indel	False	515	1	CGGCTTA		3632396	3632396	3632396	20	2	A	7		2	1	CGGCTTA		CP009273
1271	T	26	A		ACC	26	1		GCC				1	folA	76	dihydrofolate reductase	>		folA					BW25113_0048		BW25113_0048				snp_nonsynonymous	False	372	1	A		49898	49898	49898	0	1	G							CP009273
1272	E	27	D		GAG	27	3		GAT				0.900621414	folA	81	dihydrofolate reductase	>		folA					BW25113_0048		BW25113_0048				snp_nonsynonymous	False	341	1	G		49903	49903	49903	38	1	T							CP009273
1273	T	665	A		ACC	665	1		GCC				1	acrB	1993	multidrug efflux system protein	<		acrB					BW25113_0462		BW25113_0462				snp_nonsynonymous	False	452	1	T		477867	477867	477867	0	1	C							CP009273
1274												8	0.928077455	acrR	coding (362-369/648 nt)	transcriptional repressor	>	acrR						BW25113_0464	BW25113_0464					mobile_element_insertion	False	671	2			481578	481585	481578	52	2	GAGAAATG		IS1_316				768	CP009273
1275	E	84	V		GAG	84	2		GTG				1	marR	251	transcriptional repressor of multiple antibiotic resistance	>		marR					BW25113_1530		BW25113_1530				snp_nonsynonymous	False	323	1	A		1613627	1613627	1613627	0	1	T							CP009273
1276	C	492	W		TGC	492	3		TGG				1	hyfG	1476	hydrogenase 4, subunit	>		hyfG					BW25113_2487		BW25113_2487				snp_nonsynonymous	False	374	1	C		2603321	2603321	2603321	0	1	G							CP009273
1277	C	153	Y		TGT	153	2		TAT				1	dnaN	458	DNA polymerase III, beta subunit	<		dnaN					BW25113_3701		BW25113_3701				snp_nonsynonymous	False	444	1	C		3875224	3875224	3875224	0	1	T							CP009273
1278										3	3	4	0.932853717	dsbA	coding (37-40/627 nt)	periplasmic protein disulfide isomerase I	>	dsbA						BW25113_3860	BW25113_3860					mobile_element_insertion	False	778	2			4036814	4036817	4036814	56	2	TTAG		IS5_112				1201	CP009273
1279	*	115	L		TGA	115	2		TTA				1	proP	344	proline/glycine betaine transporter	>	proP						BW25113_4111	BW25113_4111					snp_nonsense	False	468	1	G		4320662	4320662	4320662	0	1	T							CP009273
1280													1	kefC/folA	intergenic (+184/-8)	potassium:proton antiporter/dihydrofolate reductase	>/>			folA				BW25113_0047/BW25113_0048			BW25113_0048			snp_intergenic	False	643	1	G		49815	49815	49815	0	1	A							CP009273
1281	E	27	D		GAG	27	3		GAT				1	folA	81	dihydrofolate reductase	>		folA					BW25113_0048		BW25113_0048				snp_nonsynonymous	False	647	1	G		49903	49903	49903	2	1	T							CP009273
1282	G	464	A		GGC	464	2		GCC				1	ushA	1391	bifunctional UDP-sugar hydrolase/5'-nucleotidase	>		ushA					BW25113_0480		BW25113_0480				snp_nonsynonymous	False	649	1	G		501760	501760	501760	0	1	C							CP009273
1283													1	ydbA	pseudogene (2586/3497 nt)	pseudogene, autotransporter homolog; interrupted by IS2 and IS30	>		ydbA					BW25113_4492		BW25113_4492				snp_pseudogene	False	850	1	C		1467359	1467359	1467359	0	1	A							CP009273
1284	A	174	G		GCC	174	2		GGC				1	dnaN	521	DNA polymerase III, beta subunit	<		dnaN					BW25113_3701		BW25113_3701				snp_nonsynonymous	False	877	1	G		3875161	3875161	3875161	0	1	C							CP009273
1285													1	tyrU	noncoding (9/85 nt)	tRNA-Tyr	>		tyrU					BW25113_3977		BW25113_3977				snp_noncoding	False	917	1	C		4165408	4165408	4165408	0	1	T							CP009273
1286	G	30	W		GGG	30	1		TGG				1	folA	88	dihydrofolate reductase	>		folA					BW25113_0048		BW25113_0048				snp_nonsynonymous	False	265	1	G		49910	49910	49910	0	1	T							CP009273
1287	G	48	A		GGC	48	2		GCC				1	moaB	143	inactive molybdopterin adenylyltransferase	>		moaB					BW25113_0782		BW25113_0782				snp_nonsynonymous	False	258	1	G		813653	813653	813653	0	1	C							CP009273
1288	V	154	D		GTT	154	2		GAT				1	mnaT	461	methionine N-acyltransferase; L-amino acid N-acy ltransferase	<		mnaT					BW25113_1448		BW25113_1448				snp_nonsynonymous	False	226	1	A		1512643	1512643	1512643	0	1	T							CP009273
1289	A	1	M		GCG	1	2		GTG				0.825590611	marR	2	transcriptional repressor of multiple antibiotic resistance	>		marR					BW25113_1530		BW25113_1530				snp_nonsynonymous	False	226	1	C		1613378	1613378	1613378	48	1	T							CP009273
1290	G	187	E		GGA	187	2		GAA				1	mocA	560	CTP:molybdopterin cytidylyltransferase	>		mocA					BW25113_2877		BW25113_2877				snp_nonsynonymous	False	313	1	G		3009078	3009078	3009078	0	1	A							CP009273
1291	A	174	G		GCC	174	2		GGC				1	dnaN	521	DNA polymerase III, beta subunit	<		dnaN					BW25113_3701		BW25113_3701				snp_nonsynonymous	False	302	1	G		3875161	3875161	3875161	0	1	C							CP009273
1292	A	1102	P		GCG	1102	1		CCG				1	rpoC	3304	RNA polymerase, beta prime subunit	>		rpoC					BW25113_3988		BW25113_3988				snp_nonsynonymous	False	322	1	G		4178581	4178581	4178581	1	1	C							CP009273
1293	S	21	P		TCG	21	1		CCG				1	folA	61	dihydrofolate reductase	>		folA					BW25113_0048		BW25113_0048				snp_nonsynonymous	False	845	1	T		49883	49883	49883	0	1	C							CP009273
1294	T	26	A		ACC	26	1		GCC				1	folA	76	dihydrofolate reductase	>		folA					BW25113_0048		BW25113_0048				snp_nonsynonymous	False	811	1	A		49898	49898	49898	0	1	G							CP009273
1295	E	298	D		GAG	298	3		GAT				1	ybdK	894	weak gamma-glutamyl:cysteine ligase	<		ybdK					BW25113_0581		BW25113_0581				snp_nonsynonymous	False	790	1	C		601946	601946	601946	2	1	A							CP009273
1296	E	381	K		GAG	381	1		AAG				1	topA	1141	DNA topoisomerase I, omega subunit	>		topA					BW25113_1274		BW25113_1274				snp_nonsynonymous	False	757	1	G		1326445	1326445	1326445	0	1	A							CP009273
1297	A	1	M		GCG	1	2		GTG				0.837907314	marR	2	transcriptional repressor of multiple antibiotic resistance	>		marR					BW25113_1530		BW25113_1530				snp_nonsynonymous	False	665	1	C		1613378	1613378	1613378	129	1	T							CP009273
1298	G	402	D		GGT	402	2		GAT				1	dcp	1205	dipeptidyl carboxypeptidase II	<		dcp					BW25113_1538		BW25113_1538				snp_nonsynonymous	False	602	1	C		1620433	1620433	1620433	0	1	T							CP009273
1299	E	67	D		GAA	67	3		GAT				1	flhB	201	flagellin export apparatus, substrate specificit y protein	<		flhB					BW25113_1880		BW25113_1880				snp_nonsynonymous	False	666	1	T		1960248	1960248	1960248	0	1	A							CP009273
1300	C	525	W		TGC	525	3		TGG				1	menD	1575	2-succinyl-5-enolpyruvyl-6-hydroxy-3- cyclohexen e-1-carboxylate synthase; SEPHCHC synthase	<		menD					BW25113_2264		BW25113_2264				snp_nonsynonymous	False	838	1	G		2371164	2371164	2371164	2	1	C							CP009273
1301	V	18	I		GTC	18	1		ATC				1	gspF	52	general secretory pathway component, cryptic	>		gspF					BW25113_3327		BW25113_3327				snp_nonsynonymous	False	858	1	G		3453227	3453227	3453227	0	1	A							CP009273
1302	G	51	W		GGG	51	1		TGG				1	gspO	151	bifunctional prepilin leader peptidase/ methylas e	>		gspO					BW25113_3335		BW25113_3335				snp_nonsynonymous	False	793	1	G		3459052	3459052	3459052	1	1	T							CP009273
1303	A	174	G		GCC	174	2		GGC				1	dnaN	521	DNA polymerase III, beta subunit	<		dnaN					BW25113_3701		BW25113_3701				snp_nonsynonymous	False	969	1	G		3875161	3875161	3875161	1	1	C							CP009273
1304													1	kefC/folA	intergenic (+105/-87)	potassium:proton antiporter/dihydrofolate reductase	>/>			folA				BW25113_0047/BW25113_0048			BW25113_0048			snp_intergenic	False	305	1	C		49736	49736	49736	0	1	A							CP009273
1305	E	399	V		GAG	399	2		GTG				1	acrB	1196	multidrug efflux system protein	<		acrB					BW25113_0462		BW25113_0462				snp_nonsynonymous	False	315	1	T		478664	478664	478664	1	1	A							CP009273
1306													1	marR	coding (281/435 nt)	transcriptional repressor of multiple antibiotic resistance	>	marR						BW25113_1530	BW25113_1530					small_indel	False	283	1			1613657	1613657	1613657	0	1	G							CP009273	1
1307	A	825	D		GCC	825	2		GAC				1	evgS	2474	hybrid sensory histidine kinase in two-component regulatory system with EvgA	>		evgS					BW25113_2370		BW25113_2370				snp_nonsynonymous	False	381	1	C		2480326	2480326	2480326	0	1	A							CP009273
1308												4	1	hldD	coding (39-42/933 nt)	ADP-L-glycero-D-mannoheptose-6-epimerase, NAD(P) -binding	>	hldD						BW25113_3619	BW25113_3619					mobile_element_insertion	False	582	2			3787385	3787388	3787385	0	2	CAAC		IS3_524				1258	CP009273
1309													1	kefC/folA	intergenic (+184/-8)	potassium:proton antiporter/dihydrofolate reductase	>/>			folA				BW25113_0047/BW25113_0048			BW25113_0048			snp_intergenic	False	365	1	G		49815	49815	49815	0	1	A							CP009273
1310	I	20	M		ATA	20	3		ATG				1	folA	60	dihydrofolate reductase	>		folA					BW25113_0048		BW25113_0048				snp_nonsynonymous	False	367	1	A		49882	49882	49882	0	1	G							CP009273
1311	Y	927	F		TAC	927	2		TTC				1	acrB	2780	multidrug efflux system protein	<		acrB					BW25113_0462		BW25113_0462				snp_nonsynonymous	False	432	1	T		477080	477080	477080	2	1	A							CP009273
1312	P	99	S		CCC	99	1		TCC				1	acrR	295	transcriptional repressor	>		acrR					BW25113_0464		BW25113_0464				snp_nonsynonymous	False	313	1	C		481511	481511	481511	0	1	T							CP009273
1313	E	194	K		GAA	194	1		AAA				1	solA	580	N-methyltryptophan oxidase, FAD-binding	<		solA					BW25113_1059		BW25113_1059				snp_nonsynonymous	False	367	1	C		1115463	1115463	1115463	0	1	T							CP009273
1314												8	1	fadR	coding (51-58/720 nt)	fatty acid metabolism regulon transcriptional re gulator	>	fadR						BW25113_1187	BW25113_1187					mobile_element_insertion	False	606	2			1230444	1230451	1230444	0	2	TGAAAGTA		IS1_316				768	CP009273
1315													1	mgrB	coding (50/144 nt)	regulatory peptide for PhoPQ, feedback inhibitio n	<	mgrB					1	BW25113_1826	BW25113_1826					small_indel	False	236	1	AGCA		1902974	1902974	1902974	12	2	A							CP009273
1316	K	20	N		AAG	20	3		AAT				1	yfjH	60	CP4-57 prophage; uncharacterized protein	<		yfjH					BW25113_2623		BW25113_2623				snp_nonsynonymous	False	245	1	C		2751900	2751900	2751900	2	1	A							CP009273
1317	G	269	D		GGT	269	2		GAT				1	dnaA	806	chromosomal replication initiator protein DnaA, DNA-binding transcriptional dual regulator	<		dnaA					BW25113_3702		BW25113_3702				snp_nonsynonymous	False	443	1	C		3876284	3876284	3876284	0	1	T							CP009273
1318	A	358	D		GCC	358	2		GAC				1	glpK	1073	glycerol kinase	<		glpK					BW25113_3926		BW25113_3926				snp_nonsynonymous	False	506	1	G		4106078	4106078	4106078	0	1	T							CP009273
1319													1	rrsE	noncoding (1537/1542 nt)	16S ribosomal RNA of rrnE operon	>		rrsE					BW25113_4007		BW25113_4007				snp_noncoding	False	254	1	C		4199611	4199611	4199611	0	1	T							CP009273
1320	C	938	Y		TGC	938	2		TAC				1	dnaE	2813	DNA polymerase III alpha subunit	>		dnaE					BW25113_0184		BW25113_0184				snp_nonsynonymous	False	672	1	G		204425	204425	204425	0	1	A							CP009273
1321												8	1	acrR	coding (140-147/648 nt)	transcriptional repressor	>	acrR						BW25113_0464	BW25113_0464					mobile_element_insertion	False	1045	2			481356	481363	481356	0	2	CAATCTAC		IS1_316				768	CP009273
1322	A	1	M		GCG	1	2		GTG				1	marR	2	transcriptional repressor of multiple antibiotic resistance	>		marR					BW25113_1530		BW25113_1530				snp_nonsynonymous	False	524	1	C		1613378	1613378	1613378	0	1	T							CP009273
1323	P	21	A		CCG	21	1		GCG				1	mgrB	61	regulatory peptide for PhoPQ, feedback inhibitio n	<		mgrB					BW25113_1826		BW25113_1826				snp_nonsynonymous	False	361	1	G		1902963	1902963	1902963	4	1	C							CP009273
1324	*	57	Y		TAG	57	3		TAT				1	prc	171	carboxy-terminal protease for penicillin-binding protein 3	<	prc						BW25113_1830	BW25113_1830					snp_nonsense	False	539	1	C		1908903	1908903	1908903	0	1	A							CP009273
1325	A	198	T		GCC	198	1		ACC				1	folE	592	GTP cyclohydrolase I	<		folE					BW25113_2153		BW25113_2153				snp_nonsynonymous	False	428	1	C		2236540	2236540	2236540	2	1	T							CP009273
1326	N	73	I		AAC	73	2		ATC				1	rhmA	218	2-keto-3-deoxy-L-rhamnonate aldolase	<		rhmA					BW25113_2245		BW25113_2245				snp_nonsynonymous	False	513	1	T		2352107	2352107	2352107	4	1	A							CP009273
1327	C	160	W		TGC	160	3		TGG				1	yhfK	480	putative transporter, FUSC superfamily inner mem brane protein, tandem domains	>		yhfK					BW25113_3358		BW25113_3358				snp_nonsynonymous	False	481	1	C		3480629	3480629	3480629	1	1	G							CP009273
1328	G	269	D		GGT	269	2		GAT				1	dnaA	806	chromosomal replication initiator protein DnaA, DNA-binding transcriptional dual regulator	<		dnaA					BW25113_3702		BW25113_3702				snp_nonsynonymous	False	540	1	C		3876284	3876284	3876284	0	1	T							CP009273
1329	L	331	I		CTC	331	1		ATC				1	rpoC	991	RNA polymerase, beta prime subunit	>		rpoC					BW25113_3988		BW25113_3988				snp_nonsynonymous	False	550	1	C		4176268	4176268	4176268	8	1	A							CP009273
1330	P	98	R		CCC	98	2		CGC				1	folA	293	dihydrofolate reductase	>		folA					BW25113_0048		BW25113_0048				snp_nonsynonymous	False	371	1	C		50115	50115	50115	2	1	G							CP009273
1331										3		4	1	acrR	coding (217-220/648 nt)	transcriptional repressor	>	acrR						BW25113_0464	BW25113_0464					mobile_element_insertion	False	721	2			481433	481436	481433	0	2	CTAG		IS5_112				1201	CP009273
1332	E	398	Q		GAA	398	1		CAA				1	ftsK	1192	DNA translocase at septal ring sorting daughter chromsomes	>		ftsK					BW25113_0890		BW25113_0890				snp_nonsynonymous	False	296	1	G		929871	929871	929871	0	1	C							CP009273
1333	A	1	M		GCG	1	2		GTG				1	marR	2	transcriptional repressor of multiple antibiotic resistance	>		marR					BW25113_1530		BW25113_1530				snp_nonsynonymous	False	373	1	C		1613378	1613378	1613378	0	1	T							CP009273
1334												9	1	rfbB	coding (934-942/1086 nt)	dTDP-glucose 4,6 dehydratase, NAD(P)-binding	<		rfbB					BW25113_2041		BW25113_2041				mobile_element_insertion	False	659	2			2105601	2105609	2105601	0	2	TGCGCGACC		IS1_316				768	CP009273
1335	A	82	V		GCG	82	2		GTG				1	yehL	245	putative ABC superfamily transporter ATP-binding subunit	>		yehL					BW25113_2119		BW25113_2119				snp_nonsynonymous	False	361	1	C		2198319	2198319	2198319	0	1	T							CP009273
1336	A	174	G		GCC	174	2		GGC				1	dnaN	521	DNA polymerase III, beta subunit	<		dnaN					BW25113_3701		BW25113_3701				snp_nonsynonymous	False	452	1	G		3875161	3875161	3875161	0	1	C							CP009273
1337													1	glnG	coding (260-271/1410 nt)	fused DNA-binding response regulator in two-comp onent regulatory system with GlnL: response regulator/sigm a54 interaction protein	<	glnG						BW25113_3868	BW25113_3868					small_indel	False	463	1			4048368	4048379	4048368	0	2	CGGCAGCATCCA							CP009273	12
1338	Q	21	P		CAG	21	2		CCG				1	folA	62	dihydrofolate reductase	>		folA					BW25113_0048		BW25113_0048				snp_nonsynonymous	False	537	1	A		49884	49884	49884	0	1	C							CP009273
1339													1	yaiX	pseudogene (25/416 nt)	pseudogene, interrupted by IS2A, acetyltransferase homolog; nonfunctional; interruped by IS2; putative transf erase	<		yaiX					BW25113_4579		BW25113_4579				snp_pseudogene	False	406	1	G		376691	376691	376691	1	1	C							CP009273
1340											3	4	1	acrR	coding (217-220/648 nt)	transcriptional repressor	>	acrR						BW25113_0464	BW25113_0464					mobile_element_insertion	False	1000	2			481433	481436	481433	0	2	CTAG		IS5_112				1201	CP009273
1341	T	213	S		ACC	213	2		AGC				1	ycbX	638	6-N-hydroxylaminopurine detoxification oxidoredu ctase	<		ycbX					BW25113_0947		BW25113_0947				snp_nonsynonymous	False	457	1	G		1002419	1002419	1002419	1	1	C							CP009273
1342	*	2	K		TAA	2	1		AAA				1	marR	4	transcriptional repressor of multiple antibiotic resistance	>	marR						BW25113_1530	BW25113_1530					snp_nonsense	False	467	1	T		1613380	1613380	1613380	1	1	A							CP009273
1343													1	mgrR	noncoding (91/98 nt)	sRNA antisense regulator down regulates YgdQ and EptB, PhoPQ-regulated, Hfq-dependent; affects sensitivity to antimicrobial peptides	<		mgrR					BW25113_4698		BW25113_4698				small_indel	False	345	1			1617081	1617081	1617081	11	1	A	1		7	8	A		CP009273	1
1344										3		4	1	ypjC	pseudogene (530-533/1374 nt)	pseudogene	<	ypjC						BW25113_2650	BW25113_2650					mobile_element_insertion	False	802	2			2777838	2777841	2777838	0	2	TTAA		IS5_112				1201	CP009273
1345													1	ribB/yqiC	intergenic (-360/-14)	3,4-dihydroxy-2-butanone-4-phosphate synthase/BMFP family putative fusogenic protein	</>			yqiC				BW25113_3041/BW25113_3042			BW25113_3042			snp_intergenic	False	456	1	G		3178185	3178185	3178185	0	1	A							CP009273
1346	A	579	G		GCC	579	2		GGC				1	spoT	1736	bifunctional (p)ppGpp synthetase II/ guanosine-3 ',5'-bis pyrophosphate 3'-pyrophosphohydrolase	>		spoT					BW25113_3650		BW25113_3650				snp_nonsynonymous	False	611	1	C		3817495	3817495	3817495	0	1	G							CP009273
1347	A	174	G		GCC	174	2		GGC				1	dnaN	521	DNA polymerase III, beta subunit	<		dnaN					BW25113_3701		BW25113_3701				snp_nonsynonymous	False	644	1	G		3875161	3875161	3875161	0	1	C							CP009273
1348													1	atpF	coding (43-51/471 nt)	F0 sector of membrane-bound ATP synthase, subuni t b	<	atpF						BW25113_3736	BW25113_3736					small_indel	False	627	1			3914198	3914206	3914198	1	2	GAACAGGAC							CP009273	9
1349										3		4	1	dsbA	coding (407-410/627 nt)	periplasmic protein disulfide isomerase I	>	dsbA						BW25113_3860	BW25113_3860					mobile_element_insertion	False	928	2			4037184	4037187	4037184	0	2	TTAA		IS5_112				1201	CP009273
1350	R	30	W		CGG	30	1		TGG				1	folA	88	dihydrofolate reductase	>		folA					BW25113_0048		BW25113_0048				snp_nonsynonymous	False	404	1	C		49910	49910	49910	0	1	T							CP009273
1351	L	31	I		CTC	31	1		ATC				1	cyoC	91	cytochrome o ubiquinol oxidase subunit III	<		cyoC					BW25113_0430		BW25113_0430				snp_nonsynonymous	False	401	1	G		444026	444026	444026	1	1	T							CP009273
1352	T	40	I		ACC	40	2		ATC				1	fsr	119	putative fosmidomycin efflux system protein	<		fsr					BW25113_0479		BW25113_0479				snp_nonsynonymous	False	335	1	G		500034	500034	500034	1	1	A							CP009273
1353													1	mgrB	coding (100/144 nt)	regulatory peptide for PhoPQ, feedback inhibitio n	<	mgrB						BW25113_1826	BW25113_1826					small_indel	False	279	1			1902924	1902924	1902924	1	1	A	1		4	5	A		CP009273	1
1354	V	206	D		GTT	206	2		GAT				1	hisB	617	fused histidinol-phosphatase/imidazoleglycerol-p hosphate dehydratase	>		hisB					BW25113_2022		BW25113_2022				snp_nonsynonymous	False	310	1	T		2087565	2087565	2087565	0	1	A							CP009273
1355	G	269	D		GGT	269	2		GAT				1	dnaA	806	chromosomal replication initiator protein DnaA, DNA-binding transcriptional dual regulator	<		dnaA					BW25113_3702		BW25113_3702				snp_nonsynonymous	False	480	1	C		3876284	3876284	3876284	0	1	T							CP009273
1356	G	137	D		GGC	137	2		GAC				1	soxR	410	redox-sensitive transcriptional activator of sox S; autorepressor	>		soxR					BW25113_4063		BW25113_4063				snp_nonsynonymous	False	405	1	G		4267806	4267806	4267806	6	1	A							CP009273
1357	G	169	E		GGA	169	2		GAA				1	yagM	506	CP4-6 prophage; uncharacterized protein	<		yagM					BW25113_0279		BW25113_0279				snp_nonsynonymous	False	259	1	C		290005	290005	290005	4	1	T							CP009273
1358	L	178	F		CTC	178	1		TTC				1	acrB	532	multidrug efflux system protein	<		acrB					BW25113_0462		BW25113_0462				snp_nonsynonymous	False	310	1	G		479328	479328	479328	10	1	A							CP009273
1359													1	marR	coding (121/435 nt)	transcriptional repressor of multiple antibiotic resistance	>	marR						BW25113_1530	BW25113_1530					small_indel	False	1320	1			1613497	1613497	1613497	4	1	G							CP009273	1
1360											3	4	1	mgrB/yobH	intergenic (-46/-110)	regulatory peptide for PhoPQ, feedback inhibitio n/uncharacterized protein	</>			mgrB,yobH				BW25113_1826/BW25113_4536			BW25113_1826,BW25113_4536			mobile_element_insertion	False	396	2			1903069	1903072	1903069	0	2	TTAG		IS5_112				1201	CP009273
1361	S	7	I		AGC	7	2		ATC				1	aroK	20	shikimate kinase I	<		aroK					BW25113_3390		BW25113_3390				snp_nonsynonymous	False	343	1	C		3512404	3512404	3512404	6	1	A							CP009273
1362													1	[flhA]–flhD		[flhA],flhB,cheZ,cheY,cheB,cheR,tap,tar,cheW,cheA,motB,motA,flhC,flhD		flhB,cheZ,cheY,cheB,cheR,tap,tar,cheW,cheA,motB,motA,flhC,flhD	flhA					[BW25113_1879]–[BW25113_1892]						large_deletion	False					1957271	1972804	1957271										CP009273	15534
1363													1	lon–mdlB		lon,hupB,ppiD,ybaV,fadM,queC,ybaE,cof,ybaO,mdlA,mdlB		lon,hupB,ppiD,ybaV,fadM,queC,ybaE,cof,ybaO,mdlA,mdlB						[BW25113_0439]–[BW25113_0449]						large_deletion	False					454252	467959	454252										CP009273	13708
1364													1	[insI1]–[hsdS]		[insI1],insM,insO,yjhV,fecE,fecD,fecC,fecB,fecA,fecR,fecI,insA,insB1,yjhU,yjhF,yjhG,yjhH,yjhI,sgcR,sgcE,sgcA,ryjB,sgcQ,sgcC,sgcB,sgcX,yjhY,yjhP,yjhQ,yjhX,yjhZ,yjhR,yjhR,nanS,nanM,nanC,fimB,fimE,fimA,fimI,fimC,fimD,fimF,fimG,fimH,gntP,uxuA,uxuB,uxuR,yjiC,iraD,hypT,iadA,yjiG,yjiH,kptA,yjiJ,yjiK,yjiL,yjiM,yjiN,mdtM,yjiP,yjiR,yjiS,yjiT,yjiV,mcrC,mcrB,symE,symR,[hsdS]		insM,yjhV,fecE,fecD,fecC,fecB,fecA,fecR,fecI,insA,insB1,yjhU,yjhF,yjhG,yjhH,yjhI,sgcR,sgcE,sgcA,ryjB,sgcQ,sgcC,sgcB,sgcX,yjhY,yjhP,yjhQ,yjhX,yjhZ,yjhR,nanS,nanM,nanC,fimB,fimE,fimA,fimI,fimC,fimD,fimF,fimG,fimH,gntP,uxuA,uxuB,uxuR,yjiC,iraD,hypT,iadA,yjiG,yjiH,kptA,yjiJ,yjiK,yjiL,yjiM,yjiN,mdtM,yjiP,yjiR,yjiS,yjiT,yjiV,mcrC,mcrB,symE,symR	insI1					[BW25113_4284]–[BW25113_4348]						large_deletion	False					4497385	4571020	4497385										CP009273	73636
1365													1	[flhD]–flhD		[flhD]			flhD					[BW25113_1892]						large_deletion	False					1972350	1972966	1972350										CP009273	617
1366													1	cheW–flhD		cheW,cheA,motB,motA,flhC,flhD		cheW,cheA,motB,motA,flhC,flhD						[BW25113_1887]–[BW25113_1892]						large_deletion	False					1967034	1972804	1967034										CP009273	5771
1367													1	[flhD]–flhD		[flhD]			flhD					[BW25113_1892]						large_deletion	False					1972350	1972966	1972350										CP009273	617
1368													1	[appY]–nfsB		[appY],ompT,pauD,envY,ybcH,nfrA,nfrB,cusS,cusR,cusC,cusF,cusB,cusA,pheP,ybdG,nfsB		ompT,pauD,envY,ybcH,nfrA,nfrB,cusS,cusR,cusC,cusF,cusB,cusA,pheP,ybdG,nfsB	appY					[BW25113_0564]–[BW25113_0578]						large_deletion	False					579540	600943	579540										CP009273	21404
1369													1	[flhD]–flhD		[flhD]			flhD					[BW25113_1892]						large_deletion	False					1972350	1972966	1972350										CP009273	617
1370													1	intZ–[eutA]		intZ,yffL,yffM,yffN,yffO,yffP,yffQ,yffR,yffS,[eutA]		intZ,yffL,yffM,yffN,yffO,yffP,yffQ,yffR,yffS						[BW25113_2442]–[BW25113_2451]						large_deletion	False					2552058	2558843	2552058										CP009273	6786
1371													1	[cusB]–insL1		[cusB],cusA,pheP,ybdG,nfsB,ybdF,ybdJ,ybdK,sokE,hokE,insL1		cusA,pheP,ybdG,nfsB,ybdF,ybdJ,ybdK,sokE,hokE,insL1	cusB					[BW25113_0574]–[BW25113_0582]						large_deletion	False					592999	604704	592999										CP009273	11706
1372													1	[yafJ]–[insN]		[yafJ],yafK,yafQ,dinJ,yafL,rayT,lfhA,lafU,dinB,yafN,yafO,yafP,ykfJ,prfH,pepD,gpt,frsA,crl,phoE,proB,proA,thrW,ykfN,ykfI,yafW,ykfH,ykfG,yafX,ykfF,ykfB,yafY,ykfL,ykfK,yafZ,ykfA,perR,insN,[insI1]		yafK,yafQ,dinJ,yafL,rayT,lfhA,lafU,dinB,yafN,yafO,yafP,ykfJ,prfH,pepD,gpt,frsA,crl,phoE,proB,proA,thrW,ykfN,ykfI,yafW,ykfH,ykfG,yafX,ykfF,ykfB,yafY,ykfL,ykfK,yafZ,ykfA,perR	yafJ					[BW25113_0223]–[BW25113_0256]						large_deletion	False					241059	266929	241059										CP009273	25871
1373													1	[insE1]–insL1		[insE1],insF1,renD,emrE,ybcK,ybcL,ybcM,ylcH,ybcN,ninE,ybcO,rusA,ylcG,quuD,nmpC,insH1,nmpC,essD,rrrD,rzpD,rzoD,borD,ybcV,ybcW,ylcI,nohD,aaaD,tfaD,ybcY,ybcY,tfaX,appY,ompT,pauD,envY,ybcH,nfrA,nfrB,cusS,cusR,cusC,cusF,cusB,cusA,pheP,ybdG,nfsB,ybdF,ybdJ,ybdK,sokE,hokE,insL1		insF1,emrE,ybcK,ybcL,ybcM,ylcH,ybcN,ninE,ybcO,rusA,ylcG,quuD,insH1,nmpC,essD,rrrD,rzpD,rzoD,borD,ybcV,ybcW,ylcI,nohD,aaaD,tfaD,ybcY,tfaX,appY,ompT,pauD,envY,ybcH,nfrA,nfrB,cusS,cusR,cusC,cusF,cusB,cusA,pheP,ybdG,nfsB,ybdF,ybdJ,ybdK,sokE,hokE,insL1	insE1					[BW25113_0540]–[BW25113_0582]						large_deletion	False					562317	604809	562317										CP009273	42493
1374													1	lrhA/alaA	intergenic (-141/-389)	transcriptional repressor of flagellar, motility and chemotaxis genes/valine-pyruvate aminotransferase 2	</>			lrhA				BW25113_2289/BW25113_2290						large_deletion	False					2400261	2400651	2400261										CP009273	391
1375													1	[flhA]–flhD		[flhA],flhB,cheZ,cheY,cheB,cheR,tap,tar,cheW,cheA,motB,motA,flhC,flhD		flhB,cheZ,cheY,cheB,cheR,tap,tar,cheW,cheA,motB,motA,flhC,flhD	flhA					[BW25113_1879]–[BW25113_1892]						large_deletion	False					1958445	1973051	1958445										CP009273	14607
1376													1	[insI1]–[mcrB]		[insI1],insM,insO,yjhV,fecE,fecD,fecC,fecB,fecA,fecR,fecI,insA,insB1,yjhU,yjhF,yjhG,yjhH,yjhI,sgcR,sgcE,sgcA,ryjB,sgcQ,sgcC,sgcB,sgcX,yjhY,yjhP,yjhQ,yjhX,yjhZ,yjhR,yjhR,nanS,nanM,nanC,fimB,fimE,fimA,fimI,fimC,fimD,fimF,fimG,fimH,gntP,uxuA,uxuB,uxuR,yjiC,iraD,hypT,iadA,yjiG,yjiH,kptA,yjiJ,yjiK,yjiL,yjiM,yjiN,mdtM,yjiP,yjiR,yjiS,yjiT,yjiV,mcrC,[mcrB]		insM,yjhV,fecE,fecD,fecC,fecB,fecA,fecR,fecI,insA,insB1,yjhU,yjhF,yjhG,yjhH,yjhI,sgcR,sgcE,sgcA,ryjB,sgcQ,sgcC,sgcB,sgcX,yjhY,yjhP,yjhQ,yjhX,yjhZ,yjhR,nanS,nanM,nanC,fimB,fimE,fimA,fimI,fimC,fimD,fimF,fimG,fimH,gntP,uxuA,uxuB,uxuR,yjiC,iraD,hypT,iadA,yjiG,yjiH,kptA,yjiJ,yjiK,yjiL,yjiM,yjiN,mdtM,yjiP,yjiR,yjiS,yjiT,yjiV,mcrC	insI1					[BW25113_4284]–[BW25113_4346]						large_deletion	False					4497372	4569111	4497372										CP009273	71740
1377													1	[surA]					surA											large_deletion	False					54033	54110	54033											78
1378													1	eptB/yhjX						eptB										large_deletion	False					3703907	3703972	3703907											66
1379													1	[sad]–[ydeE]				yneJ,yneK,ydeA,marC,marR,marA,marB,eamA	sad											large_deletion	False					1608329	1616041	1608329											7713
1380													1	[mprA]					mprA											large_deletion	False					2804471	2804539	2804471											69
1381													1	[pykF]–[ldtE]				lpp	pykF											large_deletion	False					1750357	1752553	1750357											2197
1382													1	[nfsB]					nfsB											large_deletion	False					600731	600829	600731											99
1383													1	[hemA]–yneL				prfA,prmC,ychQ,ychA,kdsA,ldrA,rdlA,ldrB,rdlB,ldrC,rdlC,chaA,chaB,chaC,ychN,ychO,narL,narX,narK,narG,narH,narJ,narI,rttR,tpr,tyrV,tyrT,purU,ychJ,rssA,rssB,galU,hns,tdk,insZ,adhE,ychE,oppA,oppB,oppC,oppD,oppF,yciU,clsA,yciY,kch,yciI,tonB,yciA,yciB,yciC,ompW,yciE,yciF,yciG,trpA,trpB,trpC,trpD,trpE,trpL,yciV,yciO,yciQ,rluB,btuR,yciK,sohB,yciN,topA,cysB,ymiA,yciX,acnA,ribA,pgpB,yciS,yciM,pyrF,yciH,osm…	hemA											large_deletion	False					1259341	1585020	1259341											325680
1384													1	[ydfJ]–[waaR]				intK,ydfX,dicC,dicA,ydfA,ydfB,ydfC,dicF,dicB,ydfD,ydfE,insD1,intQ,rspB,rspA,ynfA,ynfB,speG,ynfC,ynfD,ynfE,ynfF,ynfG,ynfH,dmsD,clcB,ynfK,mlc,ynfL,ynfM,asr,ydgU,ydgD,mdtI,mdtJ,tqsA,pntB,pntA,ydgH,ydgI,folM,ydgC,rstA,rstB,tus,fumC,fumA,manA,ydgA,uidC,uidB,uidA,uidR,hdhA,malI,malX,malY,add,ydgJ,blr,cnu,ydgK,rsxA,rsxB,rsxC,rsxD,rsxG,rsxE,nth,dtpA,gstA,pdxY,tyrS,pdxH,mliC,anmK,slyB,slyA,ydhI,ydhJ,ydhK,…	ydfJ											large_deletion	False					1641281	3795685	1641281											2154405
1385													1	[cysE]					cysE											large_deletion	False					3775779	3775865	3775779											87
1386													1	[flhE]–flhD				flhA,flhB,cheZ,cheY,cheB,cheR,tap,tar,cheW,cheA,motB,motA,flhC,flhD	flhE											large_deletion	False					1956862	1973050	1956862											16189
1387													1	[rnb]					rnb											large_deletion	False					1342631	1342780	1342631											150
1388													1	glnV–metU				glnV,metU												large_deletion	False					691961	692208	691961											248
1389													1	[envZ]					envZ											large_deletion	False					3528886	3529041	3528886											156
1390													1	[lsrA]–[rrrQ]				lsrC,lsrD,lsrB,lsrF,lsrG,tam,yneE,uxaB,yneF,yneG,glsB,sad,yneJ,yneK,ydeA,marC,marR,marA,marB,eamA,ydeE,yneM,mgrR,dgcZ,ydeI,ydeJ,dcp,ydfG,rspR,ydfZ,ydfI,ydfK,pinQ,tfaQ,stfQ,nohQ,ynfO,ydfO,gnsB,ynfN,cspI,rzpQ,rzoQ	lsrA											large_deletion	False					1597252	1634114	1597252											36863
1391													1	[greA]					greA											small_amp	False					3321821	3321831	3321821											11
1392													1	insG					insG											large_amplification	False					4491906	4493331	4491906											1426
1393													1	insG					insG											large_amplification	False					4491906	4493331	4491906											1426
1394													1	[waaB]					waaB											small_amp	False					3796814	3796826	3796814											13
1395													1	insG					insG											large_amplification	False					4491906	4493331	4491906											1426
1396													1	insG					insG											large_amplification	False					4491906	4493331	4491906											1426
1397													1	[mreB]					mreB											large_amplification	False					3394142	3394239	3394142											98
1398													1	insG					insG											large_amplification	False					4491906	4493331	4491906											1426
1399													1	[galU]					galU											small_amp	False					1287606	1287617	1287606											12
1400													1	insG					insG											large_amplification	False					4491906	4493331	4491906											1426
1401													1	ybaY/ybaZ						ybaY,ybaZ										small_amp	False					471421	471432	471421											12
1402													1	insG					insG											large_amplification	False					4491906	4493331	4491906											1426
1403													1	[nfsA]					nfsA											small_amp	False					887241	887252	887241											12
1404													1	insG					insG											large_amplification	False					4491906	4493331	4491906											1426
1405													1	[ygbE]					ygbE											small_amp	False					2866644	2866658	2866644											15
1406													1	insG					insG											large_amplification	False					4491906	4493330	4491906											1425
1407													1	crr/pdxK						crr,pdxK										small_amp	False					2529724	2529735	2529724											12
1408													1	insG					insG											large_amplification	False					4491906	4493331	4491906											1426
1409													1	ispE–[trpC]					ispE,lolB,hemA,prfA,prmC,ychQ,ychA,kdsA,ldrA,rdlA,ldrB,rdlB,ldrC,rdlC,chaA,chaB,chaC,ychN,ychO,narL,narX,narK,narG,narH,narJ,narI,rttR,tpr,tyrV,tyrT,purU,ychJ,rssA,rssB,galU,hns,tdk,insZ,adhE,ychE,oppA,oppB,oppC,oppD,oppF,yciU,clsA,yciY,kch,yciI,tonB,yciA,yciB,yciC,ompW,yciE,yciF,yciG,trpA,trpB											large_amplification	False					1257398	1314027	1257398											56630
1410													1	[galU]					galU											small_amp	False					1287606	1287617	1287606											12
1411													1	insG					insG											large_amplification	False					4491906	4493331	4491906											1426
1412													1	[uxaB]–[ydeE]					uxaB,yneF,yneG,glsB,sad,yneJ,yneK,ydeA,marC,marR,marA,marB,eamA											large_amplification	False					1604219	1615764	1604219											11546
1413													1	[marR]					marR											large_amplification	False					1613468	1613562	1613468											95
1414													1	insG					insG											large_amplification	False					4491906	4493331	4491906											1426
1415													1	insG					insG											large_amplification	False					4491906	4493331	4491906											1426
1416													1	[psrO]					psrO											small_amp	False					3304738	3304749	3304738											12
1417													1	insG					insG											large_amplification	False					4491906	4493331	4491906											1426
1418													1	[greA]					greA											small_amp	False					3321821	3321831	3321821											11
1419													1	insG					insG											large_amplification	False					4491906	4493331	4491906											1426
1420													1	insG					insG											large_amplification	False					4491906	4493330	4491906											1425
1421													1	bamD/raiA						bamD										small_amp	False					2730266	2730278	2730266											13
1422													1	insG					insG											large_amplification	False					4491906	4493330	4491906											1425
1423													1	[dadX]–[cysB]					dadX,cvrA,ldcA,emtA,ycgR,ymgE,ycgY,treA,dhaM,dhaL,dhaK,dhaR,ycgV,ychF,pth,ychH,dauA,prs,ispE,lolB,hemA,prfA,prmC,ychQ,ychA,kdsA,ldrA,rdlA,ldrB,rdlB,ldrC,rdlC,chaA,chaB,chaC,ychN,ychO,narL,narX,narK,narG,narH,narJ,narI,rttR,tpr,tyrV,tyrT,purU,ychJ,rssA,rssB,galU,hns,tdk,insZ,adhE,ychE,oppA,oppB,oppC,oppD,oppF,yciU,clsA,yciY,kch,yciI,tonB,yciA,yciB,yciC,ompW,yciE,yciF,yciG,trpA,trpB,trpC,trpD,trpE,…											large_amplification	False					1234750	1328876	1234750											94127
1424													1	[nmpC]–[pagP]				essD,rrrD,rzpD,rzoD,borD,ybcV,ybcW,ylcI,nohD,aaaD,tfaD,ybcY,tfaX,appY,ompT,pauD,envY,ybcH,nfrA,nfrB,cusS,cusR,cusC,cusF,cusB,cusA,pheP,ybdG,nfsB,ybdF,ybdJ,ybdK,sokE,hokE,insL1,entD,fepA,fes,ybdZ,entF,fepE,fepC,fepG,fepD,entS,fepB,entC,entE,entB,entA,entH,cstA,ybdD,ybdH,ybdL,ybdM,ybdN,ybdO,dsbG,ahpC,ahpF,uspG,ybdR,rnk,rna,citT,citG,citX,citF,citE,citD,citC,citA,citB,dcuC	nmpC											large_deletion	False					571232	652085	571232											80854
1425													1	[insH1]–quuD					insH1,mmuP,mmuM,afuC,afuB,insB1,insA,insI1,insX,yagB,yagA,yagE,yagF,yagG,yagH,yagI,argF,ykgS,insB1,insA,yagJ,yagK,yagL,yagM,yagN,intF,ptwF,yagP,ykgT,paoD,paoC,paoB,paoA,yagU,ykgJ,ecpE,ecpD,ecpC,ecpB,ecpA,ecpR,ykgL,ykgO,ykgM,ykgR,ykgP,eaeH,insE1,insF1,ykgA,ykgQ,rclC,rclB,rclA,rclR,ykgE,ykgF,ykgG,ykgH,betA,betB,betI,betT,yahA,yahB,yahC,yahD,yahE,yahF,yahG,yahI,yahJ,yahK,yahL,yahM,yahN,yahO,prpR,prp…											large_amplification	False					270000	570000	270000											300001
1426													1	[insB1]–gmhB					insB1,insA,rpsT,yaaY,ribF,ileS,lspA,fkpB,ispH,rihC,dapB,carA,carB,caiF,caiE,caiD,caiC,caiB,caiA,caiT,fixA,fixB,fixC,fixX,yaaU,kefF,kefC,folA,apaH,apaG,rsmA,pdxA,surA,lptD,djlA,yabP,rluA,rapA,polB,araD,araC,yabI,thiQ,thiP,thiB,sgrR,sgrS,sgrT,setA,leuD,leuC,leuB,leuA,leuL,leuO,ilvI,ilvH,cra,mraZ,rsmH,ftsL,ftsI,murE,murF,mraY,murD,ftsW,murG,murC,ddlB,ftsQ,ftsA,ftsZ,lpxC,secM,secA,mutT,yacG,zapD,coaE…											large_amplification	False					20000	220240	20000											200241
1427													1	[rrlH]–[insA]					rrlH,rrfH,aspU,dkgB,yafC,yafD,yafE,mltD,gloB,yafS,rnhA,dnaQ,aspV,yafT,ykfM,yafU,yafF,yafV,ivy,fadE,gmhA,yafJ,yafK,yafQ,dinJ,yafL,rayT,lfhA,lafU,dinB,yafN,yafO,yafP,ykfJ,prfH,pepD,gpt,frsA,crl,phoE,proB,proA,thrW,ykfN,ykfI,yafW,ykfH,ykfG,yafX,ykfF,ykfB,yafY,ykfL,ykfK,yafZ,ykfA,perR,insN,insI1,eyeA,ykfC,insH1,mmuP,mmuM,afuC,afuB,insB1											large_amplification	False					225050	275500	225050											50451
1428													1	insB1–[araD]					insB1,insA,rpsT,yaaY,ribF,ileS,lspA,fkpB,ispH,rihC,dapB,carA,carB,caiF,caiE,caiD,caiC,caiB,caiA,caiT,fixA,fixB,fixC,fixX,yaaU,kefF,kefC,folA,apaH,apaG,rsmA,pdxA,surA,lptD,djlA,yabP,rluA,rapA,polB											large_amplification	False					19789	66419	19789											46631
1429													1	insF1–insE1					insF1,insE1											large_amplification	False					1089710	1090955	1089710											1246
1430													1	[mokC]–[entD]					hokC,mokC,sokC,nhaA,nhaR,insB1,insA,rpsT,yaaY,ribF,ileS,lspA,fkpB,ispH,rihC,dapB,carA,carB,caiF,caiE,caiD,caiC,caiB,caiA,caiT,fixA,fixB,fixC,fixX,yaaU,kefF,kefC,folA,apaH,apaG,rsmA,pdxA,surA,lptD,djlA,yabP,rluA,rapA,polB,araD,araC,yabI,thiQ,thiP,thiB,sgrR,sgrS,sgrT,setA,leuD,leuC,leuB,leuA,leuL,leuO,ilvI,ilvH,cra,mraZ,rsmH,ftsL,ftsI,murE,murF,mraY,murD,ftsW,murG,murC,ddlB,ftsQ,ftsA,ftsZ,lpxC,secM…											large_amplification	False					16800	605200	16800											588401
1431													1	insF1–insE1					insF1,insE1											large_amplification	False					1089719	1090957	1089719											1239
1432													1	[insL1]–[rrsH]					insL1,mokC,hokC,sokC,nhaA,nhaR,insB1,insA,rpsT,yaaY,ribF,ileS,lspA,fkpB,ispH,rihC,dapB,carA,carB,caiF,caiE,caiD,caiC,caiB,caiA,caiT,fixA,fixB,fixC,fixX,yaaU,kefF,kefC,folA,apaH,apaG,rsmA,pdxA,surA,lptD,djlA,yabP,rluA,rapA,polB,araD,araC,yabI,thiQ,thiP,thiB,sgrR,sgrS,sgrT,setA,leuD,leuC,leuB,leuA,leuL,leuO,ilvI,ilvH,cra,mraZ,rsmH,ftsL,ftsI,murE,murF,mraY,murD,ftsW,murG,murC,ddlB,ftsQ,ftsA,ftsZ,lpx…											large_amplification	False					16300	220260	16300											203961
1433													1	[rrlH]–[entD]					rrlH,rrfH,aspU,dkgB,yafC,yafD,yafE,mltD,gloB,yafS,rnhA,dnaQ,aspV,yafT,ykfM,yafU,yafF,yafV,ivy,fadE,gmhA,yafJ,yafK,yafQ,dinJ,yafL,rayT,lfhA,lafU,dinB,yafN,yafO,yafP,ykfJ,prfH,pepD,gpt,frsA,crl,phoE,proB,proA,thrW,ykfN,ykfI,yafW,ykfH,ykfG,yafX,ykfF,ykfB,yafY,ykfL,ykfK,yafZ,ykfA,perR,insN,insI1,eyeA,ykfC,insH1,mmuP,mmuM,afuC,afuB,insB1,insA,insI1,insX,yagB,yagA,yagE,yagF,yagG,yagH,yagI,argF,ykgS,ins…											large_amplification	False					225080	605200	225080											380121
1434													1	insF1–insE1					insF1,insE1											large_amplification	False					1089709	1090953	1089709											1245
1435													1	[insL1]–insL1					insL1,mokC,hokC,sokC,nhaA,nhaR,insB1,insA,rpsT,yaaY,ribF,ileS,lspA,fkpB,ispH,rihC,dapB,carA,carB,caiF,caiE,caiD,caiC,caiB,caiA,caiT,fixA,fixB,fixC,fixX,yaaU,kefF,kefC,folA,apaH,apaG,rsmA,pdxA,surA,lptD,djlA,yabP,rluA,rapA,polB,araD,araC,yabI,thiQ,thiP,thiB,sgrR,sgrS,sgrT,setA,leuD,leuC,leuB,leuA,leuL,leuO,ilvI,ilvH,cra,mraZ,rsmH,ftsL,ftsI,murE,murF,mraY,murD,ftsW,murG,murC,ddlB,ftsQ,ftsA,ftsZ,lpx…											large_amplification	False					16500	604800	16500											588301
1436													1	[yjtD]–[insC1]					yjtD,thrL,thrA,thrB,thrC,yaaX,yaaA,yaaJ,talB,mog,satP,yaaW,yaaI,dnaK,dnaJ,insL1,mokC,hokC,sokC,nhaA,nhaR,insB1,insA,rpsT,yaaY,ribF,ileS,lspA,fkpB,ispH,rihC,dapB,carA,carB,caiF,caiE,caiD,caiC,caiB,caiA,caiT,fixA,fixB,fixC,fixX,yaaU,kefF,kefC,folA,apaH,apaG,rsmA,pdxA,surA,lptD,djlA,yabP,rluA,rapA,polB,araD,araC,yabI,thiQ,thiP,thiB,sgrR,sgrS,sgrT,setA,leuD,leuC,leuB,leuA,leuL,leuO,ilvI,ilvH,cra,mraZ…											large_amplification	False					0	377000	0											377001
1437													1	[yjgX]–[yjtD]					yjgX,yjgZ,insG,yjhB,yjhC,ythA,yjhD,yjhE,insO,insI1,insM,yjhV,fecE,fecD,fecC,fecB,fecA,fecR,fecI,insA,insB1,yjhU,yjhF,yjhG,yjhH,yjhI,sgcR,sgcE,sgcA,ryjB,sgcQ,sgcC,sgcB,sgcX,yjhY,yjhP,yjhQ,yjhX,yjhZ,yjhR,nanS,nanM,nanC,fimB,fimE,fimA,fimI,fimC,fimD,fimF,fimG,fimH,gntP,uxuA,uxuB,uxuR,yjiC,iraD,hypT,iadA,yjiG,yjiH,kptA,yjiJ,yjiK,yjiL,yjiM,yjiN,mdtM,yjiP,yjiR,yjiS,yjiT,yjiV,mcrC,mcrB,symE,symR,hsdS,hs…											large_amplification	False					4489600	4631469	4489600											141870
1438													1	[yjtD]–[insC1]					yjtD,thrL,thrA,thrB,thrC,yaaX,yaaA,yaaJ,talB,mog,satP,yaaW,yaaI,dnaK,dnaJ,insL1,mokC,hokC,sokC,nhaA,nhaR,insB1,insA,rpsT,yaaY,ribF,ileS,lspA,fkpB,ispH,rihC,dapB,carA,carB,caiF,caiE,caiD,caiC,caiB,caiA,caiT,fixA,fixB,fixC,fixX,yaaU,kefF,kefC,folA,apaH,apaG,rsmA,pdxA,surA,lptD,djlA,yabP,rluA,rapA,polB,araD,araC,yabI,thiQ,thiP,thiB,sgrR,sgrS,sgrT,setA,leuD,leuC,leuB,leuA,leuL,leuO,ilvI,ilvH,cra,mraZ…											large_amplification	False					0	376850	0											376851
1439													1	[yjgX]–[yjtD]					yjgX,yjgZ,insG,yjhB,yjhC,ythA,yjhD,yjhE,insO,insI1,insM,yjhV,fecE,fecD,fecC,fecB,fecA,fecR,fecI,insA,insB1,yjhU,yjhF,yjhG,yjhH,yjhI,sgcR,sgcE,sgcA,ryjB,sgcQ,sgcC,sgcB,sgcX,yjhY,yjhP,yjhQ,yjhX,yjhZ,yjhR,nanS,nanM,nanC,fimB,fimE,fimA,fimI,fimC,fimD,fimF,fimG,fimH,gntP,uxuA,uxuB,uxuR,yjiC,iraD,hypT,iadA,yjiG,yjiH,kptA,yjiJ,yjiK,yjiL,yjiM,yjiN,mdtM,yjiP,yjiR,yjiS,yjiT,yjiV,mcrC,mcrB,symE,symR,hsdS,hs…											large_amplification	False					4489500	4631469	4489500											141970
1440													0	none																	False
1441													0	none																	False
1442													0	none																	False
1443													0	none																	False
1444													0	none																	False
0	S	432	N		AGC	432	2		AAC				0.810532093	dnaK	1295	chaperone Hsp70, with co-chaperone DnaJ	>		dnaK					BW25113_0014		BW25113_0014				snp_nonsynonymous	True	532	1	G		13457	13457	13457	124	1	A							CP009273
1	G	205	D		GGT	205	2		GAT				1	caiA	614	crotonobetaine reductase subunit II, FAD-binding	<		caiA					BW25113_0039		BW25113_0039				snp_nonsynonymous	True	655	1	C		39773	39773	39773	11	1	T							CP009273
2													1	kefC/folA	intergenic (+134/-58)	potassium:proton antiporter/dihydrofolate reductase	>/>			folA				BW25113_0047/BW25113_0048			BW25113_0048			snp_intergenic	True	604	1	T		49765	49765	49765	0	1	C							CP009273
3													0.907953262	kefC/folA	intergenic (+184/-8)	potassium:proton antiporter/dihydrofolate reductase	>/>			folA				BW25113_0047/BW25113_0048			BW25113_0048			snp_intergenic	True	590	1	G		49815	49815	49815	60	1	A							CP009273
4	L	21	P		CTG	21	2		CCG				1	folA	62	dihydrofolate reductase	>		folA					BW25113_0048		BW25113_0048				snp_nonsynonymous	True	598	1	T		49884	49884	49884	0	1	C							CP009273
5	T	26	A		ACC	26	1		GCC				1	folA	76	dihydrofolate reductase	>		folA					BW25113_0048		BW25113_0048				snp_nonsynonymous	True	575	1	A		49898	49898	49898	0	1	G							CP009273
6	E	123	K		GAA	123	1		AAA				1	leuD	367	3-isopropylmalate dehydratase small subunit	<		leuD					BW25113_0071		BW25113_0071				snp_nonsynonymous	True	571	1	C		75574	75574	75574	8	1	T							CP009273
7	A	83	T		GCG	83	1		ACG				1	murF	247	UDP-N-acetylmuramoyl-tripeptide:D-alanyl-D- alan ine ligase	>		murF					BW25113_0086		BW25113_0086				snp_nonsynonymous	True	747	1	G		91383	91383	91383	0	1	A							CP009273
8	N	129	I		AAC	129	2		ATC				1	hofC	386	assembly protein in type IV pilin biogenesis, tr ansmembrane protein	<		hofC					BW25113_0106		BW25113_0106				snp_nonsynonymous	True	660	1	T		111826	111826	111826	0	1	A							CP009273
9	A	31	T		GCC	31	1		ACC				1	aroP	91	aromatic amino acid transporter	<		aroP					BW25113_0112		BW25113_0112				snp_nonsynonymous	True	600	1	C		117948	117948	117948	0	1	T							CP009273
10													1	speE	coding (8/867 nt)	spermidine synthase (putrescine aminopropyltrans ferase)	<	speE						BW25113_0121	BW25113_0121					small_indel	True	491	1			132944	132944	132944	11	1	T	1		7	8	T		CP009273	1
11	L	663	P		CTA	663	2		CCA				1	gcd	1988	glucose dehydrogenase	<		gcd					BW25113_0124		BW25113_0124				snp_nonsynonymous	True	733	1	A		135725	135725	135725	0	1	G							CP009273
12	G	157	V		GGA	157	2		GTA				1	yadK	470	putative fimbrial-like adhesin protein	<		yadK					BW25113_0136		BW25113_0136				snp_nonsynonymous	True	635	1	C		147617	147617	147617	1	1	A							CP009273
13	G	401	V		GGT	401	2		GTT				1	mrcB	1202	fused glycosyl transferase and transpeptidase	>		mrcB					BW25113_0149		BW25113_0149				snp_nonsynonymous	True	604	1	G		162418	162418	162418	2	1	T							CP009273
14	P	214	T		CCC	214	1		ACC				0.906404018	fhuD	640	iron-hydroxamate transporter subunit	>		fhuD					BW25113_0152		BW25113_0152				snp_nonsynonymous	True	625	1	C		167701	167701	167701	66	1	A							CP009273
15	P	3	S		CCA	3	1		TCA				1	yaeI	7	phosphodiesterase with model substrate bis-pNPP	<		yaeI					BW25113_0164		BW25113_0164				snp_nonsynonymous	True	611	1	G		181550	181550	181550	15	1	A							CP009273
16	P	17	S		CCA	17	1		TCA				1	ykfI	49	CP4-6 prophage; toxin of the YkfI-YafW toxin-ant itoxin system	<		ykfI					BW25113_0245		BW25113_0245				snp_nonsynonymous	True	662	1	G		259332	259332	259332	0	1	A							CP009273
17	N	284	I		AAC	284	2		ATC				1	mmuP	851	CP4-6 prophage; putative S-methylmethionine tran sporter	>		mmuP					BW25113_0260		BW25113_0260				snp_nonsynonymous	True	539	1	A		271886	271886	271886	0	1	T							CP009273
18	M	58	I		ATG	58	3		ATT				1	rclR	174	reactive chlorine species (RCS)-specific activat or of the rcl genes	>		rclR					BW25113_0305		BW25113_0305				snp_nonsynonymous	True	804	1	G		316111	316111	316111	0	1	T							CP009273
19	*	342	Q		TAA	342	1		CAA				1	phoA	1024	bacterial alkaline phosphatase	>	phoA						BW25113_0383	BW25113_0383					snp_nonsense	True	639	1	T		398226	398226	398226	0	1	C							CP009273
20	G	63	E		GGG	63	2		GAG				1	acpH	188	acyl carrier protein (ACP) phosphodiesterase; AC P hydrolyase	<		acpH					BW25113_0404		BW25113_0404				snp_nonsynonymous	True	663	1	C		420187	420187	420187	0	1	T							CP009273
21	A	904	V		GCC	904	2		GTC				1	acrB	2711	multidrug efflux system protein	<		acrB					BW25113_0462		BW25113_0462				snp_nonsynonymous	True	664	1	G		477149	477149	477149	0	1	A							CP009273
22													1	acrR	coding (85/648 nt)	transcriptional repressor	>	acrR					1	BW25113_0464	BW25113_0464					small_indel	True	697	1	G		481301	481301	481301	16	1	G	1		6	5	G		CP009273
23	E	65	V		GAG	65	2		GTG				1	qmcA	194	PHB domain membrane-anchored putative protease	<		qmcA					BW25113_0489		BW25113_0489				snp_nonsynonymous	True	667	1	T		511036	511036	511036	1	1	A							CP009273
24	P	287	T		CCC	287	1		ACC				1	allS	859	allD operon transcriptional activator	<		allS					BW25113_0504		BW25113_0504				snp_nonsynonymous	True	662	1	G		526819	526819	526819	1	1	T							CP009273
25													1	allD	coding (549/1050 nt)	ureidoglycolate dehydrogenase	<	allD						BW25113_0517	BW25113_0517					small_indel	True	687	1			541271	541271	541271	0	1	T							CP009273	1
26	I	502	L		ATC	502	1		CTC				1	fepA	1504	iron-enterobactin outer membrane transporter	<		fepA					BW25113_0584		BW25113_0584				snp_nonsynonymous	True	639	1	T		606447	606447	606447	2	1	G							CP009273
27	A	344	T		GCA	344	1		ACA				1	citA	1030	sensory histidine kinase in two-component regula tory system with CitB	>		citA					BW25113_0619		BW25113_0619				snp_nonsynonymous	True	620	1	G		648720	648720	648720	0	1	A							CP009273
28	T	58	I		ACC	58	2		ATC				1	gltL	173	glutamate, aspartate ABC transporter ATP-binding subunit	<		gltL					BW25113_0652		BW25113_0652				snp_nonsynonymous	True	620	1	G		680539	680539	680539	0	1	A							CP009273
29													1	asnB	coding (389/1665 nt)	asparagine synthetase B	<	asnB						BW25113_0674	BW25113_0674					small_indel	True	588	1			694245	694245	694245	5	1	T	1		4	5	T		CP009273	1
30	S	75	N		AGC	75	2		AAC				1	chiP	224	chitoporin, uptake of chitosugars	>		chiP					BW25113_0681		BW25113_0681				snp_nonsynonymous	True	672	1	G		704013	704013	704013	16	1	A							CP009273
31	G	239	E		GGA	239	2		GAA				1	ybfF	716	acyl-CoA esterase	<		ybfF					BW25113_0686		BW25113_0686				snp_nonsynonymous	True	653	1	C		707543	707543	707543	0	1	T							CP009273
32													1	potE	coding (1141/1320 nt)	putrescine/proton symporter: putrescine/ornithin e antiporter	<		potE				1	BW25113_0692		BW25113_0692				small_indel	True	494	1	G		712581	712581	712581	32	1	G	1		7	6	G		CP009273
33	A	34	T		GCG	34	1		ACG				1	ybgI	100	NIF3 family metal-binding protein	>		ybgI					BW25113_0710		BW25113_0710				snp_nonsynonymous	True	590	1	G		738382	738382	738382	0	1	A							CP009273
34													1	sdhA	coding (924/1767 nt)	succinate dehydrogenase, flavoprotein subunit	>	sdhA						BW25113_0723	BW25113_0723					small_indel	True	619	1			752286	752286	752286	0	1	G	1		4	5	G		CP009273	1
35	G	162	E		GGA	162	2		GAA				1	cydA	485	cytochrome d terminal oxidase, subunit I	>		cydA					BW25113_0733		BW25113_0733				snp_nonsynonymous	True	677	1	G		767398	767398	767398	16	1	A							CP009273
36													1	valZ	noncoding (59/76 nt)	tRNA-Val	>		valZ					BW25113_0746		BW25113_0746				snp_noncoding	True	502	1	A		776582	776582	776582	1	1	T							CP009273
37	P	166	S		CCC	166	1		TCC				1	ybhI	496	putative transporter	>		ybhI					BW25113_0770		BW25113_0770				snp_nonsynonymous	True	766	1	C		797838	797838	797838	0	1	T							CP009273
38	V	257	A		GTG	257	2		GCG				1	iaaA	770	Isoaspartyl peptidase	>		iaaA					BW25113_0828		BW25113_0828				snp_nonsynonymous	True	639	1	T		862793	862793	862793	0	1	C							CP009273
39													1	gsiA	coding (903/1872 nt)	glutathione transporter ATP-binding protein, ABC superfamily	>	gsiA						BW25113_0829	BW25113_0829					small_indel	True	588	1			863878	863878	863878	23	1	C	1		7	8	C		CP009273	1
40	R	151	Q		CGG	151	2		CAG				1	ybjL	452	putative transporter	<		ybjL					BW25113_0847		BW25113_0847				snp_nonsynonymous	True	659	1	C		884824	884824	884824	1	1	T							CP009273
41	A	518	T		GCC	518	1		ACC				1	pepN	1552	aminopeptidase N	>		pepN					BW25113_0932		BW25113_0932				snp_nonsynonymous	True	580	1	G		987629	987629	987629	3	1	A							CP009273
42	G	159	E		GGA	159	2		GAA				1	etk	476	tyrosine-protein kinase, role in O-antigen capsu le formation	<		etk					BW25113_0981		BW25113_0981				snp_nonsynonymous	True	546	1	C		1039191	1039191	1039191	0	1	T							CP009273
43	V	180	D		GTT	180	2		GAT				1	yceI	539	secreted protein	<		yceI					BW25113_1056		BW25113_1056				snp_nonsynonymous	True	628	1	A		1113394	1113394	1113394	0	1	T							CP009273
44	A	9	T		GCC	9	1		ACC				1	fabF	25	3-oxoacyl-[acyl-carrier-protein] synthase II	>		fabF					BW25113_1095		BW25113_1095				snp_nonsynonymous	True	570	1	G		1147419	1147419	1147419	0	1	A							CP009273
45	T	20	I		ACC	20	2		ATC				1	ycgV	59	putative adhesin	<		ycgV					BW25113_1202		BW25113_1202				snp_nonsynonymous	True	531	1	G		1251350	1251350	1251350	0	1	A							CP009273
46	T	336	A		ACT	336	1		GCT				1	sapA	1006	antimicrobial peptide transport ABC transporter periplasmic binding protein	<		sapA					BW25113_1294		BW25113_1294				snp_nonsynonymous	True	583	1	T		1350362	1350362	1350362	0	1	C							CP009273
47													1	ogt	coding (252/516 nt)	O-6-alkylguanine-DNA:cysteine-protein methyltran sferase	<	ogt						BW25113_1335	BW25113_1335					small_indel	True	677	1			1394242	1394242	1394242	4	1	C	1		6	7	C		CP009273	1
48													1	racC	coding (218/276 nt)	Rac prophage; uncharacterized protein	<	racC					1	BW25113_1351	BW25113_1351					small_indel	True	466	1	T		1411803	1411803	1411803	25	1	T	1		9	8	T		CP009273
49	A	17	T		GCT	17	1		ACT				1	kilR	49	Rac prophage; inhibitor of ftsZ, killing protein	<		kilR					BW25113_1352		BW25113_1352				snp_nonsynonymous	True	615	1	C		1412438	1412438	1412438	0	1	T							CP009273
50	H	232	Y		CAC	232	1		TAC				1	pfo	694	pyruvate-flavodoxin oxidoreductase	<		pfo					BW25113_1378		BW25113_1378				snp_nonsynonymous	True	697	1	G		1434348	1434348	1434348	0	1	A							CP009273
51	G	303	D		GGT	303	2		GAT				1	ynbC	908	putative esterase	>		ynbC					BW25113_1410		BW25113_1410				snp_nonsynonymous	True	692	1	G		1474302	1474302	1474302	1	1	A							CP009273
52													1	ydcJ/opgD	intergenic (+211/-14)	putative metalloenzyme/osmoregulated periplasmic glucan (OPG) biosynthe sis periplasmic protein	>/>			opgD				BW25113_1423/BW25113_1424			BW25113_1424			snp_intergenic	True	620	1	G		1491099	1491099	1491099	0	1	A							CP009273
53	H	263	Y		CAT	263	1		TAT				1	ddpC	787	D-ala-D-ala transporter subunit	<		ddpC					BW25113_1485		BW25113_1485				snp_nonsynonymous	True	554	1	G		1553381	1553381	1553381	0	1	A							CP009273
54	A	76	T		GCC	76	1		ACC				1	ddpA	226	D-ala-D-a la transporter subunit	<		ddpA					BW25113_1487		BW25113_1487				snp_nonsynonymous	True	616	1	C		1556513	1556513	1556513	3	1	T							CP009273
55													1	dosP	coding (1507/2400 nt)	oxygen sensor, c-di-GMP phosphodiesterase, heme- regulated; cold- and stationary phase-induced bioflim regu lator	<	dosP						BW25113_1489	BW25113_1489					small_indel	True	592	1			1558484	1558484	1558484	3	1	T	1		4	5	T		CP009273	1
56													1	ydeP	coding (773/2280 nt)	putative oxidoreductase	<	ydeP					1	BW25113_1501	BW25113_1501					small_indel	True	634	1	T		1579971	1579971	1579971	10	1	T							CP009273
57	G	57	D		GGC	57	2		GAC				1	lsrF	170	putative autoinducer-2 (AI-2) aldolase	>		lsrF					BW25113_1517		BW25113_1517				snp_nonsynonymous	True	581	1	G		1600526	1600526	1600526	0	1	A							CP009273
58													1	marR	coding (185/435 nt)	transcriptional repressor of multiple antibiotic resistance	>	marR						BW25113_1530	BW25113_1530					small_indel	True	718	1			1613561	1613561	1613561	1	1	A	1		4	5	A		CP009273	1
59	P	157	S		CCG	157	1		TCG				1	ynfL	469	LysR family putative transcriptional regulator	<		ynfL					BW25113_1595		BW25113_1595				snp_nonsynonymous	True	566	1	G		1663381	1663381	1663381	0	1	A							CP009273
60													1	sodC	coding (178/522 nt)	superoxide dismutase, Cu, Zn, periplasmic	<	sodC					1	BW25113_1646	BW25113_1646					small_indel	True	523	1	G		1718735	1718735	1718735	7	1	G	1		7	6	G		CP009273
61	G	152	D		GGC	152	2		GAC				1	ydjL	455	putative Zn-dependent NAD(P)-binding oxidoreduct ase	<		ydjL					BW25113_1776		BW25113_1776				snp_nonsynonymous	True	567	1	C		1855135	1855135	1855135	9	1	T							CP009273
62	V	244	I		GTC	244	1		ATC				1	mipA	730	scaffolding protein for murein synthesizing mach inery	<		mipA					BW25113_1782		BW25113_1782				snp_nonsynonymous	True	668	1	C		1860000	1860000	1860000	0	1	T							CP009273
63													1	yebV/yebW	intergenic (+42/-63)	uncharacterized protein/uncharacterized protein	>/>			yebW				BW25113_1836/BW25113_1837			BW25113_1837			snp_intergenic	True	535	1	C		1916315	1916315	1916315	14	1	T							CP009273
64	A	161	V		GCC	161	2		GTC				1	yebE	482	DUF533 family inner membrane protein	<		yebE					BW25113_1846		BW25113_1846				snp_nonsynonymous	True	511	1	G		1923483	1923483	1923483	0	1	A							CP009273
65													1	fliE/fliF	intergenic (-190/-25)	flagellar basal-body component/flagellar basal-body MS-ring and collar protein	</>			fliF				BW25113_1937/BW25113_1938			BW25113_1938			snp_intergenic	True	602	1	C		2006685	2006685	2006685	1	1	T							CP009273
66													1	fliI	coding (873/1374 nt)	flagellum-specific ATP synthase	>		fliI				1	BW25113_1941		BW25113_1941				small_indel	True	566	1	CCC		2010907	2010907	2010907	46	2	C							CP009273
67													1	fliI	coding (876/1374 nt)	flagellum-specific ATP synthase	>	fliI						BW25113_1941	BW25113_1941					small_indel	True	524	1			2010910	2010910	2010910	76	1	C	1		5	6	C		CP009273	1
68	V	166	A		GTG	166	2		GCG				1	yedY	497	membrane-anchored, periplasmic TMAO, DMSO reduct ase	>		yedY					BW25113_1971		BW25113_1971				snp_nonsynonymous	True	636	1	T		2033455	2033455	2033455	0	1	C							CP009273
69	G	311	D		GGC	311	2		GAC				1	yeeR	932	CP4-44 prophage; putative membrane protein	>		yeeR					BW25113_2001		BW25113_2001				snp_nonsynonymous	True	485	1	G		2069191	2069191	2069191	0	1	A							CP009273
70													1	hisD	coding (468/1305 nt)	bifunctional histidinal dehydrogenase/ histidino l dehydrogenase	>	hisD						BW25113_2020	BW25113_2020					small_indel	True	680	1			2085045	2085045	2085045	5	1	A	1		5	6	A		CP009273	1
71	H	64	Q		CAC	64	3		CAA				1	rfbC	192	dTDP-4-deoxyrhamnose-3,5-epimerase	<		rfbC					BW25113_2038		BW25113_2038				snp_nonsynonymous	True	591	1	G		2103428	2103428	2103428	13	1	T							CP009273
72													1	gmd	coding (1063/1122 nt)	GDP-D-mannose dehydratase, NAD(P)-binding	<		gmd				1	BW25113_2053		BW25113_2053				small_indel	True	574	1	T		2120733	2120733	2120733	10	1	T	1		7	6	T		CP009273
73	E	153	K		GAA	153	1		AAA				1	wcaC	457	putative glycosyl transferase	<		wcaC					BW25113_2057		BW25113_2057				snp_nonsynonymous	True	667	1	C		2125095	2125095	2125095	19	1	T							CP009273
74	F	854	I		TTC	854	1		ATC				1	mdtC	2560	multidrug efflux system, subunit C	>		mdtC					BW25113_2076		BW25113_2076				snp_nonsynonymous	True	702	1	T		2154426	2154426	2154426	0	1	A							CP009273
75	G	49	V		GGG	49	2		GTG				1	fbaB	146	fructose-bisphosphate aldolase class I	<		fbaB					BW25113_2097		BW25113_2097				snp_nonsynonymous	True	744	1	C		2171898	2171898	2171898	3	1	A							CP009273
76	A	53	V		GCG	53	2		GTG				1	yehY	158	inner membrane putative ABC superfamily transpor ter permease	<		yehY					BW25113_2130		BW25113_2130				snp_nonsynonymous	True	601	1	G		2211879	2211879	2211879	0	1	A							CP009273
77	A	210	T		GCG	210	1		ACG				1	folE	628	GTP cyclohydrolase I	<		folE					BW25113_2153		BW25113_2153				snp_nonsynonymous	True	630	1	C		2236504	2236504	2236504	0	1	T							CP009273
78	R	160	H		CGC	160	2		CAC				1	apbE	479	putative thiamine-synthetic flavin transferase l ipoprotein	<		apbE					BW25113_2214		BW25113_2214				snp_nonsynonymous	True	692	1	C		2304535	2304535	2304535	0	1	T							CP009273
79	G	61	D		GGT	61	2		GAT				1	yfaL	182	adhesin	<		yfaL					BW25113_2233		BW25113_2233				snp_nonsynonymous	True	662	1	C		2337467	2337467	2337467	0	1	T							CP009273
80													1	rhmT	coding (234/1290 nt)	putative L-rhamnonate transporter	<	rhmT						BW25113_2246	BW25113_2246					small_indel	True	605	1			2353398	2353398	2353398	15	1	C	1		4	5	C		CP009273	1
81													1	menH	coding (55/759 nt)	2-succinyl-6-hydroxy-2, 4-cyclohexadiene-1-carbo xylate synthase	<	menH						BW25113_2263	BW25113_2263					small_indel	True	616	1			2371017	2371017	2371017	0	1	A	1		4	5	A		CP009273	1
82	S	203	N		AGC	203	2		AAC				1	yfcI	608	transposase_31 family protein	<		yfcI					BW25113_2305		BW25113_2305				snp_nonsynonymous	True	631	1	C		2416411	2416411	2416411	0	1	T							CP009273
83	S	214	F		TCC	214	2		TTC				1	xapB	641	xanthosine transporter	<		xapB					BW25113_2406		BW25113_2406				snp_nonsynonymous	True	677	1	G		2516704	2516704	2516704	23	1	A							CP009273
84													1	xapA/yfeN	intergenic (-111/-138)	purine nucleoside phosphorylase II/putative outer membrane protein	</>			xapA,yfeN				BW25113_2407/BW25113_2408			BW25113_2407,BW25113_2408			snp_intergenic	True	575	1	T		2518348	2518348	2518348	0	1	A							CP009273
85	P	144	L		CCC	144	2		CTC				1	dapA	431	dihydrodipicolinate synthase	<		dapA					BW25113_2478		BW25113_2478				snp_nonsynonymous	True	614	1	G		2592689	2592689	2592689	0	1	A							CP009273
86	V	687	A		GTA	687	2		GCA				1	yfgF	2060	cyclic-di-GMP phosphodiesterase, anaerobic	<		yfgF					BW25113_2503		BW25113_2503				snp_nonsynonymous	True	655	1	A		2620238	2620238	2620238	0	1	G							CP009273
87	S	161	N		AGC	161	2		AAC				1	nadB	482	quinolinate synthase, L-aspartate oxidase (B pro tein) subunit	>		nadB					BW25113_2574		BW25113_2574				snp_nonsynonymous	True	756	1	G		2704260	2704260	2704260	0	1	A							CP009273
88													1	rrsG	noncoding (320/1542 nt)	16S ribosomal RNA of rrnG operon	<		rrsG					BW25113_2591		BW25113_2591				snp_noncoding	True	134	1	C		2724197	2724197	2724197	0	1	T							CP009273
89	A	85	V		GCG	85	2		GTG				1	proV	254	glycine betaine transporter subunit	>		proV					BW25113_2677		BW25113_2677				snp_nonsynonymous	True	525	1	C		2798427	2798427	2798427	16	1	T							CP009273
90	L	196	F		CTT	196	1		TTT				1	ascB	586	cryptic 6-phospho-beta-glucosidase	>		ascB					BW25113_2716		BW25113_2716				snp_nonsynonymous	True	665	1	C		2834934	2834934	2834934	0	1	T							CP009273
91	N	183	D		AAC	183	1		GAC				1	hypB	547	GTP hydrolase involved in nickel liganding into hydrogenases	>		hypB					BW25113_2727		BW25113_2727				snp_nonsynonymous	True	612	1	A		2844906	2844906	2844906	6	1	G							CP009273
92	T	167	I		ACC	167	2		ATC				1	fhlA	500	formate hydrogenlyase transcriptional activator	>		fhlA					BW25113_2731		BW25113_2731				snp_nonsynonymous	True	609	1	C		2848196	2848196	2848196	18	1	T							CP009273
93	A	405	V		GCG	405	2		GTG				1	cysN	1214	sulfate adenylyltransferase, subunit 1	<		cysN					BW25113_2751		BW25113_2751				snp_nonsynonymous	True	667	1	G		2867565	2867565	2867565	10	1	A							CP009273
94	T	197	A		ACA	197	1		GCA				0.931303978	rlmD	589	23S rRNA m(5)U1939 methyltransferase, SAM-depend ent	<		rlmD					BW25113_2785		BW25113_2785				snp_nonsynonymous	True	702	1	T		2907771	2907771	2907771	52	1	C							CP009273
95	R	68	H		CGC	68	2		CAC				1	sdaC	203	putative serine transporter	>		sdaC					BW25113_2796		BW25113_2796				snp_nonsynonymous	True	615	1	G		2921790	2921790	2921790	14	1	A							CP009273
96													1	ppdA/thyA	intergenic (-29/+155)	putative prepilin peptidase-dependent protein/thymidylate synthetase	</<			ppdA				BW25113_2826/BW25113_2827			BW25113_2826			small_indel	True	617	1			2957565	2957565	2957565	6	1	A	1		6	7	A		CP009273	1
97	P	300	S		CCC	300	1		TCC				1	lplT	898	lysophospholipid transporter	<		lplT					BW25113_2835		BW25113_2835				snp_nonsynonymous	True	572	1	G		2966324	2966324	2966324	0	1	A							CP009273
98													1	yqeF	coding (1141/1182 nt)	short chain acyltransferase	<		yqeF					BW25113_2844		BW25113_2844				small_indel	True	677	1			2977811	2977811	2977811	4	1	C	1		4	5	C		CP009273	1
99	A	176	T		GCC	176	1		ACC				1	xdhA	526	xanthine dehydrogenase, molybdenum binding subun it	>		xdhA					BW25113_2866		BW25113_2866				snp_nonsynonymous	True	554	1	G		2994229	2994229	2994229	0	1	A							CP009273
100	L	105	F		CTT	105	1		TTT				1	xdhC	313	xanthine dehydrogenase, Fe-S binding subunit	>		xdhC					BW25113_2868		BW25113_2868				snp_nonsynonymous	True	727	1	C		2997160	2997160	2997160	0	1	T							CP009273
101	K	302	E		AAG	302	1		GAG				1	serA	904	D-3-phosphoglycerate dehydrogenase	<		serA					BW25113_2913		BW25113_2913				snp_nonsynonymous	True	655	1	T		3050866	3050866	3050866	0	1	C							CP009273
102	A	172	T		GCG	172	1		ACG				1	tktA	514	transketolase 1, thiamine triphosphate-binding	<		tktA					BW25113_2935		BW25113_2935				snp_nonsynonymous	True	603	1	C		3074481	3074481	3074481	0	1	T							CP009273
103	A	110	V		GCA	110	2		GTA				1	ygjH	329	putative tRNA binding protein; putative tRNA cor ner chaperone	<		ygjH					BW25113_3074		BW25113_3074				snp_nonsynonymous	True	687	1	G		3214278	3214278	3214278	0	1	A							CP009273
104	A	119	T		GCC	119	1		ACC				1	garD	355	(D)-galactarate dehydrogenase	>		garD					BW25113_3128		BW25113_3128				snp_nonsynonymous	True	615	1	G		3268995	3268995	3268995	0	1	A							CP009273
105	P	142	S		CCC	142	1		TCC				1	rng	424	ribonuclease G	<		rng					BW25113_3247		BW25113_3247				snp_nonsynonymous	True	682	1	G		3390731	3390731	3390731	7	1	A							CP009273
106	A	294	T		GCC	294	1		ACC				1	mreB	880	cell wall structural complex MreBCD, actin-like component MreB	<		mreB					BW25113_3251		BW25113_3251				snp_nonsynonymous	True	678	1	C		3393567	3393567	3393567	10	1	T							CP009273
107	A	254	T		GCC	254	1		ACC				1	csrD	760	targeting factor for csrBC sRNA degradation	<		csrD					BW25113_3252		BW25113_3252				snp_nonsynonymous	True	665	1	C		3395932	3395932	3395932	13	1	T							CP009273
108	A	205	T		GCG	205	1		ACG				1	argD	613	bifunctional acetylornithine aminotransferase/ s uccinyldiaminopimelate aminotransferase	<		argD					BW25113_3359		BW25113_3359				snp_nonsynonymous	True	733	1	C		3482927	3482927	3482927	0	1	T							CP009273
109													1	malQ	coding (279/2085 nt)	4-alpha-glucanotransferase (amylomaltase)	<	malQ						BW25113_3416	BW25113_3416					small_indel	True	665	1			3543151	3543151	3543151	1	1	C	1		5	6	C		CP009273	1
110													1	malP/malT	intergenic (-62/-550)	maltodextrin phosphorylase/mal regulon transcriptional activator	</>			malP				BW25113_3417/BW25113_3418			BW25113_3417			snp_intergenic	True	603	1	C		3545894	3545894	3545894	0	1	T							CP009273
111	P	217	S		CCC	217	1		TCC				1	rtcA	649	RNA 3'-terminal phosphate cyclase	<		rtcA					BW25113_4475		BW25113_4475				snp_nonsynonymous	True	634	1	G		3549560	3549560	3549560	0	1	A							CP009273
112	V	338	I		GTT	338	1		ATT				1	livK	1012	leucine transporter subunit	<		livK					BW25113_3458		BW25113_3458				snp_nonsynonymous	True	656	1	C		3589909	3589909	3589909	0	1	T							CP009273
113	A	174	V		GCA	174	2		GTA				1	nikD	521	nickel transporter subunit	>		nikD					BW25113_3479		BW25113_3479				snp_nonsynonymous	True	585	1	C		3610895	3610895	3610895	0	1	T							CP009273
114	E	51	K		GAA	51	1		AAA				1	nikE	151	nickel transporter subunit	>		nikE					BW25113_3480		BW25113_3480				snp_nonsynonymous	True	550	1	G		3611286	3611286	3611286	0	1	A							CP009273
115	E	293	D		GAA	293	3		GAT				1	rbbA	879	ribosome-associated ATPase: ATP-binding protein/ ATP-binding membrane protein	<		rbbA					BW25113_3486		BW25113_3486				snp_nonsynonymous	True	660	1	T		3622020	3622020	3622020	1	1	A							CP009273
116													1	eptB	coding (915/1692 nt)	KDO phosphoethanolamine transferase, Ca(2+)-indu cible	<	eptB					1	BW25113_3546	BW25113_3546					small_indel	True	659	1	C		3702921	3702921	3702921	13	1	C	1		7	6	C		CP009273
117	A	91	T		GCG	91	1		ACG				1	malS	271	alpha-amylase	>		malS					BW25113_3571		BW25113_3571				snp_nonsynonymous	True	695	1	G		3731127	3731127	3731127	19	1	A							CP009273
118													1	malS	coding (1139/2031 nt)	alpha-amylase	>	malS						BW25113_3571	BW25113_3571					small_indel	True	693	1			3731995	3731995	3731995	0	1	A	1		5	6	A		CP009273	1
119	G	123	E		GGA	123	2		GAA				1	waaZ	368	lipopolysaccharide core biosynthesis protein	<		waaZ					BW25113_3624		BW25113_3624				snp_nonsynonymous	True	672	1	C		3793189	3793189	3793189	1	1	T							CP009273
120	G	214	D		GGC	214	2		GAC				1	gyrB	641	DNA gyrase, subunit B	<		gyrB					BW25113_3699		BW25113_3699				snp_nonsynonymous	True	640	1	C		3872839	3872839	3872839	4	1	T							CP009273
121	S	166	N		AGC	166	2		AAC				1	dnaA	497	chromosomal replication initiator protein DnaA, DNA-binding transcriptional dual regulator	<		dnaA					BW25113_3702		BW25113_3702				snp_nonsynonymous	True	860	1	C		3876593	3876593	3876593	0	1	T							CP009273
122	R	590	L		CGG	590	2		CTG				1	glmS	1769	L-glutamine:D-fructose-6-phosphate aminotransfer ase	<		glmS					BW25113_3729		BW25113_3729				snp_nonsynonymous	True	669	1	C		3905260	3905260	3905260	2	1	A							CP009273
123	D	86	G		GAC	86	2		GGC				1	atpD	257	F1 sector of membrane-bound ATP synthase, beta s ubunit	<		atpD					BW25113_3732		BW25113_3732				snp_nonsynonymous	True	615	1	T		3910479	3910479	3910479	0	1	C							CP009273
124													1	atpI/rsmG	intergenic (-109/+508)	ATP synthase, membrane-bound accessory factor/16S rRNA m(7)G527 methyltransferase, SAM-depende nt; glucose-inhibited cell-division protein	</<			atpI				BW25113_3739/BW25113_3740			BW25113_3739			small_indel	True	593	1			3915909	3915909	3915909	3	1	C	1		4	5	C		CP009273	1
125													1	rrlC	noncoding (240/2904 nt)	23S ribosomal RNA of rrnC operon	>	rrlC					1	BW25113_3758	BW25113_3758					small_indel	True	344	1	C		3937303	3937303	3937303	14	1	C	1		6	5	C		CP009273
126													1	hemC/cyaA	intergenic (-268/-119)	hydroxymethylbilane synthase/adenylate cyclase	</>			cyaA				BW25113_3805/BW25113_3806			BW25113_3806			small_indel	True	659	1			3984394	3984394	3984394	18	1	A	1		6	7	A		CP009273	1
127	P	536	S		CCC	536	1		TCC				1	uvrD	1606	DNA-dependent ATPase I and helicase II	>		uvrD					BW25113_3813		BW25113_3813				snp_nonsynonymous	True	688	1	C		3992948	3992948	3992948	0	1	T							CP009273
128	S	245	F		TCC	245	2		TTC				1	rarD	734	putative chloramphenical resistance permease	<		rarD					BW25113_3819		BW25113_3819				snp_nonsynonymous	True	643	1	G		3996805	3996805	3996805	14	1	A							CP009273
129	G	687	E		GGG	687	2		GAG				1	fdoG	2060	formate dehydrogenase-O, large subunit	<		fdoG					BW25113_3894		BW25113_3894				snp_nonsynonymous	True	873	1	C		4077123	4077123	4077123	10	1	T							CP009273
130													1	glpX	coding (628/1011 nt)	fructose 1,6-bisphosphatase II	<	glpX						BW25113_3925	BW25113_3925					small_indel	True	810	1			4104880	4104880	4104880	22	1	C							CP009273	1
131	V	163	I		GTC	163	1		ATC				1	glpF	487	glycerol facilitator	<		glpF					BW25113_3927		BW25113_3927				snp_nonsynonymous	True	645	1	C		4107532	4107532	4107532	0	1	T							CP009273
132	L	184	F		CTC	184	1		TTC				1	metF	550	5,10-methylenetetrahydrofolate reductase	>		metF					BW25113_3941		BW25113_3941				snp_nonsynonymous	True	724	1	C		4123093	4123093	4123093	0	1	T							CP009273
133													1	purD	coding (494/1290 nt)	phosphoribosylglycinamide synthetase phosphoribo sylamine-glycine ligase	<	purD						BW25113_4005	BW25113_4005					small_indel	True	621	1			4195366	4195366	4195366	10	1	T							CP009273	1
134	G	729	V		GGG	729	2		GTG				1	metH	2186	homocysteine-N5-methyltetrahydrofolate transmeth ylase, B12-dependent	>		metH					BW25113_4019		BW25113_4019				snp_nonsynonymous	True	569	1	G		4215941	4215941	4215941	10	1	T							CP009273
135	V	447	I		GTT	447	1		ATT				1	xylE	1339	D-xylose transporter	<		xylE					BW25113_4031		BW25113_4031				snp_nonsynonymous	True	689	1	C		4230844	4230844	4230844	0	1	T							CP009273
136	A	338	T		GCC	338	1		ACC				1	hflK	1012	modulator for HflB protease specific for phage l ambda cII repressor	>		hflK					BW25113_4174		BW25113_4174				snp_nonsynonymous	True	749	1	G		4392866	4392866	4392866	0	1	A							CP009273
137	C	21	Y		TGC	21	2		TAC				1	aidB	62	DNA alkylation damage repair protein; flavin-con taining DNA binding protein, weak isovaleryl CoA dehydroge nase	>		aidB					BW25113_4187		BW25113_4187				snp_nonsynonymous	True	711	1	G		4404153	4404153	4404153	13	1	A							CP009273
138													1	ytfF	coding (681/966 nt)	DMT transporter family inner membrane protein	<	ytfF						BW25113_4210	BW25113_4210					small_indel	True	716	1			4422193	4422193	4422193	5	1	G	1		4	5	G		CP009273	1
139													1	ahr/leuX	intergenic (-122/-74)	aldehyde reductase, NADPH-dependent, Zn-containi ng, broad specificity/tRNA-Leu	</>			ahr,leuX				BW25113_4269/BW25113_4270			BW25113_4269,BW25113_4270			snp_intergenic	True	756	1	C		4486148	4486148	4486148	0	1	T							CP009273
140	E	41	K		GAA	41	1		AAA				1	fecE	121	iron-dicitrate transporter subunit	<		fecE					BW25113_4287		BW25113_4287				snp_nonsynonymous	True	585	1	C		4501154	4501154	4501154	0	1	T							CP009273
141													1	yjhR	pseudogene (140/213 nt)	pseudogene, helicase family; putative frameshift su ppressor	>		yjhR					BW25113_4308		BW25113_4308				snp_pseudogene	True	664	1	G		4524747	4524747	4524747	0	1	A							CP009273
142	T	241	I		ACC	241	2		ATC				1	uxuA	722	mannonate hydrolase	>		uxuA					BW25113_4322		BW25113_4322				snp_nonsynonymous	True	691	1	C		4542174	4542174	4542174	0	1	T							CP009273
143													1	yjiN	coding (908/1281 nt)	zinc-type alcohol dehydrogenase-like protein	<	yjiN					1	BW25113_4336	BW25113_4336					small_indel	True	589	1	C		4556156	4556156	4556156	12	1	C	1		7	6	C		CP009273
144	G	131	E		GGA	131	2		GAA				1	dnaT	392	DNA biosynthesis protein (primosomal protein I)	<		dnaT					BW25113_4362		BW25113_4362				snp_nonsynonymous	True	872	1	C		4590943	4590943	4590943	1	1	T							CP009273
145	R	30	W		AGG	30	1		TGG				1	folA	88	dihydrofolate reductase	>		folA					BW25113_0048		BW25113_0048				snp_nonsynonymous	True	441	1	A		49910	49910	49910	0	1	T							CP009273
146	T	527	P		ACG	527	1		CCG				1	dnaE	1579	DNA polymerase III alpha subunit	>		dnaE					BW25113_0184		BW25113_0184				snp_nonsynonymous	True	415	1	A		203191	203191	203191	1	1	C							CP009273
147	A	570	G		GCC	570	2		GGC				1	acrB	1709	multidrug efflux system protein	<		acrB					BW25113_0462		BW25113_0462				snp_nonsynonymous	True	483	1	G		478151	478151	478151	0	1	C							CP009273
148	V	176	E		GTA	176	2		GAA				1	acrR	527	transcriptional repressor	>		acrR					BW25113_0464		BW25113_0464				snp_nonsynonymous	True	423	1	T		481743	481743	481743	0	1	A							CP009273
149	A	748	G		GCC	748	2		GGC				1	ycaI	2243	ComEC family inner membrane protein	>		ycaI					BW25113_0913		BW25113_0913				snp_nonsynonymous	True	419	1	C		962018	962018	962018	1	1	G							CP009273
150													1	ydcR/ydcS	intergenic (+209/-36)	putative DNA-binding transcriptional regulator/p utative amino transferase/polyhydroxybutyrate (PHB) synthase, ABC transpor ter periplasmic binding protein homolog	>/>			ydcS				BW25113_1439/BW25113_1440			BW25113_1440			snp_intergenic	True	291	1	G		1505875	1505875	1505875	0	1	C							CP009273
151	V	214	F		GTC	214	1		TTC				1	ansP	640	L-asparagine transporter	<		ansP					BW25113_1453		BW25113_1453				snp_nonsynonymous	True	327	1	C		1519598	1519598	1519598	0	1	A							CP009273
152	S	16	I		AGC	16	2		ATC				1	uidR	47	transcriptional repressor	<		uidR					BW25113_1618		BW25113_1618				snp_nonsynonymous	True	315	1	C		1691263	1691263	1691263	0	1	A							CP009273
153	G	55	D		GGC	55	2		GAC				1	aspS	164	aspartyl-tRNA synthetase	<		aspS					BW25113_1866		BW25113_1866				snp_nonsynonymous	True	413	1	C		1944616	1944616	1944616	0	1	T							CP009273
154	P	342	A		CCG	342	1		GCG				1	fliD	1024	flagellar filament capping protein	>		fliD					BW25113_1924		BW25113_1924				snp_nonsynonymous	True	353	1	C		1998376	1998376	1998376	0	1	G							CP009273
155	W	220	R		TGG	220	1		CGG				1	yegI	658	protein kinase-related putative non-specific DNA -binding protein	<		yegI					BW25113_2070		BW25113_2070				snp_nonsynonymous	True	352	1	A		2143809	2143809	2143809	0	1	G							CP009273
156	P	300	S		CCC	300	1		TCC				1	dusC	898	tRNA-dihydrouridine synthase C	<		dusC					BW25113_2140		BW25113_2140				snp_nonsynonymous	True	303	1	G		2222967	2222967	2222967	0	1	A							CP009273
157	A	167	P		GCA	167	1		CCA				1	grpE	499	heat shock protein	<		grpE					BW25113_2614		BW25113_2614				snp_nonsynonymous	True	487	1	C		2743569	2743569	2743569	0	1	G							CP009273
158	V	406	L		GTG	406	1		CTG				1	recJ	1216	ssDNA exonuclease, 5' --> 3'-specific	<		recJ					BW25113_2892		BW25113_2892				snp_nonsynonymous	True	546	1	C		3030250	3030250	3030250	0	1	G							CP009273
159	G	257	A		GGC	257	2		GCC				1	ygiF	770	inorganic triphosphatase	<		ygiF					BW25113_3054		BW25113_3054				snp_nonsynonymous	True	489	1	C		3193555	3193555	3193555	0	1	G							CP009273
160													1	yhjD/yhjE	intergenic (+328/-83)	inner membrane putative BrbK family alternate li pid exporter/MFS superfamily sugar transport 1 family protein	>/>			yhjE				BW25113_3522/BW25113_3523			BW25113_3523			snp_intergenic	True	530	1	C		3668063	3668063	3668063	0	1	T							CP009273
161	A	271	P		GCA	271	1		CCA				1	dppD	811	dipeptide/heme transporter	<		dppD					BW25113_3541		BW25113_3541				snp_nonsynonymous	True	513	1	C		3696398	3696398	3696398	0	1	G							CP009273
162	G	188	A		GGG	188	2		GCG				1	eptB	563	KDO phosphoethanolamine transferase, Ca(2+)-indu cible	<		eptB					BW25113_3546		BW25113_3546				snp_nonsynonymous	True	550	1	C		3703273	3703273	3703273	0	1	G							CP009273
163	P	147	A		CCG	147	1		GCG				1	hemD	439	uroporphyrinogen III synthase	<		hemD					BW25113_3804		BW25113_3804				snp_nonsynonymous	True	594	1	G		3982750	3982750	3982750	0	1	C							CP009273
164	P	98	A		CCG	98	1		GCG				1	dsbA	292	periplasmic protein disulfide isomerase I	>		dsbA					BW25113_3860		BW25113_3860				snp_nonsynonymous	True	584	1	C		4037069	4037069	4037069	0	1	G							CP009273
165	A	145	G		GCC	145	2		GGC				1	soxR	434	redox-sensitive transcriptional activator of sox S; autorepressor	>		soxR					BW25113_4063		BW25113_4063				snp_nonsynonymous	True	522	1	C		4267830	4267830	4267830	0	1	G							CP009273
166	G	128	E		GGA	128	2		GAA				1	dnaK	383	chaperone Hsp70, with co-chaperone DnaJ	>		dnaK					BW25113_0014		BW25113_0014				snp_nonsynonymous	True	417	1	G		12545	12545	12545	0	1	A							CP009273
167													1	kefC/folA	intergenic (+152/-40)	potassium:proton antiporter/dihydrofolate reductase	>/>			folA				BW25113_0047/BW25113_0048			BW25113_0048			snp_intergenic	True	395	1	C		49783	49783	49783	0	1	T							CP009273
168													1	yabP	pseudogene (520/579 nt)	pseudogene, pentapeptide repeats-containing	>	yabP						BW25113_4659	BW25113_4659					small_indel	True	325	1			58993	58993	58993	2	1	A	1		6	7	A		CP009273	1
169	P	62	T		CCC	62	1		ACC				1	nadC	184	quinolinate phosphoribosyltransferase	<		nadC					BW25113_0109		BW25113_0109				snp_nonsynonymous	True	371	1	G		114949	114949	114949	0	1	T							CP009273
170	A	157	V		GCC	157	2		GTC				1	cdsA	470	CDP-diglyceride synthase	>		cdsA					BW25113_0175		BW25113_0175				snp_nonsynonymous	True	363	1	C		192633	192633	192633	0	1	T							CP009273
171													1	proB	coding (850/1104 nt)	gamma-glutamate kinase	>	proB					1	BW25113_0242	BW25113_0242					small_indel	True	421	1	G		256948	256948	256948	5	1	G							CP009273
172	N	207	D		AAT	207	1		GAT				1	yagA	619	CP4-6 prophage; putative DNA-binding transcripti onal regulator	<		yagA					BW25113_0267		BW25113_0267				snp_nonsynonymous	True	361	1	T		277076	277076	277076	0	1	C							CP009273
173	V	440	M		GTG	440	1		ATG				1	malZ	1318	maltodextrin glucosidase	>		malZ					BW25113_0403		BW25113_0403				snp_nonsynonymous	True	381	1	G		419291	419291	419291	0	1	A							CP009273
174	*	145	L		TGA	145	2		TTA				1	acrR	434	transcriptional repressor	>	acrR						BW25113_0464	BW25113_0464					snp_nonsense	True	400	1	G		481650	481650	481650	1	1	T							CP009273
175													1	ybaK	coding (26/480 nt)	Cys-tRNA(Pro)/Cys-tRNA(Cys) deacylase	<	ybaK						BW25113_0481	BW25113_0481					small_indel	True	327	1			502513	502513	502513	3	1	T	1		6	7	T		CP009273	1
176													1	hyi/glxR	intergenic (+52/-48)	hydroxypyruvate isomerase/tartronate semialdehyde reductase, NADH-dependen t	>/>			glxR				BW25113_0508/BW25113_0509			BW25113_0509			snp_intergenic	True	365	1	G		531994	531994	531994	0	1	A							CP009273
177	F	247	I		TTC	247	1		ATC				1	ylbE	739	NO-induced DUF1116 protein	>		ylbE					BW25113_4572		BW25113_4572				snp_nonsynonymous	True	461	1	T		544551	544551	544551	0	1	A							CP009273
178	E	92	D		GAA	92	3		GAT				1	potH	276	putrescine transporter subunit: membrane compone nt of ABC superfamily	>		potH					BW25113_0856		BW25113_0856				snp_nonsynonymous	True	309	1	A		891865	891865	891865	1	1	T							CP009273
179													1	ycaO	coding (1268/1761 nt)	ribosomal protein S12 methylthiotransferase acce ssory factor	<	ycaO						BW25113_0905	BW25113_0905					small_indel	True	340	1			950821	950821	950821	0	1	T	1		4	5	T		CP009273	1
180	A	14	T		GCC	14	1		ACC				1	etp	40	Protein-tyrosine-phosphatase, role in O-antigen capsule formation; dephosphorylates Etk-P	<		etp					BW25113_0982		BW25113_0982				snp_nonsynonymous	True	353	1	C		1040093	1040093	1040093	0	1	T							CP009273
181													1	paaG	coding (362/789 nt)	1,2-epoxyphenylacetyl-CoA isomerase, oxepin-CoA- forming	>	paaG						BW25113_1394	BW25113_1394					small_indel	True	301	1			1452882	1452882	1452882	1	1	G	1		5	6	G		CP009273	1
182													1	marR	coding (185/435 nt)	transcriptional repressor of multiple antibiotic resistance	>	marR						BW25113_1530	BW25113_1530					small_indel	True	363	1			1613561	1613561	1613561	0	1	A	1		4	5	A		CP009273	1
183	N	196	I		AAC	196	2		ATC				1	ydiS	587	putative oxidoreductase	>		ydiS					BW25113_1699		BW25113_1699				snp_nonsynonymous	True	375	1	A		1776238	1776238	1776238	0	1	T							CP009273
184	A	438	T		GCC	438	1		ACC				1	ydjK	1312	putative transporter	<		ydjK					BW25113_1775		BW25113_1775				snp_nonsynonymous	True	396	1	C		1853175	1853175	1853175	0	1	T							CP009273
185													1	mgrB	coding (100/144 nt)	regulatory peptide for PhoPQ, feedback inhibitio n	<	mgrB						BW25113_1826	BW25113_1826					small_indel	True	296	1			1902924	1902924	1902924	2	1	A	1		4	5	A		CP009273	1
186													1	fliK	coding (145/1128 nt)	flagellar hook-length control protein	>	fliK					1	BW25113_1943	BW25113_1943					small_indel	True	327	1	C		2012011	2012011	2012011	60	1	C	1		7	6	C		CP009273
187													1	rseX	noncoding (91/91 nt)	sRNA antisense regulator of ompA and ompC transl ation, Hfq-dependent	>		rseX				1	BW25113_4603		BW25113_4603				small_indel	True	295	1	T		2027220	2027220	2027220	24	1	T	1		9	8	T		CP009273
188	F	353	I		TTT	353	1		ATT				1	rfbB	1057	dTDP-glucose 4,6 dehydratase, NAD(P)-binding	<		rfbB					BW25113_2041		BW25113_2041				snp_nonsynonymous	True	363	1	A		2105486	2105486	2105486	2	1	T							CP009273
189	G	201	E		GGA	201	2		GAA				0.805924892	cpsG	602	phosphomannomutase	<		cpsG					BW25113_2048		BW25113_2048				snp_nonsynonymous	True	274	1	C		2115859	2115859	2115859	66	1	T							CP009273
190	S	234	N		AGC	234	2		AAC				1	yegH	701	inner membrane protein	>		yegH					BW25113_2063		BW25113_2063				snp_nonsynonymous	True	387	1	G		2132083	2132083	2132083	0	1	A							CP009273
191													1	yehH	pseudogene (2219/2847 nt)	DUF4132 family pseudogene; defective yehI paralog; molybdate metabolism regulator, first fragment; molybdate metabolism regulator, second fragment 2; yehI' molR mutati ons have phenotypes and the N-terminal molR fragment of ye hI' may be expressed and may have retained or evolved MolR function	>	yehH						BW25113_4499	BW25113_4499					small_indel	True	419	1			2192171	2192171	2192171	3	1	A							CP009273	1
192	A	136	V		GCT	136	2		GTT				1	yohK	407	LrgB family inner membrane protein	>		yohK					BW25113_2142		BW25113_2142				snp_nonsynonymous	True	309	1	C		2224904	2224904	2224904	0	1	T							CP009273
193	G	145	E		GGA	145	2		GAA				1	nfo	434	endonuclease IV with intrinsic 3'-5' exonuclease activity	>		nfo					BW25113_2159		BW25113_2159				snp_nonsynonymous	True	377	1	G		2244752	2244752	2244752	0	1	A							CP009273
194													1	yejO	pseudogene (354/2525 nt)	pseudogene, autotransporter outer membrane homology ;putative transport; Not classified; putative ATP-binding component of a transport system	<	yejO						BW25113_2190	BW25113_2190					small_indel	True	328	1			2282040	2282040	2282040	1	1	C	1		6	7	C		CP009273	1
195	A	344	V		GCA	344	2		GTA				1	atoE	1031	short chain fatty acid transporter	>		atoE					BW25113_2223		BW25113_2223				snp_nonsynonymous	True	406	1	C		2319265	2319265	2319265	0	1	T							CP009273
196													1	ais/arnB	intergenic (-2/-306)	putative LPS core heptose(II)-phosphate phosphat ase/uridine 5'-(beta-1-threo-pentapyranosyl-4-ulose diphosphate) aminotransferase, PLP-dependent	</>			ais				BW25113_2252/BW25113_2253			BW25113_2252			snp_intergenic	True	390	1	C		2359101	2359101	2359101	0	1	T							CP009273
197	A	386	T		GCC	386	1		ACC				1	nupC	1156	nucleoside (except guanosine) transporter	>		nupC					BW25113_2393		BW25113_2393				snp_nonsynonymous	True	344	1	G		2507676	2507676	2507676	0	1	A							CP009273
198	G	390	D		GGT	390	2		GAT				1	tmcA	1169	elongator methionine tRNA (ac4C34) acetyltransfe rase	<		tmcA					BW25113_2474		BW25113_2474				snp_nonsynonymous	True	336	1	C		2588050	2588050	2588050	0	1	T							CP009273
199	G	541	E		GGA	541	2		GAA				1	purL	1622	phosphoribosylformyl-glycineamide synthetase	<		purL					BW25113_2557		BW25113_2557				snp_nonsynonymous	True	414	1	C		2687281	2687281	2687281	0	1	T							CP009273
200													1	pheL/pheA	intergenic (+67/-32)	pheA gene leader peptide/chorismate mutase and prephenate dehydratase, P- protein	>/>			pheA			1	BW25113_2598/BW25113_2599			BW25113_2599			small_indel	True	336	1	G		2731072	2731072	2731072	9	1	G	1		7	6	G		CP009273
201	T	54	A		ACC	54	1		GCC				1	grpE	160	heat shock protein	<		grpE					BW25113_2614		BW25113_2614				snp_nonsynonymous	True	383	1	T		2743908	2743908	2743908	1	1	C							CP009273
202	F	186	I		TTC	186	1		ATC				1	gabP	556	gamma-aminobutyrate transporter	>		gabP					BW25113_2663		BW25113_2663				snp_nonsynonymous	True	384	1	T		2788167	2788167	2788167	0	1	A							CP009273
203													1	yqaB	coding (221/567 nt)	fructose-1-P and 6-phosphogluconate phosphatase	<	yqaB					1	BW25113_2690	BW25113_2690					small_indel	True	376	1	T		2810642	2810642	2810642	3	1	T	1		7	6	T		CP009273
204	S	455	N		AGC	455	2		AAC				1	norR	1364	anaerobic nitric oxide reductase DNA-binding tra nscriptional activator	<		norR					BW25113_2709		BW25113_2709				snp_nonsynonymous	True	442	1	C		2824285	2824285	2824285	0	1	T							CP009273
205	A	354	T		GCC	354	1		ACC				1	nlpD	1060	activator of AmiC murein hydrolase activity, lip oprotein	<		nlpD					BW25113_2742		BW25113_2742				snp_nonsynonymous	True	364	1	C		2861053	2861053	2861053	0	1	T							CP009273
206													1	ppdA/thyA	intergenic (-142/+42)	putative prepilin peptidase-dependent protein/thymidylate synthetase	</<			ppdA				BW25113_2826/BW25113_2827			BW25113_2826			small_indel	True	366	1			2957678	2957678	2957678	1	1	A	1		6	7	A		CP009273	1
207													1	ygeN	pseudogene (260/261 nt)	pseudogene	<	ygeN						BW25113_2858	BW25113_2858					small_indel	True	324	1			2989120	2989120	2989120	3	1	T	1		7	8	T		CP009273	1
208	G	308	D		GGC	308	2		GAC				1	scpA	923	methylmalonyl-CoA mutase	>		scpA					BW25113_2917		BW25113_2917				snp_nonsynonymous	True	402	1	G		3055131	3055131	3055131	0	1	A							CP009273
209													1	yghJ	coding (4425/4563 nt)	DUF4092 family putative lipoprotein peptidase	<		yghJ					BW25113_4466		BW25113_4466				small_indel	True	449	1			3108047	3108047	3108047	1	1	C	1		4	5	C		CP009273	1
210	A	430	V		GCG	430	2		GTG				1	hldE	1289	fused heptose 7-phosphate kinase/heptose 1-phosp hate adenyltransferase	<		hldE					BW25113_3052		BW25113_3052				snp_nonsynonymous	True	384	1	G		3188824	3188824	3188824	1	1	A							CP009273
211	G	145	E		GGA	145	2		GAA				1	tdcB	434	L-threonine dehydratase, catabolic	<		tdcB					BW25113_3117		BW25113_3117				snp_nonsynonymous	True	407	1	C		3258954	3258954	3258954	0	1	T							CP009273
212	S	672	N		AGC	672	2		AAC				1	yhdP	2015	DUF3971-AsmA2 domains protein	<		yhdP					BW25113_4472		BW25113_4472				snp_nonsynonymous	True	397	1	C		3387603	3387603	3387603	1	1	T							CP009273
213	P	9	S		CCC	9	1		TCC				1	yheU	25	UPF0270 family protein	>		yheU					BW25113_3354		BW25113_3354				snp_nonsynonymous	True	333	1	C		3477601	3477601	3477601	0	1	T							CP009273
214													1	frlC	coding (337/831 nt)	fructoselysine 3-epimerase	>	frlC						BW25113_4474	BW25113_4474					small_indel	True	433	1			3496035	3496035	3496035	2	1	C							CP009273	1
215													1	malQ	coding (279/2085 nt)	4-alpha-glucanotransferase (amylomaltase)	<	malQ						BW25113_3416	BW25113_3416					small_indel	True	400	1			3543151	3543151	3543151	0	1	C	1		5	6	C		CP009273	1
216	T	435	A		ACC	435	1		GCC				1	gntU	1303	gluconate transporter, low affinity GNT 1 system	<		gntU					BW25113_4476		BW25113_4476				snp_nonsynonymous	True	397	1	T		3569119	3569119	3569119	0	1	C							CP009273
217	N	113	I		AAC	113	2		ATC				1	rpoH	338	RNA polymerase, sigma 32 (sigma H) factor	<		rpoH					BW25113_3461		BW25113_3461				snp_nonsynonymous	True	414	1	T		3593806	3593806	3593806	1	1	A							CP009273
218	P	60	S		CCG	60	1		TCG				1	yhhJ	178	inner membrane putative ABC transporter permease	<		yhhJ					BW25113_3485		BW25113_3485				snp_nonsynonymous	True	370	1	G		3619986	3619986	3619986	0	1	A							CP009273
219													1	[yhiM]–yhiS		[yhiM],yhiN,pitA,uspB,uspA,dtpB,rsmJ,prlC,rlmJ,gor,dinQ,agrA,agrB,arsR,arsB,arsC,yhiS		yhiM,yhiN,pitA,uspB,uspA,dtpB,rsmJ,prlC,rlmJ,gor,dinQ,agrA,agrB,arsR,arsB,arsC,yhiS						[BW25113_3491]–[BW25113_3504]	BW25113_3491,BW25113_3492,BW25113_3493,BW25113_3494,BW25113_3495,BW25113_3496,BW25113_3497,BW25113_3498,BW25113_3499,BW25113_3500,BW25113_4613,BW25113_4712,BW25113_4713,BW25113_3501,BW25113_3502,BW25113_3503,BW25113_3504			IS5_112		large_deletion	True	388	1			3628487	3645392	3628487	0	1	16906-bp							CP009273	16906
220													1	eptB	coding (915/1692 nt)	KDO phosphoethanolamine transferase, Ca(2+)-indu cible	<	eptB						BW25113_3546	BW25113_3546					small_indel	True	383	1			3702921	3702921	3702921	0	1	C	1		5	6	C		CP009273	1
221	V	75	D		GTT	75	2		GAT				1	xylR	224	xylose divergent operon transcriptional activato r	>		xylR					BW25113_3569		BW25113_3569				snp_nonsynonymous	True	416	1	T		3728562	3728562	3728562	0	1	A							CP009273
222													1	nepI/yicN	intergenic (-107/+104)	putative transporter/DUF1198 family protein	</<			nepI				BW25113_3662/BW25113_3663			BW25113_3662			snp_intergenic	True	407	1	C		3835206	3835206	3835206	0	1	T							CP009273
[truncated: 2,588 more rows]
[truncated: 21 more columns]
