# Supplementary material for: Function-specific epistasis shapes evolutionary trajectories towards antibiotic resistance
Source: Nat Commun. 2026 Jul 28;17:7564. doi: 10.1038/s41467-026-76025-1 (PMC13415927; doi:10.1038/s41467-026-76025-1)
Supplement: Supplementary file 4 — Supplementary Data 2 [file 41467_2026_76025_MOESM4_ESM.csv]

gene_del	pval	ab
recA	0.0031367399788452	MEC
atpF	0.0031367399788452	MEC
lpxM	0.0031367399788452	MEC
envZ	0.0031367399788452	MEC
hns	0.0031367399788452	MEC
dnaK	0.0031367399788452	MEC
pal	0.0031367399788452	MEC
sufC	0.0031367399788452	MEC
hfq	0.0031367399788452	MEC
uvrD	0.0031367399788452	MEC
seqA	0.0031367399788452	MEC
mutL	0.0031367399788452	MEC
tolC	0.0031367399788452	MEC
acrB	0.0031367399788452	MEC
fis	0.0031367399788452	MEC
tatC	0.0031367399788452	MEC
hda	0.0031367399788452	MEC
ihfA	0.0031367399788452	MEC
tolB	0.0107545370703265	MEC
ompR	0.0107545370703265	MEC
yfgA	0.0107545370703265	MEC
sapD	0.0179649653333863	MEC
rfaE	0.0392774397351056	MEC
uvrA	0.0008822081190502	NIT
recA	0.0008822081190502	NIT
dam	0.0008822081190502	NIT
yfiQ	0.0008822081190502	NIT
atpF	0.0008822081190502	NIT
rcsC	0.0008822081190502	NIT
gntY	0.0008822081190502	NIT
lon	0.0008822081190502	NIT
dnaK	0.0008822081190502	NIT
manX	0.0008822081190502	NIT
csdA	0.0008822081190502	NIT
cpxA	0.0008822081190502	NIT
lysS	0.0008822081190502	NIT
sufC	0.0008822081190502	NIT
sapD	0.0008822081190502	NIT
chaC	0.0008822081190502	NIT
gshB	0.0008822081190502	NIT
dnaJ	0.0008822081190502	NIT
acrB	0.0008822081190502	NIT
uvrB	0.0008822081190502	NIT
ppk	0.0008822081190502	NIT
ftn	0.0008822081190502	NIT
hns	0.0008822081190502	NIT
rsxD	0.0008822081190502	NIT
tatC	0.0008822081190502	NIT
nuoE	0.0008822081190502	NIT
seqA	0.0008822081190502	NIT
hfq	0.0008822081190502	NIT
holC	0.0008822081190502	NIT
phoQ	0.0008822081190502	NIT
sra	0.0008822081190502	NIT
dedD	0.0008822081190502	NIT
uvrC	0.0008822081190502	NIT
ycjU	0.0008822081190502	NIT
ptrB	0.0008822081190502	NIT
yccV	0.0008822081190502	NIT
ahpC	0.0008822081190502	NIT
soxR	0.0008822081190502	NIT
tolC	0.0008822081190502	NIT
soxS	0.0008822081190502	NIT
motB	0.0008822081190502	NIT
chaA	0.0008822081190502	NIT
fis	0.0008822081190502	NIT
ybdK	0.0008822081190502	NIT
cpxR	0.0008822081190502	NIT
relA	0.0008822081190502	NIT
hda	0.0008822081190502	NIT
yniC	0.0008822081190502	NIT
lpcA	0.0008822081190502	NIT
erfK	0.0008822081190502	NIT
maeB	0.0008822081190502	NIT
recO	0.0008822081190502	NIT
adhE	0.0008822081190502	NIT
galU	0.0008822081190502	NIT
cedA	0.0008822081190502	NIT
rsuA	0.0008822081190502	NIT
recF	0.0008822081190502	NIT
spr	0.0008822081190502	NIT
yggX	0.0008822081190502	NIT
ycbC	0.0008822081190502	NIT
ndh	0.0008822081190502	NIT
yedV	0.0008822081190502	NIT
fruR	0.0008822081190502	NIT
yobH	0.0008822081190502	NIT
cysE	0.0012832118095275	NIT
yciS	0.0012832118095275	NIT
lpxM	0.0012832118095275	NIT
rfaD	0.0012832118095275	NIT
hcp	0.0012832118095275	NIT
ycdR	0.0012832118095275	NIT
torR	0.0012832118095275	NIT
atoC	0.0012832118095275	NIT
ygdD	0.0012832118095275	NIT
galE	0.0012832118095275	NIT
tolQ	0.0012832118095275	NIT
tnaB	0.0012832118095275	NIT
rplA	0.0012832118095275	NIT
yddA	0.0012832118095275	NIT
atpD	0.0012832118095275	NIT
ybaD	0.0012832118095275	NIT
recG	0.0012832118095275	NIT
fiu	0.0012832118095275	NIT
rfaH	0.0012832118095275	NIT
ssuD	0.0012832118095275	NIT
nfsA	0.0012832118095275	NIT
crp	0.0012832118095275	NIT
ampG	0.0012832118095275	NIT
atoB	0.0012832118095275	NIT
nuoG	0.0021926726065714	NIT
gadX	0.0021926726065714	NIT
recR	0.0021926726065714	NIT
trxA	0.0021926726065714	NIT
cmr	0.0021926726065714	NIT
astC	0.0021926726065714	NIT
yaeI	0.0021926726065714	NIT
rfaC	0.0021926726065714	NIT
nfnB	0.0021926726065714	NIT
pepT	0.0021926726065714	NIT
purA	0.0021926726065714	NIT
rpiA	0.0021926726065714	NIT
htpG	0.0021926726065714	NIT
pepP	0.0021926726065714	NIT
kdsC	0.0021926726065714	NIT
dusB	0.0035288324762008	NIT
ompF	0.0035288324762008	NIT
cpdA	0.0035288324762008	NIT
bolA	0.0035288324762008	NIT
clpS	0.0035288324762008	NIT
minC	0.0035288324762008	NIT
yfbW	0.0035288324762008	NIT
rpoZ	0.0035288324762008	NIT
pepB	0.0035288324762008	NIT
cysA	0.0048521446547762	NIT
helD	0.0048521446547762	NIT
caiC	0.0048521446547762	NIT
ygbJ	0.0048521446547762	NIT
slt	0.0048521446547762	NIT
recN	0.0048521446547762	NIT
ldcA	0.0048521446547762	NIT
fur	0.0048521446547762	NIT
kdpE	0.0048521446547762	NIT
thrB	0.0048521446547762	NIT
oppF	0.0048521446547762	NIT
rfaE	0.0048521446547762	NIT
galT	0.0048521446547762	NIT
ddpX	0.0048521446547762	NIT
rpoD	0.0048521446547762	NIT
rfaP	0.0048521446547762	NIT
yjfF	0.0067416501037867	NIT
pal	0.0067416501037867	NIT
proQ	0.0067416501037867	NIT
yajI	0.0067416501037867	NIT
nuoB	0.0067416501037867	NIT
rfaF	0.0067416501037867	NIT
pntB	0.0092757882231566	NIT
sdhB	0.0092757882231566	NIT
umuC	0.0092757882231566	NIT
dbpA	0.0092757882231566	NIT
polB	0.0092757882231566	NIT
acs	0.0092757882231566	NIT
clpX	0.0118263574878084	NIT
fdnH	0.0118263574878084	NIT
ytfM	0.0118263574878084	NIT
tig	0.0118263574878084	NIT
tolB	0.0118263574878084	NIT
rng	0.0118263574878084	NIT
yfgA	0.0118263574878084	NIT
ybaS	0.0118263574878084	NIT
topB	0.0153305569827005	NIT
phoE	0.0153305569827005	NIT
hisI	0.0153305569827005	NIT
atpA	0.0185866455889339	NIT
rfaG	0.0185866455889339	NIT
rob	0.0185866455889339	NIT
xdhB	0.0185866455889339	NIT
yegS	0.0185866455889339	NIT
azoR	0.0185866455889339	NIT
potH	0.0185866455889339	NIT
agaR	0.0185866455889339	NIT
ydfJ	0.0185866455889339	NIT
acrA	0.0185866455889339	NIT
pyrB	0.022652146194535	NIT
rna	0.022652146194535	NIT
alaS	0.022652146194535	NIT
kefC	0.022652146194535	NIT
amn	0.022652146194535	NIT
pepN	0.022652146194535	NIT
ygbT	0.0272458693511325	NIT
hslU	0.0272458693511325	NIT
ilvA	0.0272458693511325	NIT
acrR	0.0272458693511325	NIT
chbB	0.0272458693511325	NIT
hupA	0.0332893329546813	NIT
hepA	0.0394587631429736	NIT
marA	0.0394587631429736	NIT
secB	0.0394587631429736	NIT
evgS	0.046891604429517	NIT
recA	0.0062734799576904	TMP
dnaK	0.0062734799576904	TMP
lpxM	0.0062734799576904	TMP
mutT	0.0062734799576904	TMP
uvrD	0.0062734799576904	TMP
acrA	0.0062734799576904	TMP
sdhB	0.0062734799576904	TMP
rfaH	0.0062734799576904	TMP
tolC	0.0062734799576904	TMP
hns	0.0086863568644945	TMP
ycbC	0.0086863568644945	TMP
fis	0.0086863568644945	TMP
mutL	0.0086863568644945	TMP
kefC	0.0118865936040451	TMP
yciS	0.0118865936040451	TMP
minC	0.0118865936040451	TMP
yedV	0.0118865936040451	TMP
htpG	0.0118865936040451	TMP
pepT	0.0118865936040451	TMP
rfaG	0.0171838798841087	TMP
yfiQ	0.0171838798841087	TMP
oppF	0.0171838798841087	TMP
yobH	0.0171838798841087	TMP
yjfF	0.0238874813773599	TMP
ycjU	0.0238874813773599	TMP
proQ	0.0238874813773599	TMP
tig	0.0291413262550783	TMP
fiu	0.0291413262550783	TMP
acrB	0.0291413262550783	TMP
hfq	0.0291413262550783	TMP
ybdK	0.0291413262550783	TMP
bolA	0.0381944220953508	TMP
spr	0.0381944220953508	TMP
ybaD	0.0381944220953508	TMP
