# Supplementary material for: Function-specific epistasis shapes evolutionary trajectories towards antibiotic resistance
Source: Nat Commun. 2026 Jul 28;17:7564. doi: 10.1038/s41467-026-76025-1 (PMC13415927; doi:10.1038/s41467-026-76025-1)
Supplement: Supplementary file 7 — Source Data [file 41467_2026_76025_MOESM7_ESM.zip]

Archive with 3 entries (2 files):
- Petrungaro_et_al_SourceData/
- Petrungaro_et_al_SourceData/SourceData_MainFigures.xlsx
- Petrungaro_et_al_SourceData/SourceData_SupplementaryFigures.xlsx
