# Supplementary material for: Function-specific epistasis shapes evolutionary trajectories towards antibiotic resistance
Source: Nat Commun. 2026 Jul 28;17:7564. doi: 10.1038/s41467-026-76025-1 (PMC13415927; doi:10.1038/s41467-026-76025-1)
Supplement: Supplementary file 7 — Source Data [file 41467_2026_76025_MOESM7_ESM.zip › Petrungaro_et_al_SourceData/SourceData_MainFigures.xlsx]

## Sheet: Fig1b_OD
	time_days	OD_ΔlacA_8961_A4	OD_ΔlacA_8961_E11	OD_ΔlacA_8961_F6	OD_ΔlacA_8961_G2	OD_ΔlacA_8962_A4	OD_ΔlacA_8962_E11	OD_ΔlacA_8962_F6	OD_ΔlacA_8962_G2	OD_ΔlacA_8963_A4	OD_ΔlacA_8963_E11	OD_ΔlacA_8963_F6	OD_ΔlacA_8963_G2
0	0	0.0047	0.0087	0.0107	0.0087	0.0143	0.0163	0.0203	0.0073	0.0047	0.0027	0.0027	0.0047
1	0.0166667	0.0047	0.0047	0.0047	0.0057	0.0273	0.0063	0.0093	0.0053	0.0067	0.0027	0.0007	0.0067
2	0.0333565	0.0067	0.0057	0.0057	0.0067	0.0153	0.0083	0.0103	0.0073	0.0047	0.0037	0.0017	0.0057
3	0.0500231	0.0097	0.0067	0.0087	0.0087	0.0193	0.0113	0.0143	0.0103	0.0037	0.0037	0.0017	0.0067
4	0.0928704	0.0367	0.0247	0.0317	0.0317	0.0643	0.0373	0.0453	0.0363	0.0107	0.0107	0.0067	0.0187
5	0.101053	0.0477	0.0317	0.0397	0.0407	0.0753	0.0463	0.0563	0.0473	0.0127	0.0137	0.0087	0.0227
6	0.129861	0.1147	0.0757	0.0937	0.0937	0.1513	0.1053	0.1203	0.1083	0.0317	0.0327	0.0227	0.0547
7	0.146944	0.1687	0.1207	0.1427	0.1417	0.1953	0.1523	0.1663	0.1573	0.0537	0.0557	0.0397	0.0857
8	0.163611	0.2277	0.1667	0.1897	0.1887	0.2213	0.2003	0.2083	0.2083	0.0867	0.0917	0.0647	0.1267
9	0.180266	0.2757	0.2127	0.2297	0.2297	0.2593	0.2383	0.2463	0.2503	0.1297	0.1387	0.1027	0.1687
10	0.196944	0.3377	0.2537	0.2727	0.2737	0.3003	0.2813	0.2913	0.2983	0.1707	0.1927	0.1457	0.2047
11	0.213634	0.3937	0.2987	0.3197	0.3207	0.3283	0.3263	0.3283	0.3473	0.2077	0.2437	0.1937	0.2377
12	0.230289	0.4387	0.3397	0.3557	0.3577	0.3553	0.3643	0.3643	0.3883	0.2417	0.2927	0.2337	0.2797
13	0.247095	0.4757	0.3797	0.3947	0.3957	0.3873	0.4013	0.3993	0.4243	0.2827	0.3467	0.2767	0.3137
14	0.263924	0.0129	0.0109	0.0119	0.0119	0.4143	0.4313	0.4303	0.4583	0.3127	0.3937	0.3227	0.3447
15	0.280637	0.0209	0.0189	0.0199	0.0209	0.0122	0.0112	0.0102	0.0122	0.3417	0.4337	0.3577	0.3767
16	0.296308	0.0359	0.0329	0.0349	0.0349	0.0212	0.0202	0.0182	0.0212	0.0132	0.0112	0.0132	0.0122
17	0.314595	0.0649	0.0579	0.0599	0.0599	0.0362	0.0352	0.0322	0.0352	0.0212	0.0192	0.0222	0.0212
18	0.332801	0.1119	0.0969	0.0999	0.1009	0.0652	0.0612	0.0572	0.0612	0.0372	0.0342	0.0382	0.0352
19	0.350868	0.1729	0.1509	0.1539	0.1549	0.1122	0.1022	0.0972	0.1012	0.0662	0.0582	0.0632	0.0602
20	0.369063	0.2269	0.2009	0.2049	0.2069	0.1742	0.1592	0.1522	0.1582	0.1142	0.0982	0.1042	0.0992
21	0.38728	0.2599	0.2379	0.2429	0.2449	0.2262	0.2122	0.2042	0.2102	0.1742	0.1542	0.1592	0.1532
22	0.404537	0.3009	0.2829	0.2889	0.2919	0.2612	0.2532	0.2432	0.2502	0.2222	0.2072	0.2082	0.2052
23	0.422106	0.3349	0.3199	0.3259	0.3299	0.3052	0.2992	0.2892	0.2962	0.2532	0.2442	0.2432	0.2432
24	0.439387	0.012	0.013	0.011	0.013	0.3402	0.3402	0.3262	0.3352	0.2952	0.2892	0.2892	0.2892
25	0.456493	0.02	0.021	0.019	0.021	0.0129	0.0109	0.0119	0.0119	0.3312	0.3282	0.3272	0.3302
26	0.471944	0.033	0.034	0.032	0.034	0.0199	0.0179	0.0189	0.0189	0.0122	0.0122	0.0102	0.0122
27	0.490208	0.059	0.057	0.054	0.057	0.0319	0.0289	0.0309	0.0309	0.0202	0.0202	0.0182	0.0212
28	0.508414	0.104	0.095	0.092	0.095	0.0559	0.0499	0.0519	0.0519	0.0342	0.0342	0.0322	0.0352
29	0.526505	0.162	0.148	0.145	0.149	0.0979	0.0849	0.0869	0.0879	0.0612	0.0572	0.0552	0.0572
30	0.544745	0.224	0.205	0.202	0.206	0.1559	0.1359	0.1389	0.1409	0.1072	0.0952	0.0922	0.0952
31	0.563009	0.255	0.242	0.239	0.245	0.2199	0.1919	0.1949	0.1979	0.1662	0.1472	0.1442	0.1472
32	0.580278	0.294	0.286	0.283	0.289	0.2529	0.2309	0.2349	0.2409	0.2252	0.2002	0.1952	0.2012
33	0.59787	0.331	0.325	0.324	0.332	0.2939	0.2739	0.2779	0.2879	0.2542	0.2382	0.2312	0.2392
34	0.615162	0.0123	0.0113	0.0123	0.0123	0.3349	0.3169	0.3219	0.3359	0.2952	0.2812	0.2732	0.2822
35	0.632292	0.0203	0.0193	0.0203	0.0213	0.0127	0.0107	0.0117	0.0117	0.3342	0.3232	0.3162	0.3262
36	0.647743	0.0323	0.0313	0.0323	0.0333	0.0197	0.0177	0.0187	0.0187	0.0133	0.0123	0.0123	0.0123
37	0.665972	0.0563	0.0533	0.0543	0.0543	0.0307	0.0277	0.0297	0.0297	0.0203	0.0193	0.0203	0.0203
38	0.684213	0.0983	0.0883	0.0903	0.0903	0.0527	0.0487	0.0497	0.0507	0.0343	0.0323	0.0333	0.0343
39	0.702245	0.1573	0.1403	0.1403	0.1423	0.0917	0.0817	0.0837	0.0847	0.0573	0.0543	0.0543	0.0553
40	0.720486	0.2203	0.1963	0.1963	0.2013	0.1467	0.1327	0.1337	0.1357	0.1003	0.0913	0.0913	0.0913
41	0.738796	0.2503	0.2313	0.2313	0.2393	0.2167	0.1907	0.1927	0.1927	0.1603	0.1443	0.1453	0.1453
42	0.756007	0.2853	0.2733	0.2733	0.2803	0.2517	0.2287	0.2317	0.2327	0.2233	0.1983	0.2043	0.2003
43	0.773623	0.3273	0.3153	0.3133	0.3243	0.2937	0.2717	0.2727	0.2747	0.2513	0.2323	0.2453	0.2383
44	0.790926	0.013	0.013	0.011	0.013	0.3377	0.3157	0.3177	0.3197	0.2843	0.2733	0.2923	0.2803
45	0.808067	0.02	0.02	0.018	0.021	0.0122	0.0102	0.0112	0.0122	0.3253	0.3143	0.3373	0.3243
46	0.823519	0.031	0.031	0.029	0.031	0.0192	0.0172	0.0182	0.0192	0.013	0.013	0.011	0.013
47	0.841748	0.053	0.051	0.049	0.052	0.0292	0.0272	0.0282	0.0292	0.02	0.02	0.019	0.021
48	0.860127	0.094	0.087	0.084	0.087	0.0512	0.0472	0.0472	0.0492	0.033	0.032	0.031	0.033
49	0.878368	0.152	0.136	0.135	0.139	0.0882	0.0802	0.0792	0.0832	0.056	0.053	0.053	0.054
50	0.896632	0.215	0.195	0.192	0.198	0.1462	0.1302	0.1292	0.1332	0.099	0.088	0.089	0.09
51	0.914907	0.254	0.232	0.229	0.238	0.2122	0.1882	0.1872	0.1892	0.16	0.14	0.14	0.143
52	0.932153	0.284	0.272	0.265	0.276	0.2552	0.2262	0.2272	0.2322	0.225	0.197	0.197	0.199
53	0.951204	0.329	0.314	0.307	0.319	0.2892	0.2682	0.2672	0.2722	0.265	0.234	0.232	0.238
54	0.969306	0.013	0.013	0.011	0.013	0.3292	0.3082	0.3062	0.3142	0.295	0.274	0.27	0.278
55	0.986019	0.018	0.019	0.018	0.019	0.0156	0.0116	0.0116	0.0116	0.33	0.315	0.309	0.319
56	1.00267	0.028	0.029	0.027	0.029	0.0196	0.0166	0.0176	0.0176	0.0128	0.0128	0.0108	0.0128
57	1.0195	0.044	0.045	0.043	0.045	0.0306	0.0276	0.0286	0.0296	0.0178	0.0188	0.0168	0.0188
58	1.03697	0.075	0.073	0.072	0.074	0.0496	0.0456	0.0466	0.0476	0.0288	0.0288	0.0278	0.0298
59	1.05522	0.13	0.121	0.12	0.121	0.0836	0.0766	0.0776	0.0816	0.0478	0.0468	0.0458	0.0478
60	1.07344	0.187	0.179	0.18	0.183	0.1386	0.1256	0.1266	0.1326	0.0828	0.0778	0.0758	0.0798
61	1.09144	0.247	0.222	0.222	0.23	0.2086	0.1866	0.1876	0.1946	0.1388	0.1248	0.1238	0.1268
62	1.10939	0.275	0.255	0.256	0.264	0.2596	0.2266	0.2296	0.2346	0.2058	0.1858	0.1838	0.1888
63	1.17488	0.398	0.383	0.385	0.402	0.3686	0.3476	0.3466	0.3586	0.3448	0.3298	0.3198	0.3368
64	1.19206	0.0123	0.0113	0.0113	0.0113	0.3936	0.3766	0.3736	0.3856	0.3708	0.3608	0.3508	0.3678
65	1.20913	0.0173	0.0163	0.0163	0.0173	0.0132	0.0112	0.0102	0.0122	0.4008	0.3888	0.3778	0.3958
66	1.22588	0.0263	0.0263	0.0253	0.0273	0.0172	0.0172	0.0152	0.0182	0.0134	0.0104	0.0124	0.0124
67	1.24417	0.0443	0.0413	0.0413	0.0433	0.0292	0.0272	0.0262	0.0292	0.0184	0.0174	0.0184	0.0184
68	1.26241	0.0753	0.0703	0.0683	0.0723	0.0492	0.0442	0.0432	0.0472	0.0284	0.0274	0.0284	0.0294
69	1.28065	0.1243	0.1153	0.1153	0.1223	0.0842	0.0722	0.0722	0.0782	0.0474	0.0444	0.0454	0.0474
70	1.29832	0.1853	0.1743	0.1793	0.1873	0.1352	0.1182	0.1202	0.1292	0.0784	0.0744	0.0754	0.0784
71	1.31662	0.2473	0.2223	0.2403	0.2383	0.1992	0.1782	0.1802	0.1912	0.1284	0.1224	0.1224	0.1274
72	1.3348	0.2733	0.2553	0.2813	0.2703	0.2582	0.2242	0.2272	0.2352	0.1904	0.1814	0.1834	0.1894
73	1.35208	0.3033	0.2903	0.3203	0.3053	0.2782	0.2572	0.2582	0.2662	0.2494	0.2224	0.2274	0.2334
74	1.36966	0.0144	0.0104	0.0124	0.0134	0.3112	0.2912	0.2912	0.2992	0.2784	0.2574	0.2584	0.2644
75	1.38698	0.0184	0.0164	0.0174	0.0184	0.0144	0.0124	0.0114	0.0134	0.3064	0.2924	0.2884	0.2974
76	1.40248	0.0264	0.0254	0.0264	0.0284	0.0174	0.0174	0.0164	0.0184	0.0142	0.0132	0.0132	0.0132
77	1.42072	0.0414	0.0414	0.0414	0.0454	0.0264	0.0264	0.0254	0.0284	0.0182	0.0182	0.0182	0.0182
78	1.43894	0.0654	0.0694	0.0674	0.0744	0.0414	0.0414	0.0404	0.0454	0.0262	0.0272	0.0272	0.0292
79	1.45718	0.1084	0.1154	0.1124	0.1244	0.0704	0.0664	0.0674	0.0734	0.0412	0.0432	0.0422	0.0462
80	1.47537	0.1604	0.1804	0.1714	0.1874	0.1134	0.1074	0.1114	0.1204	0.0662	0.0702	0.0682	0.0752
81	1.49367	0.2184	0.2464	0.2364	0.2314	0.1704	0.1584	0.1644	0.1794	0.1062	0.1132	0.1122	0.1232
82	1.5119	0.2634	0.2914	0.2844	0.2654	0.2304	0.2124	0.2164	0.2274	0.1612	0.1672	0.1652	0.1832
83	1.52916	0.2874	0.3314	0.3234	0.2974	0.2724	0.2474	0.2464	0.2594	0.2202	0.2172	0.2192	0.2302
84	1.54675	0.016	0.013	0.013	0.013	0.3014	0.2834	0.2784	0.2904	0.2622	0.2472	0.2492	0.2642
85	1.56409	0.017	0.016	0.016	0.018	0.0134	0.0124	0.0104	0.0134	0.2932	0.2832	0.2822	0.2972
86	1.5795	0.023	0.023	0.023	0.026	0.0164	0.0174	0.0154	0.0174	0.016	0.011	0.013	0.013
87	1.59778	0.034	0.035	0.034	0.04	0.0224	0.0244	0.0214	0.0254	0.017	0.016	0.017	0.018
88	1.616	0.052	0.056	0.053	0.063	0.0334	0.0354	0.0334	0.0384	0.023	0.023	0.024	0.026
89	1.63424	0.08	0.088	0.085	0.103	0.0514	0.0544	0.0504	0.0604	0.034	0.035	0.036	0.039
90	1.65248	0.118	0.134	0.13	0.158	0.0784	0.0864	0.0824	0.0974	0.052	0.056	0.056	0.063
91	1.67078	0.167	0.187	0.181	0.217	0.1194	0.1304	0.1294	0.1494	0.081	0.091	0.091	0.101
92	1.68897	0.224	0.23	0.232	0.255	0.1714	0.1834	0.1864	0.2114	0.12	0.143	0.139	0.157
93	1.70625	0.258	0.258	0.256	0.281	0.2274	0.2294	0.2404	0.2504	0.171	0.204	0.196	0.216
94	1.72385	0.0152	0.0142	0.0132	0.0122	0.2674	0.2584	0.2774	0.2784	0.218	0.252	0.235	0.249
95	1.74117	0.0152	0.0152	0.0152	0.0162	0.0186	0.0136	0.0126	0.0136	0.258	0.292	0.266	0.28
96	1.7567	0.0192	0.0202	0.0192	0.0222	0.0176	0.0156	0.0146	0.0166	0.0149	0.0109	0.0119	0.0119
97	1.77492	0.0252	0.0282	0.0262	0.0322	0.0196	0.0216	0.0196	0.0216	0.0159	0.0149	0.0159	0.0159
98	1.79315	0.0362	0.0412	0.0372	0.0482	0.0256	0.0306	0.0286	0.0316	0.0189	0.0209	0.0209	0.0229
99	1.8114	0.0522	0.0612	0.0562	0.0762	0.0376	0.0446	0.0416	0.0476	0.0259	0.0299	0.0299	0.0329
100	1.82961	0.0742	0.0912	0.0832	0.1222	0.0526	0.0666	0.0636	0.0736	0.0389	0.0459	0.0459	0.0499
101	1.84793	0.1002	0.1302	0.1172	0.1722	0.0766	0.1006	0.0916	0.1136	0.0569	0.0719	0.0699	0.0779
102	1.86615	0.1352	0.1762	0.1622	0.2282	0.1046	0.1426	0.1276	0.1606	0.0799	0.1079	0.1069	0.1239
103	1.8834	0.1752	0.2172	0.2032	0.2662	0.1446	0.1906	0.1726	0.2146	0.1129	0.1529	0.1539	0.1759
104	1.90104	0.0144	0.0194	0.0134	0.0124	0.1856	0.2326	0.2156	0.2526	0.1499	0.2009	0.2059	0.2259
105	1.91834	0.0134	0.0144	0.0144	0.0144	0.0147	0.0137	0.0127	0.0127	0.1969	0.2419	0.2499	0.2669
106	1.93389	0.0154	0.0174	0.0164	0.0184	0.0137	0.0147	0.0127	0.0137	0.0141	0.0111	0.0121	0.0111
107	1.95222	0.0194	0.0224	0.0204	0.0244	0.0157	0.0177	0.0157	0.0177	0.0131	0.0131	0.0141	0.0141
108	1.97045	0.0234	0.0304	0.0274	0.0354	0.0187	0.0237	0.0197	0.0247	0.0161	0.0171	0.0181	0.0181
109	1.98872	0.0314	0.0434	0.0374	0.0534	0.0257	0.0327	0.0267	0.0347	0.0201	0.0221	0.0241	0.0251
110	2.00698	0.0384	0.0604	0.0514	0.0784	0.0337	0.0457	0.0397	0.0517	0.0251	0.0331	0.0341	0.0361
111	2.02523	0.0494	0.0804	0.0664	0.1134	0.0447	0.0667	0.0537	0.0747	0.0341	0.0461	0.0511	0.0541
112	2.04344	0.0634	0.1084	0.0884	0.1524	0.0587	0.0927	0.0727	0.1057	0.0451	0.0691	0.0751	0.0811
113	2.06079	0.0784	0.1434	0.1124	0.1974	0.0757	0.1227	0.0947	0.1407	0.0591	0.0951	0.1051	0.1161
114	2.07846	0.0157	0.0107	0.0137	0.0157	0.0987	0.1577	0.1217	0.1847	0.0741	0.1271	0.1401	0.1521
115	2.09579	0.0147	0.0117	0.0137	0.0137	0.0138	0.0128	0.0108	0.0118	0.0931	0.1661	0.1831	0.1991
116	2.11134	0.0157	0.0127	0.0137	0.0147	0.0138	0.0138	0.0108	0.0128	0.0142	0.0122	0.0172	0.0122
117	2.12978	0.0187	0.0157	0.0167	0.0177	0.0158	0.0148	0.0118	0.0148	0.0142	0.0112	0.0142	0.0132
118	2.14797	0.0237	0.0197	0.0217	0.0237	0.0198	0.0178	0.0138	0.0178	0.0162	0.0132	0.0152	0.0152
119	2.16647	0.0297	0.0277	0.0257	0.0307	0.0248	0.0228	0.0168	0.0228	0.0192	0.0152	0.0192	0.0182
120	2.18472	0.0387	0.0347	0.0327	0.0407	0.0318	0.0298	0.0218	0.0298	0.0242	0.0202	0.0252	0.0242
121	2.20304	0.0507	0.0437	0.0417	0.0517	0.0438	0.0388	0.0268	0.0398	0.0302	0.0262	0.0332	0.0332
122	2.22135	0.0667	0.0567	0.0537	0.0657	0.0578	0.0488	0.0328	0.0498	0.0392	0.0352	0.0432	0.0462
123	2.29632	0.2167	0.1557	0.1597	0.1557	0.1948	0.1268	0.0788	0.1208	0.1202	0.0902	0.1342	0.1222
124	2.31352	0.0169	0.0159	0.0129	0.0139	0.2238	0.1618	0.0968	0.1488	0.1592	0.1112	0.1482	0.1492
125	2.33035	0.0169	0.0139	0.0139	0.0139	0.0145	0.0115	0.0135	0.0155	0.1982	0.1382	0.1802	0.1812
126	2.34796	0.0209	0.0159	0.0169	0.0159	0.0155	0.0125	0.0145	0.0155	0.0147	0.0147	0.0107	0.0127
127	2.36608	0.0289	0.0209	0.0219	0.0199	0.0195	0.0165	0.0175	0.0185	0.0147	0.0147	0.0117	0.0127
128	2.38427	0.0439	0.0289	0.0319	0.0269	0.0275	0.0225	0.0235	0.0235	0.0187	0.0177	0.0147	0.0157
129	2.40218	0.0649	0.0399	0.0449	0.0369	0.0395	0.0325	0.0315	0.0305	0.0257	0.0217	0.0187	0.0197
130	2.42047	0.0939	0.0559	0.0629	0.0489	0.0605	0.0465	0.0425	0.0415	0.0367	0.0277	0.0267	0.0277
131	2.43844	0.1389	0.0789	0.0909	0.0659	0.0885	0.0675	0.0595	0.0555	0.0547	0.0387	0.0387	0.0377
132	2.45649	0.1929	0.1099	0.1279	0.0889	0.1255	0.0945	0.0815	0.0745	0.0777	0.0527	0.0557	0.0537
133	2.47376	0.2339	0.1429	0.1659	0.1149	0.1725	0.1275	0.1115	0.0965	0.1107	0.0707	0.0767	0.0727
134	2.49137	0.0159	0.0139	0.0119	0.0129	0.2125	0.1665	0.1455	0.1225	0.1507	0.0917	0.1047	0.0967
135	2.50807	0.0169	0.0149	0.0129	0.0149	0.0167	0.0137	0.0137	0.0137	0.1947	0.1207	0.1377	0.1277
136	2.52476	0.0219	0.0189	0.0169	0.0169	0.0157	0.0127	0.0157	0.0137	0.0168	0.0138	0.0108	0.0128
137	2.54273	0.0329	0.0269	0.0239	0.0219	0.0197	0.0147	0.0197	0.0157	0.0168	0.0138	0.0128	0.0138
138	2.56111	0.0489	0.0369	0.0329	0.0289	0.0267	0.0197	0.0257	0.0217	0.0198	0.0178	0.0148	0.0168
139	2.57932	0.0769	0.0539	0.0469	0.0379	0.0387	0.0267	0.0357	0.0277	0.0278	0.0218	0.0198	0.0208
140	2.59755	0.1179	0.0799	0.0699	0.0509	0.0577	0.0357	0.0537	0.0377	0.0408	0.0278	0.0258	0.0268
141	2.6158	0.1679	0.1159	0.0999	0.0699	0.0847	0.0517	0.0767	0.0517	0.0608	0.0378	0.0368	0.0348
142	2.63405	0.2189	0.1579	0.1369	0.0929	0.1217	0.0717	0.1107	0.0707	0.0908	0.0528	0.0508	0.0478
143	2.65144	0.2549	0.2029	0.1789	0.1229	0.1627	0.0957	0.1487	0.0957	0.1248	0.0708	0.0658	0.0598
144	2.66907	0.0153	0.0113	0.0113	0.0133	0.2107	0.1287	0.1947	0.1297	0.1778	0.0978	0.0888	0.0788
145	2.68652	0.0173	0.0143	0.0133	0.0143	0.0124	0.0134	0.0114	0.0124	0.2188	0.1308	0.1158	0.1028
146	2.70216	0.0243	0.0213	0.0193	0.0193	0.0164	0.0134	0.0144	0.0154	0.0153	0.0173	0.0143	0.0143
147	2.72036	0.0373	0.0313	0.0273	0.0263	0.0214	0.0184	0.0204	0.0204	0.0153	0.0163	0.0153	0.0153
148	2.7386	0.0573	0.0483	0.0413	0.0373	0.0304	0.0254	0.0274	0.0284	0.0213	0.0203	0.0183	0.0193
149	2.75681	0.0903	0.0773	0.0643	0.0543	0.0474	0.0374	0.0424	0.0424	0.0303	0.0283	0.0243	0.0253
150	2.775	0.1383	0.1193	0.1003	0.0803	0.0764	0.0554	0.0674	0.0644	0.0463	0.0413	0.0333	0.0363
151	2.79417	0.1963	0.1713	0.1473	0.1143	0.1124	0.0834	0.0984	0.0954	0.0733	0.0613	0.0453	0.0513
152	2.81208	0.2423	0.2223	0.1993	0.1533	0.1634	0.1204	0.1434	0.1364	0.1133	0.0903	0.0663	0.0743
153	2.82922	0.2883	0.2643	0.2523	0.1983	0.2194	0.1654	0.1944	0.1834	0.1593	0.1263	0.0913	0.1063
154	2.84685	0.0206	0.0166	0.0136	0.0146	0.2654	0.2114	0.2364	0.2274	0.2173	0.1733	0.1253	0.1443
155	2.86435	0.0166	0.0176	0.0146	0.0156	0.0224	0.0164	0.0164	0.0164	0.2643	0.2143	0.1653	0.1923
156	2.88	0.0216	0.0246	0.0206	0.0206	0.0214	0.0154	0.0154	0.0174	0.0169	0.0129	0.0119	0.0149
157	2.89823	0.0326	0.0366	0.0316	0.0286	0.0244	0.0214	0.0214	0.0224	0.0169	0.0159	0.0139	0.0149
158	2.91648	0.0516	0.0556	0.0506	0.0426	0.0364	0.0334	0.0324	0.0344	0.0219	0.0219	0.0179	0.0199
159	2.93491	0.0786	0.0886	0.0806	0.0666	0.0564	0.0534	0.0504	0.0524	0.0339	0.0309	0.0269	0.0289
160	2.95309	0.1206	0.1326	0.1236	0.1016	0.0894	0.0854	0.0794	0.0834	0.0519	0.0479	0.0409	0.0449
161	2.97152	0.1666	0.1826	0.1696	0.1436	0.1334	0.1304	0.1204	0.1254	0.0809	0.0749	0.0619	0.0699
162	2.98975	0.2126	0.2276	0.2176	0.1936	0.1854	0.1764	0.1684	0.1754	0.1209	0.1159	0.0949	0.1059
163	3.00714	0.2536	0.2656	0.2586	0.2366	0.2424	0.2234	0.2154	0.2224	0.1699	0.1619	0.1369	0.1529
164	3.02483	0.0215	0.0195	0.0155	0.0165	0.2844	0.2584	0.2564	0.2574	0.2229	0.2139	0.1839	0.2039
165	3.04226	0.0165	0.0145	0.0155	0.0145	0.0118	0.0188	0.0138	0.0168	0.2619	0.2539	0.2269	0.2429
166	3.05797	0.0195	0.0195	0.0195	0.0205	0.0168	0.0178	0.0198	0.0238	0.0216	0.0206	0.0166	0.0146
167	3.07645	0.0275	0.0265	0.0265	0.0295	0.0238	0.0228	0.0288	0.0338	0.0176	0.0186	0.0176	0.0166
168	3.09486	0.0395	0.0395	0.0395	0.0455	0.0358	0.0328	0.0488	0.0558	0.0216	0.0226	0.0226	0.0216
169	3.11319	0.0585	0.0605	0.0605	0.0725	0.0598	0.0488	0.0898	0.0928	0.0306	0.0336	0.0316	0.0326
170	3.13157	0.0845	0.0905	0.0885	0.1125	0.1028	0.0768	0.1558	0.1528	0.0456	0.0526	0.0496	0.0506
171	3.15006	0.1175	0.1245	0.1245	0.1605	0.1638	0.1148	0.2318	0.2408	0.0676	0.0826	0.0766	0.0806
172	3.16843	0.1515	0.1655	0.1635	0.2145	0.2658	0.1538	0.2908	0.3108	0.1006	0.1246	0.1166	0.1256
173	3.24973	0.3245	0.3295	0.3215	0.3635	0.4718	0.3218	0.4308	0.4528	0.3016	0.3096	0.3086	0.3276
174	3.26653	0.0147	0.0127	0.0097	0.0127	0.5638	0.3428	0.4008	0.4518	0.3206	0.3326	0.3246	0.3346
175	3.28326	0.0147	0.0147	0.0127	0.0167	0.0097	0.0117	0.0117	0.0087	0.3426	0.3516	0.3426	0.3556
176	3.29993	0.0177	0.0187	0.0167	0.0227	0.0097	0.0137	0.0117	0.0107	0.0156	0.0136	0.0106	0.0126
177	3.31757	0.0247	0.0257	0.0227	0.0327	0.0127	0.0197	0.0147	0.0147	0.0156	0.0176	0.0146	0.0176
178	3.33579	0.0357	0.0357	0.0337	0.0507	0.0177	0.0297	0.0207	0.0217	0.0196	0.0246	0.0216	0.0246
179	3.35406	0.0517	0.0537	0.0507	0.0797	0.0257	0.0447	0.0287	0.0327	0.0276	0.0356	0.0326	0.0366
180	3.3711	0.0747	0.0767	0.0747	0.1217	0.0377	0.0667	0.0417	0.0497	0.0396	0.0516	0.0466	0.0546
181	3.38933	0.1047	0.1107	0.1067	0.1747	0.0537	0.0987	0.0597	0.0737	0.0586	0.0786	0.0746	0.0866
182	3.4066	0.1427	0.1497	0.1457	0.2257	0.0787	0.1437	0.0907	0.1127	0.0846	0.1166	0.1126	0.1316
183	3.42573	0.1847	0.1927	0.1897	0.2707	0.1097	0.1887	0.1237	0.1597	0.1236	0.1686	0.1646	0.1916
184	3.44238	0.016	0.014	0.011	0.014	0.1457	0.2337	0.1627	0.2057	0.1636	0.2196	0.2136	0.2406
185	3.45956	0.014	0.013	0.012	0.015	0.0168	0.0168	0.0158	0.0128	0.2126	0.2636	0.2546	0.2796
186	3.47552	0.017	0.016	0.014	0.02	0.0148	0.0148	0.0148	0.0138	0.0139	0.0139	0.0109	0.0129
187	3.49411	0.022	0.021	0.019	0.029	0.0178	0.0178	0.0168	0.0168	0.0139	0.0169	0.0139	0.0159
188	3.51207	0.028	0.027	0.025	0.043	0.0228	0.0248	0.0228	0.0228	0.0179	0.0219	0.0189	0.0209
189	3.52969	0.037	0.037	0.034	0.064	0.0308	0.0358	0.0298	0.0308	0.0239	0.0309	0.0289	0.0309
190	3.54691	0.051	0.049	0.047	0.097	0.0398	0.0498	0.0408	0.0428	0.0319	0.0449	0.0419	0.0439
191	3.565	0.066	0.064	0.06	0.133	0.0548	0.0688	0.0518	0.0598	0.0449	0.0669	0.0649	0.0669
192	3.58229	0.087	0.084	0.077	0.18	0.0718	0.0918	0.0698	0.0798	0.0599	0.0969	0.0959	0.0979
193	3.60146	0.116	0.112	0.102	0.229	0.0928	0.1208	0.0898	0.1048	0.0849	0.1419	0.1399	0.1419
194	3.61863	0.0163	0.0153	0.0113	0.0123	0.1188	0.1528	0.1138	0.1318	0.1109	0.1869	0.1819	0.1829
195	3.63532	0.0153	0.0143	0.0123	0.0133	0.0172	0.0142	0.0132	0.0132	0.1439	0.2249	0.2279	0.2279
196	3.65081	0.0183	0.0163	0.0153	0.0163	0.0152	0.0122	0.0132	0.0132	0.0181	0.0171	0.0131	0.0151
197	3.66935	0.0243	0.0213	0.0193	0.0223	0.0172	0.0132	0.0162	0.0152	0.0151	0.0161	0.0141	0.0151
198	3.68757	0.0333	0.0273	0.0253	0.0303	0.0232	0.0172	0.0202	0.0192	0.0181	0.0191	0.0171	0.0181
199	3.70587	0.0473	0.0373	0.0353	0.0433	0.0322	0.0212	0.0262	0.0252	0.0231	0.0251	0.0231	0.0241
200	3.72293	0.0673	0.0503	0.0473	0.0603	0.0442	0.0272	0.0352	0.0332	0.0311	0.0351	0.0321	0.0311
201	3.74118	0.0913	0.0663	0.0613	0.0803	0.0602	0.0362	0.0462	0.0442	0.0411	0.0471	0.0451	0.0441
202	3.75844	0.1253	0.0893	0.0853	0.1083	0.0842	0.0472	0.0632	0.0592	0.0561	0.0651	0.0621	0.0601
203	3.77642	0.1643	0.1173	0.1113	0.1413	0.1072	0.0612	0.0792	0.0762	0.0771	0.0921	0.0851	0.0811
204	3.79402	0.0162	0.0142	0.0162	0.0122	0.1482	0.0762	0.1072	0.1002	0.1021	0.1231	0.1131	0.1071
205	3.81118	0.0152	0.0132	0.0152	0.0132	0.0184	0.0164	0.0124	0.0134	0.1341	0.1571	0.1451	0.1351
206	3.82664	0.0202	0.0172	0.0202	0.0152	0.0174	0.0144	0.0124	0.0144	0.0172	0.0132	0.0112	0.0152
207	3.84519	0.0272	0.0222	0.0262	0.0212	0.0204	0.0174	0.0164	0.0174	0.0162	0.0152	0.0122	0.0152
208	3.8634	0.0392	0.0312	0.0382	0.0272	0.0264	0.0214	0.0234	0.0244	0.0192	0.0182	0.0152	0.0192
209	3.8817	0.0552	0.0442	0.0522	0.0372	0.0374	0.0284	0.0314	0.0344	0.0252	0.0242	0.0202	0.0242
210	3.89873	0.0832	0.0632	0.0752	0.0502	0.0534	0.0374	0.0444	0.0464	0.0352	0.0312	0.0252	0.0302
211	3.91697	0.1122	0.0882	0.1032	0.0652	0.0774	0.0504	0.0624	0.0674	0.0482	0.0422	0.0342	0.0422
212	3.93425	0.1532	0.1212	0.1382	0.0872	0.1084	0.0674	0.0884	0.0964	0.0672	0.0562	0.0462	0.0562
213	3.95222	0.1922	0.1592	0.1772	0.1162	0.1454	0.0894	0.1194	0.1294	0.0972	0.0802	0.0632	0.0772
214	3.9698	0.0165	0.0125	0.0115	0.0155	0.1844	0.1194	0.1544	0.1684	0.1332	0.1102	0.0852	0.1042
215	3.98697	0.0155	0.0135	0.0135	0.0145	0.0215	0.0135	0.0165	0.0155	0.1732	0.1432	0.1112	0.1372
216	4.00244	0.0185	0.0175	0.0175	0.0185	0.0195	0.0145	0.0155	0.0155	0.0195	0.0165	0.0145	0.0165
217	4.02095	0.0275	0.0225	0.0265	0.0235	0.0225	0.0185	0.0195	0.0215	0.0175	0.0165	0.0145	0.0165
218	4.03922	0.0415	0.0325	0.0405	0.0325	0.0325	0.0255	0.0245	0.0305	0.0195	0.0205	0.0185	0.0215
219	4.05737	0.0625	0.0465	0.0615	0.0445	0.0475	0.0355	0.0345	0.0465	0.0275	0.0285	0.0245	0.0285
220	4.07411	0.0935	0.0645	0.0935	0.0615	0.0715	0.0495	0.0465	0.0715	0.0375	0.0395	0.0325	0.0385
221	4.09255	0.1375	0.0935	0.1335	0.0875	0.1095	0.0705	0.0655	0.1065	0.0535	0.0565	0.0435	0.0545
222	4.10988	0.1845	0.1265	0.1785	0.1185	0.1565	0.1025	0.0895	0.1505	0.0755	0.0815	0.0585	0.0755
223	4.18249	0.3415	0.2975	0.3425	0.2705	0.3385	0.2485	0.2125	0.3075	0.2325	0.2305	0.1685	0.2205
224	4.20159	0.0176	0.0156	0.0146	0.0156	0.3645	0.2915	0.2465	0.3435	0.2745	0.2745	0.2125	0.2525
225	4.21883	0.0196	0.0176	0.0186	0.0166	0.0133	0.0113	0.0113	0.0123	0.2935	0.3045	0.2385	0.2875
226	4.23394	0.0296	0.0226	0.0296	0.0206	0.0183	0.0143	0.0143	0.0193	0.0122	0.0132	0.0132	0.0182
227	4.25153	0.0486	0.0336	0.0476	0.0266	0.0293	0.0203	0.0183	0.0293	0.0142	0.0172	0.0142	0.0182
228	4.26973	0.0806	0.0486	0.0796	0.0376	0.0483	0.0283	0.0253	0.0483	0.0192	0.0252	0.0162	0.0242
229	4.288	0.1296	0.0766	0.1256	0.0536	0.0803	0.0443	0.0383	0.0803	0.0272	0.0392	0.0222	0.0332
230	4.30618	0.1836	0.1166	0.1726	0.0766	0.1283	0.0693	0.0583	0.1243	0.0402	0.0632	0.0312	0.0472
231	4.32434	0.2416	0.1616	0.2236	0.1076	0.1823	0.1063	0.0903	0.1753	0.0612	0.1022	0.0442	0.0682
232	4.34112	0.2776	0.2046	0.2566	0.1416	0.2393	0.1523	0.1363	0.2253	0.0912	0.1462	0.0612	0.0982
233	4.35847	0.3186	0.2486	0.2956	0.1826	0.2873	0.2023	0.1893	0.2683	0.1362	0.1922	0.0842	0.1382
234	4.37519	0.0201	0.0111	0.0161	0.0131	0.3283	0.2443	0.2393	0.3063	0.1822	0.2312	0.1122	0.1782
235	4.39209	0.0211	0.0161	0.0201	0.0141	0.0261	0.0121	0.0161	0.0151	0.2332	0.2702	0.1442	0.2182
236	4.40946	0.0321	0.0241	0.0311	0.0161	0.0221	0.0151	0.0181	0.0191	0.0234	0.0154	0.0134	0.0194
237	4.42667	0.0531	0.0391	0.0521	0.0211	0.0301	0.0221	0.0271	0.0291	0.0214	0.0204	0.0144	0.0174
238	4.4449	0.0891	0.0651	0.0861	0.0281	0.0471	0.0331	0.0421	0.0471	0.0284	0.0314	0.0164	0.0224
239	4.46334	0.1411	0.1051	0.1321	0.0401	0.0781	0.0551	0.0711	0.0781	0.0434	0.0534	0.0214	0.0284
240	4.4801	0.1921	0.1561	0.1781	0.0531	0.1241	0.0871	0.1111	0.1211	0.0674	0.0854	0.0284	0.0404
241	4.49738	0.2411	0.2101	0.2231	0.0731	0.1761	0.1331	0.1581	0.1701	0.1034	0.1294	0.0364	0.0564
242	4.51559	0.2801	0.2621	0.2621	0.1001	0.2341	0.1811	0.2101	0.2241	0.1554	0.1794	0.0474	0.0824
243	4.5339	0.3241	0.3051	0.3051	0.1371	0.2751	0.2261	0.2491	0.2641	0.2094	0.2274	0.0634	0.1154
244	4.55053	0.024	0.012	0.013	0.018	0.3161	0.2671	0.2851	0.3071	0.2574	0.2664	0.0844	0.1564
245	4.56782	0.021	0.018	0.018	0.019	0.0265	0.0155	0.0145	0.0155	0.2944	0.3034	0.1094	0.1984
246	4.58378	0.03	0.028	0.028	0.023	0.0215	0.0185	0.0185	0.0195	0.0212	0.0172	0.0152	0.0222
247	4.60155	0.049	0.045	0.046	0.033	0.0295	0.0285	0.0285	0.0275	0.0202	0.0202	0.0152	0.0202
248	4.61927	0.079	0.075	0.075	0.05	0.0455	0.0455	0.0475	0.0425	0.0282	0.0312	0.0192	0.0262
249	4.63771	0.128	0.121	0.122	0.077	0.0735	0.0745	0.0795	0.0685	0.0462	0.0512	0.0252	0.0382
250	4.65562	0.175	0.168	0.168	0.113	0.1245	0.1205	0.1275	0.1105	0.0762	0.0832	0.0342	0.0592
251	4.67376	0.217	0.215	0.217	0.153	0.1705	0.1675	0.1745	0.1565	0.1232	0.1292	0.0492	0.0922
252	4.69104	0.258	0.257	0.26	0.199	0.2205	0.2155	0.2185	0.2025	0.1762	0.1742	0.0682	0.1332
253	4.70865	0.294	0.295	0.3	0.244	0.2655	0.2545	0.2575	0.2445	0.2282	0.2202	0.0952	0.1772
254	4.72611	0.019	0.02	0.017	0.022	0.3075	0.2945	0.2945	0.2845	0.2782	0.2602	0.1282	0.2202
255	4.74338	0.019	0.02	0.019	0.018	0.0245	0.0165	0.0135	0.0155	0.3112	0.2982	0.1652	0.2572
256	4.76012	0.027	0.027	0.026	0.023	0.0195	0.0185	0.0175	0.0175	0.0213	0.0173	0.0183	0.0213
257	4.77691	0.041	0.042	0.041	0.032	0.0255	0.0265	0.0255	0.0235	0.0193	0.0183	0.0173	0.0203
258	4.7947	0.064	0.067	0.062	0.05	0.0395	0.0415	0.0415	0.0365	0.0283	0.0273	0.0223	0.0293
259	4.81299	0.104	0.107	0.098	0.076	0.0635	0.0685	0.0675	0.0565	0.0453	0.0443	0.0303	0.0483
260	4.83131	0.149	0.149	0.139	0.117	0.1035	0.1095	0.1085	0.0885	0.0743	0.0723	0.0453	0.0793
261	4.84973	0.193	0.192	0.179	0.163	0.1535	0.1555	0.1545	0.1315	0.1203	0.1153	0.0663	0.1253
262	4.8672	0.236	0.228	0.221	0.211	0.2035	0.2015	0.2005	0.1735	0.1723	0.1603	0.1003	0.1703
263	4.88402	0.268	0.261	0.253	0.258	0.2505	0.2395	0.2395	0.2175	0.2173	0.2033	0.1373	0.2153
264	4.90089	0.0213	0.0193	0.0183	0.0173	0.2875	0.2765	0.2715	0.2525	0.2603	0.2423	0.1783	0.2523
265	4.91817	0.0193	0.0173	0.0183	0.0173	0.0248	0.0138	0.0118	0.0148	0.2943	0.2773	0.2213	0.2903
266	4.93491	0.0263	0.0233	0.0243	0.0213	0.0198	0.0168	0.0148	0.0178	0.0212	0.0222	0.0202	0.0162
267	4.95212	0.0373	0.0343	0.0343	0.0293	0.0258	0.0238	0.0218	0.0228	0.0202	0.0182	0.0172	0.0192
268	4.97036	0.0583	0.0533	0.0543	0.0443	0.0378	0.0358	0.0328	0.0328	0.0272	0.0252	0.0232	0.0302
269	4.9888	0.0893	0.0833	0.0813	0.0663	0.0578	0.0558	0.0518	0.0498	0.0422	0.0392	0.0322	0.0492
270	5.00691	0.1313	0.1213	0.1193	0.0993	0.0908	0.0878	0.0818	0.0758	0.0662	0.0602	0.0472	0.0802
271	5.02542	0.1713	0.1623	0.1543	0.1403	0.1358	0.1328	0.1258	0.1138	0.1042	0.0952	0.0722	0.1282
272	5.04281	0.2173	0.2083	0.1993	0.1863	0.1848	0.1808	0.1738	0.1538	0.1522	0.1342	0.1062	0.1742
273	5.06057	0.2543	0.2373	0.2333	0.2323	0.2338	0.2278	0.2218	0.1988	0.2002	0.1782	0.1502	0.2232
274	5.07784	0.0196	0.0186	0.0136	0.0166	0.2718	0.2648	0.2588	0.2378	0.2452	0.2152	0.1932	0.2642
275	5.09513	0.0156	0.0186	0.0136	0.0176	0.0237	0.0197	0.0167	0.0157	0.2802	0.2472	0.2352	0.3042
276	5.11113	0.0196	0.0246	0.0186	0.0206	0.0187	0.0167	0.0157	0.0167	0.0175	0.0165	0.0135	0.0135
277	5.12845	0.0306	0.0366	0.0286	0.0296	0.0237	0.0227	0.0207	0.0227	0.0175	0.0165	0.0165	0.0175
278	5.14675	0.0446	0.0536	0.0426	0.0416	0.0337	0.0307	0.0287	0.0307	0.0235	0.0225	0.0215	0.0255
279	5.16503	0.0696	0.0826	0.0676	0.0626	0.0537	0.0487	0.0447	0.0457	0.0355	0.0335	0.0305	0.0405
280	5.18315	0.1056	0.1166	0.1016	0.0906	0.0807	0.0747	0.0657	0.0697	0.0545	0.0525	0.0435	0.0665
281	5.2016	0.1456	0.1546	0.1366	0.1256	0.1227	0.1127	0.1007	0.1027	0.0835	0.0795	0.0665	0.1055
282	5.21894	0.1846	0.1956	0.1766	0.1676	0.1607	0.1477	0.1367	0.1397	0.1225	0.1145	0.0985	0.1475
283	5.29635	0.3116	0.3196	0.3046	0.3136	0.3237	0.2737	0.2707	0.2747	0.2935	0.2665	0.2665	0.3205
284	5.31318	0.0196	0.0166	0.0206	0.0136	0.3377	0.3007	0.2897	0.3037	0.3185	0.2975	0.3145	0.3455
285	5.32988	0.0146	0.0136	0.0136	0.0156	0.0144	0.0124	0.0104	0.0144	0.3365	0.3225	0.3465	0.3685
286	5.34565	0.0166	0.0166	0.0166	0.0186	0.0154	0.0134	0.0114	0.0154	0.0136	0.0116	0.0136	0.0146
287	5.36389	0.0216	0.0236	0.0216	0.0256	0.0194	0.0174	0.0144	0.0194	0.0166	0.0126	0.0146	0.0166
288	5.38215	0.0316	0.0346	0.0286	0.0376	0.0274	0.0244	0.0214	0.0274	0.0206	0.0176	0.0206	0.0236
289	5.40008	0.0436	0.0506	0.0376	0.0546	0.0404	0.0354	0.0314	0.0384	0.0286	0.0246	0.0276	0.0336
290	5.41816	0.0636	0.0746	0.0516	0.0776	0.0614	0.0544	0.0474	0.0564	0.0406	0.0376	0.0416	0.0516
291	5.43668	0.0906	0.1056	0.0696	0.1096	0.0924	0.0814	0.0714	0.0844	0.0596	0.0596	0.0626	0.0806
292	5.45395	0.1266	0.1396	0.0916	0.1466	0.1354	0.1194	0.1084	0.1214	0.0876	0.0886	0.0926	0.1206
293	5.47155	0.1616	0.1766	0.1156	0.1886	0.1734	0.1564	0.1424	0.1574	0.1246	0.1286	0.1326	0.1596
294	5.4889	0.0178	0.0148	0.0148	0.0138	0.2164	0.1964	0.1814	0.1944	0.1676	0.1686	0.1786	0.2036
295	5.506	0.0178	0.0168	0.0168	0.0168	0.0167	0.0167	0.0117	0.0137	0.2116	0.2096	0.2246	0.2446
296	5.52236	0.0248	0.0228	0.0208	0.0208	0.0157	0.0157	0.0147	0.0157	0.0174	0.0114	0.0144	0.0134
297	5.53998	0.0358	0.0328	0.0288	0.0288	0.0207	0.0207	0.0187	0.0207	0.0184	0.0144	0.0164	0.0174
298	5.55803	0.0538	0.0488	0.0428	0.0388	0.0327	0.0307	0.0287	0.0307	0.0254	0.0204	0.0214	0.0234
299	5.57648	0.0838	0.0758	0.0638	0.0558	0.0497	0.0457	0.0437	0.0467	0.0384	0.0304	0.0294	0.0354
300	5.59468	0.1188	0.1058	0.0908	0.0768	0.0737	0.0677	0.0637	0.0687	0.0564	0.0464	0.0414	0.0534
301	5.61197	0.1538	0.1378	0.1198	0.1088	0.1107	0.1007	0.0977	0.1027	0.0814	0.0704	0.0584	0.0784
302	5.6301	0.1898	0.1698	0.1488	0.1408	0.1477	0.1337	0.1267	0.1387	0.1194	0.1014	0.0824	0.1144
303	5.64766	0.2228	0.2028	0.1788	0.1758	0.1847	0.1707	0.1587	0.1767	0.1594	0.1344	0.1144	0.1544
304	5.66479	0.0181	0.0131	0.0141	0.0141	0.2237	0.2057	0.1907	0.2107	0.1984	0.1734	0.1494	0.1954
305	5.68149	0.0171	0.0141	0.0161	0.0161	0.0168	0.0148	0.0118	0.0138	0.2374	0.2124	0.1874	0.2354
306	5.69657	0.0211	0.0201	0.0211	0.0201	0.0158	0.0158	0.0138	0.0158	0.0176	0.0176	0.0166	0.0136
307	5.71419	0.0291	0.0281	0.0291	0.0271	0.0208	0.0198	0.0178	0.0208	0.0166	0.0156	0.0166	0.0156
308	5.73216	0.0381	0.0381	0.0381	0.0371	0.0278	0.0268	0.0238	0.0288	0.0216	0.0196	0.0186	0.0206
309	5.75022	0.0491	0.0521	0.0511	0.0501	0.0398	0.0368	0.0318	0.0418	0.0296	0.0256	0.0256	0.0306
310	5.76865	0.0621	0.0711	0.0671	0.0691	0.0578	0.0518	0.0438	0.0618	0.0416	0.0346	0.0356	0.0476
311	5.78605	0.0731	0.0871	0.0801	0.0961	0.0828	0.0718	0.0568	0.0898	0.0606	0.0456	0.0466	0.0716
312	5.8037	0.0811	0.1041	0.0931	0.1251	0.1128	0.0948	0.0698	0.1228	0.0896	0.0586	0.0646	0.1066
313	5.82103	0.0881	0.1251	0.1081	0.1591	0.1408	0.1168	0.0818	0.1568	0.1196	0.0686	0.0846	0.1426
314	5.83815	0.0187	0.0137	0.0137	0.0137	0.1688	0.1438	0.0928	0.1898	0.1576	0.0776	0.1146	0.1866
315	5.85519	0.0147	0.0137	0.0137	0.0147	0.0158	0.0158	0.0098	0.0138	0.1956	0.0866	0.1466	0.2266
316	5.87188	0.0167	0.0177	0.0157	0.0197	0.0158	0.0148	0.0118	0.0148	0.0166	0.0146	0.0146	0.0136
317	5.89	0.0197	0.0237	0.0207	0.0257	0.0208	0.0198	0.0138	0.0188	0.0166	0.0146	0.0146	0.0156
318	5.90843	0.0247	0.0307	0.0267	0.0367	0.0288	0.0258	0.0178	0.0268	0.0226	0.0166	0.0196	0.0206
319	5.92675	0.0297	0.0407	0.0357	0.0527	0.0398	0.0358	0.0248	0.0368	0.0316	0.0216	0.0256	0.0296
320	5.94524	0.0407	0.0557	0.0497	0.0767	0.0568	0.0498	0.0338	0.0528	0.0466	0.0286	0.0356	0.0456
321	5.96253	0.0527	0.0697	0.0667	0.1067	0.0798	0.0708	0.0458	0.0748	0.0696	0.0386	0.0486	0.0666
322	5.97933	0.0707	0.0857	0.0817	0.1427	0.1028	0.0888	0.0618	0.0968	0.0916	0.0516	0.0636	0.0946
323	5.99606	0.0937	0.1017	0.0947	0.1797	0.1298	0.1098	0.0768	0.1238	0.1256	0.0676	0.0856	0.1256
324	6.01314	0.0162	0.0132	0.0122	0.0142	0.1578	0.1328	0.0908	0.1498	0.1586	0.0826	0.1146	0.1606
325	6.03156	0.0242	0.0142	0.0132	0.0172	0.017	0.013	0.011	0.015	0.1986	0.1026	0.1506	0.1966
326	6.04712	0.0292	0.0162	0.0172	0.0232	0.016	0.015	0.013	0.015	0.0148	0.0128	0.0138	0.0128
327	6.06527	0.0442	0.0212	0.0222	0.0352	0.019	0.018	0.015	0.02	0.0148	0.0138	0.0148	0.0148
328	6.08375	0.0712	0.0282	0.0312	0.0542	0.024	0.024	0.02	0.027	0.0188	0.0178	0.0188	0.0198
329	6.10106	0.1152	0.0382	0.0442	0.0842	0.033	0.032	0.027	0.037	0.0268	0.0238	0.0248	0.0258
330	6.11943	0.1572	0.0522	0.0612	0.1262	0.041	0.042	0.037	0.051	0.0378	0.0318	0.0328	0.0368
331	6.13606	0.2032	0.0692	0.0812	0.1702	0.054	0.057	0.051	0.073	0.0528	0.0408	0.0428	0.0508
332	6.15277	0.2362	0.0832	0.0992	0.2132	0.066	0.069	0.065	0.097	0.0738	0.0558	0.0568	0.0678
333	6.23424	0.3772	0.1932	0.2082	0.3622	0.111	0.125	0.136	0.23	0.1998	0.1388	0.1648	0.1708
334	6.25394	0.0175	0.0125	0.0135	0.0145	0.118	0.14	0.154	0.259	0.2228	0.1568	0.1958	0.1948
335	6.27157	0.0145	0.0125	0.0135	0.0165	0.0126	0.0116	0.0126	0.0136	0.2408	0.1788	0.2198	0.2208
336	6.28648	0.0225	0.0195	0.0195	0.0275	0.0136	0.0126	0.0156	0.0156	0.0156	0.0176	0.0116	0.0136
337	6.30427	0.0315	0.0275	0.0265	0.0405	0.0166	0.0146	0.0206	0.0216	0.0136	0.0186	0.0126	0.0136
338	6.32137	0.0485	0.0405	0.0375	0.0625	0.0206	0.0196	0.0356	0.0316	0.0156	0.0216	0.0156	0.0176
339	6.33898	0.0775	0.0625	0.0565	0.0985	0.0276	0.0266	0.0436	0.0496	0.0206	0.0276	0.0206	0.0216
340	6.35581	0.1205	0.0975	0.0855	0.1425	0.0376	0.0386	0.0676	0.0776	0.0256	0.0356	0.0276	0.0266
341	6.3731	0.1655	0.1355	0.1185	0.1855	0.0526	0.0556	0.1036	0.1206	0.0336	0.0476	0.0396	0.0356
342	6.38985	0.2155	0.1795	0.1535	0.2305	0.0726	0.0776	0.1406	0.1646	0.0446	0.0666	0.0566	0.0486
343	6.40696	0.2545	0.2165	0.1895	0.2645	0.0966	0.0996	0.1866	0.2076	0.0616	0.0936	0.0796	0.0666
344	6.42522	0.0203	0.0143	0.0133	0.0153	0.1196	0.1276	0.2166	0.2476	0.0846	0.1226	0.1166	0.0916
345	6.44378	0.0183	0.0163	0.0153	0.0173	0.0176	0.0136	0.0186	0.0136	0.1136	0.1576	0.1546	0.1186
346	6.46131	0.0263	0.0243	0.0223	0.0243	0.0186	0.0146	0.0176	0.0156	0.0157	0.0147	0.0147	0.0147
347	6.47802	0.0393	0.0353	0.0333	0.0353	0.0226	0.0196	0.0226	0.0216	0.0177	0.0157	0.0187	0.0167
348	6.49602	0.0613	0.0543	0.0513	0.0533	0.0306	0.0266	0.0326	0.0316	0.0247	0.0227	0.0267	0.0227
349	6.51329	0.0993	0.0883	0.0803	0.0833	0.0446	0.0376	0.0486	0.0476	0.0337	0.0337	0.0417	0.0297
350	6.53156	0.1443	0.1283	0.1153	0.1243	0.0626	0.0536	0.0746	0.0746	0.0477	0.0497	0.0647	0.0407
351	6.54822	0.1893	0.1733	0.1503	0.1643	0.0936	0.0786	0.1136	0.1156	0.0657	0.0737	0.0967	0.0577
352	6.56493	0.2273	0.2103	0.1843	0.2063	0.1256	0.1046	0.1516	0.1566	0.0937	0.1057	0.1367	0.0837
353	6.58176	0.2573	0.2423	0.2143	0.2423	0.1596	0.1336	0.1916	0.1996	0.1257	0.1407	0.1817	0.1097
354	6.60013	0.016	0.014	0.012	0.014	0.1876	0.1646	0.2196	0.2326	0.1607	0.1827	0.2287	0.1417
355	6.61865	0.016	0.015	0.014	0.015	0.0206	0.0186	0.0226	0.0146	0.1967	0.2207	0.2727	0.1727
356	6.6359	0.022	0.021	0.018	0.022	0.0156	0.0146	0.0156	0.0146	0.0193	0.0223	0.0223	0.0183
357	6.65265	0.032	0.031	0.027	0.033	0.0206	0.0196	0.0196	0.0196	0.0153	0.0183	0.0173	0.0173
358	6.67046	0.049	0.047	0.038	0.05	0.0276	0.0256	0.0286	0.0276	0.0193	0.0233	0.0233	0.0213
359	6.68803	0.075	0.073	0.058	0.076	0.0386	0.0356	0.0426	0.0416	0.0263	0.0333	0.0353	0.0273
360	6.70632	0.118	0.112	0.087	0.116	0.0536	0.0476	0.0636	0.0616	0.0363	0.0503	0.0563	0.0383
361	6.72297	0.157	0.148	0.118	0.153	0.0776	0.0666	0.0996	0.0956	0.0503	0.0733	0.0843	0.0503
362	6.73973	0.195	0.184	0.146	0.19	0.1076	0.0896	0.1346	0.1316	0.0703	0.1093	0.1243	0.0683
363	6.75653	0.229	0.212	0.173	0.227	0.1316	0.1086	0.1726	0.1696	0.0973	0.1473	0.1623	0.0923
364	6.77547	0.015	0.014	0.015	0.014	0.1616	0.1326	0.2056	0.2036	0.1293	0.1923	0.2103	0.1153
365	6.79399	0.016	0.015	0.016	0.016	0.0191	0.0141	0.0131	0.0131	0.1633	0.2333	0.2503	0.1453
366	6.8113	0.021	0.02	0.021	0.021	0.0171	0.0151	0.0141	0.0161	0.016	0.014	0.017	0.014
367	6.82872	0.029	0.027	0.028	0.03	0.0221	0.0201	0.0191	0.0211	0.018	0.016	0.019	0.018
368	6.84617	0.043	0.04	0.038	0.044	0.0301	0.0271	0.0281	0.0291	0.021	0.022	0.024	0.022
369	6.86428	0.065	0.061	0.054	0.065	0.0421	0.0391	0.0421	0.0421	0.028	0.033	0.035	0.031
370	6.8817	0.097	0.092	0.075	0.097	0.0631	0.0581	0.0661	0.0631	0.039	0.051	0.052	0.046
371	6.89848	0.132	0.124	0.097	0.131	0.0901	0.0851	0.0981	0.0921	0.055	0.078	0.078	0.067
372	6.91519	0.166	0.158	0.117	0.165	0.1241	0.1151	0.1291	0.1241	0.076	0.114	0.113	0.098
373	6.93302	0.198	0.186	0.136	0.194	0.1501	0.1431	0.1601	0.1531	0.106	0.151	0.15	0.13
374	6.9509	0.0122	0.0142	0.0092	0.0122	0.1831	0.1741	0.1931	0.1851	0.139	0.192	0.193	0.168
375	6.9694	0.0142	0.0162	0.0122	0.0152	0.0159	0.0129	0.0149	0.0129	0.166	0.222	0.228	0.205
376	6.98669	0.0192	0.0202	0.0152	0.0192	0.0159	0.0149	0.0159	0.0149	0.0183	0.0143	0.0133	0.0143
377	7.00352	0.0272	0.0282	0.0202	0.0272	0.0209	0.0199	0.0199	0.0189	0.0163	0.0163	0.0143	0.0173
378	7.0212	0.0392	0.0402	0.0262	0.0362	0.0269	0.0269	0.0259	0.0259	0.0213	0.0213	0.0203	0.0223
379	7.03852	0.0622	0.0622	0.0382	0.0532	0.0409	0.0409	0.0389	0.0389	0.0303	0.0303	0.0293	0.0323
380	7.05682	0.0902	0.0892	0.0502	0.0742	0.0589	0.0589	0.0549	0.0549	0.0443	0.0453	0.0443	0.0503
381	7.07368	0.1142	0.1132	0.0662	0.0972	0.0859	0.0839	0.0789	0.0799	0.0643	0.0683	0.0663	0.0773
382	7.09036	0.1442	0.1402	0.0812	0.1172	0.1209	0.1129	0.1069	0.1059	0.0923	0.1003	0.0993	0.1133
383	7.10822	0.1692	0.1682	0.0992	0.1382	0.1499	0.1399	0.1319	0.1309	0.1313	0.1343	0.1353	0.1503
384	7.19726	0.0165	0.0145	0.0145	0.0135	0.2649	0.2529	0.2159	0.2059	0.2993	0.2873	0.3113	0.3363
385	7.21619	0.0455	0.0475	0.0535	0.0445	0.0171	0.0131	0.0091	0.0121	0.3253	0.3143	0.3373	0.3473
386	7.23178	0.0525	0.0595	0.0655	0.0545	0.0161	0.0141	0.0101	0.0131	0.0156	0.0116	0.0136	0.0136
387	7.2494	0.0625	0.0735	0.0845	0.0695	0.0181	0.0171	0.0131	0.0151	0.0146	0.0126	0.0136	0.0146
388	7.26765	0.0715	0.0865	0.1065	0.0845	0.0221	0.0221	0.0151	0.0161	0.0166	0.0146	0.0176	0.0166
389	7.28588	0.0775	0.0985	0.1305	0.0975	0.0271	0.0291	0.0181	0.0181	0.0216	0.0186	0.0226	0.0226
390	7.30391	0.0815	0.1115	0.1565	0.1135	0.0321	0.0401	0.0211	0.0201	0.0286	0.0266	0.0316	0.0306
391	7.322	0.0855	0.1225	0.1785	0.1255	0.0401	0.0551	0.0261	0.0221	0.0396	0.0366	0.0436	0.0436
392	7.33933	0.0885	0.1365	0.2005	0.1415	0.0481	0.0761	0.0311	0.0231	0.0566	0.0536	0.0596	0.0646
393	7.3561	0.0905	0.1435	0.2175	0.1565	0.0601	0.1021	0.0371	0.0241	0.0806	0.0766	0.0846	0.0926
394	7.37278	0.014	0.014	0.01	0.013	0.0731	0.1261	0.0431	0.0261	0.1146	0.1036	0.1106	0.1236
395	7.38998	0.012	0.014	0.012	0.015	0.0144	0.0124	0.0134	0.0114	0.1496	0.1356	0.1406	0.1616
396	7.4073	0.013	0.016	0.016	0.018	0.0154	0.0154	0.0154	0.0124	0.0148	0.0168	0.0128	0.0138
397	7.42553	0.015	0.018	0.023	0.023	0.0204	0.0224	0.0194	0.0134	0.0198	0.0208	0.0158	0.0188
398	7.44374	0.017	0.021	0.034	0.03	0.0284	0.0334	0.0264	0.0164	0.0298	0.0298	0.0238	0.0278
399	7.46194	0.019	0.025	0.052	0.039	0.0434	0.0514	0.0374	0.0214	0.0458	0.0448	0.0348	0.0428
400	7.48009	0.024	0.03	0.08	0.053	0.0654	0.0774	0.0544	0.0284	0.0698	0.0688	0.0518	0.0668
401	7.49822	0.028	0.034	0.11	0.069	0.0964	0.1114	0.0764	0.0404	0.1088	0.0968	0.0768	0.1018
402	7.51567	0.034	0.04	0.145	0.087	0.1184	0.1404	0.0964	0.0574	0.1478	0.1268	0.1038	0.1338
403	7.53245	0.044	0.048	0.183	0.102	0.1484	0.1744	0.1184	0.0774	0.1848	0.1578	0.1308	0.1748
404	7.5492	0.0175	0.0135	0.0175	0.0145	0.1654	0.2024	0.1394	0.0974	0.2218	0.1868	0.1598	0.2058
405	7.56686	0.0195	0.0155	0.0185	0.0175	0.0198	0.0158	0.0118	0.0158	0.2418	0.2088	0.1868	0.2348
406	7.58368	0.0265	0.0175	0.0235	0.0205	0.0168	0.0168	0.0148	0.0188	0.0214	0.0174	0.0204	0.0174
407	7.60184	0.0395	0.0245	0.0345	0.0285	0.0218	0.0208	0.0188	0.0258	0.0174	0.0154	0.0174	0.0164
408	7.62021	0.0605	0.0385	0.0515	0.0405	0.0288	0.0278	0.0268	0.0388	0.0214	0.0194	0.0224	0.0214
409	7.63814	0.0915	0.0585	0.0755	0.0565	0.0378	0.0398	0.0388	0.0598	0.0294	0.0254	0.0284	0.0294
410	7.65663	0.1245	0.0835	0.1025	0.0805	0.0518	0.0568	0.0558	0.0898	0.0414	0.0324	0.0384	0.0424
411	7.67512	0.1575	0.1095	0.1255	0.1015	0.0728	0.0828	0.0818	0.1208	0.0594	0.0434	0.0504	0.0634
412	7.6924	0.1945	0.1405	0.1525	0.1265	0.0928	0.1048	0.1018	0.1518	0.0864	0.0564	0.0664	0.0924
413	7.7092	0.2165	0.1685	0.1715	0.1475	0.1148	0.1318	0.1268	0.1828	0.1164	0.0714	0.0814	0.1204
414	7.72594	0.0155	0.0145	0.0125	0.0135	0.1298	0.1568	0.1488	0.2078	0.1464	0.0844	0.0944	0.1504
415	7.74311	0.0165	0.0165	0.0145	0.0155	0.0158	0.0138	0.0128	0.0128	0.1724	0.0984	0.1084	0.1814
416	7.76043	0.0215	0.0225	0.0185	0.0195	0.0158	0.0148	0.0148	0.0148	0.0236	0.0166	0.0176	0.0146
417	7.77856	0.0295	0.0315	0.0235	0.0255	0.0198	0.0208	0.0188	0.0188	0.0266	0.0166	0.0156	0.0166
418	7.79698	0.0435	0.0485	0.0305	0.0345	0.0268	0.0278	0.0258	0.0258	0.0246	0.0206	0.0196	0.0226
419	7.81534	0.0635	0.0755	0.0405	0.0465	0.0368	0.0408	0.0348	0.0358	0.0336	0.0286	0.0256	0.0306
420	7.83377	0.0955	0.1055	0.0505	0.0605	0.0518	0.0578	0.0478	0.0518	0.0476	0.0386	0.0336	0.0456
421	7.85181	0.1235	0.1355	0.0625	0.0755	0.0708	0.0808	0.0648	0.0768	0.0726	0.0546	0.0456	0.0676
422	7.86913	0.1585	0.1695	0.0695	0.0915	0.0948	0.1008	0.0828	0.1048	0.1016	0.0736	0.0616	0.0946
423	7.88678	0.1885	0.1965	0.0775	0.1055	0.1168	0.1228	0.0978	0.1278	0.1306	0.0896	0.0786	0.1206
424	7.90417	0.0157	0.0127	0.0097	0.0127	0.1428	0.1438	0.1138	0.1558	0.1586	0.1076	0.0946	0.1476
425	7.92204	0.0167	0.0157	0.0117	0.0157	0.0157	0.0147	0.0157	0.0137	0.1896	0.1266	0.1106	0.1726
426	7.93876	0.0227	0.0197	0.0147	0.0207	0.0167	0.0147	0.0157	0.0157	0.0169	0.0149	0.0149	0.0139
427	7.95646	0.0317	0.0257	0.0197	0.0267	0.0217	0.0177	0.0177	0.0207	0.0159	0.0169	0.0159	0.0159
428	7.9749	0.0467	0.0347	0.0257	0.0377	0.0297	0.0217	0.0237	0.0287	0.0199	0.0199	0.0189	0.0209
429	7.99277	0.0697	0.0477	0.0337	0.0537	0.0407	0.0267	0.0287	0.0407	0.0269	0.0249	0.0259	0.0269
430	8.0112	0.0997	0.0647	0.0447	0.0757	0.0587	0.0317	0.0357	0.0587	0.0379	0.0329	0.0359	0.0369
431	8.02924	0.1277	0.0837	0.0587	0.0987	0.0867	0.0387	0.0457	0.0837	0.0539	0.0409	0.0499	0.0519
432	8.04645	0.1587	0.1037	0.0687	0.1217	0.1147	0.0447	0.0577	0.1077	0.0749	0.0509	0.0699	0.0699
433	8.10612	0.2417	0.1937	0.1017	0.2037	0.2177	0.0557	0.0847	0.1707	0.1529	0.0879	0.1389	0.1339
434	8.12301	0.012	0.009	0.012	0.011	0.2447	0.0577	0.0927	0.1877	0.1699	0.0959	0.1589	0.1439
435	8.13993	0.012	0.011	0.012	0.013	0.0112	0.0102	0.0092	0.0102	0.1789	0.1069	0.1769	0.1539
436	8.15755	0.015	0.016	0.014	0.017	0.0132	0.0102	0.0112	0.0122	0.0112	0.0092	0.0082	0.0092
437	8.17578	0.02	0.024	0.017	0.024	0.0172	0.0102	0.0132	0.0142	0.0112	0.0112	0.0122	0.0112
438	8.19406	0.028	0.038	0.02	0.033	0.0242	0.0122	0.0172	0.0182	0.0132	0.0132	0.0162	0.0132
439	8.21201	0.041	0.06	0.024	0.049	0.0352	0.0152	0.0232	0.0242	0.0172	0.0192	0.0232	0.0162
440	8.23042	0.063	0.095	0.028	0.073	0.0522	0.0192	0.0312	0.0322	0.0212	0.0252	0.0352	0.0202
441	8.24932	0.093	0.134	0.034	0.101	0.0802	0.0252	0.0442	0.0462	0.0282	0.0352	0.0542	0.0242
442	8.26734	0.127	0.172	0.041	0.127	0.1172	0.0332	0.0622	0.0642	0.0372	0.0502	0.0802	0.0292
443	8.28451	0.163	0.205	0.05	0.158	0.1532	0.0452	0.0832	0.0902	0.0512	0.0702	0.1092	0.0352
444	8.30213	0.0135	0.0125	0.0125	0.0125	0.1892	0.0582	0.1032	0.1152	0.0662	0.0912	0.1452	0.0422
445	8.31963	0.0165	0.0145	0.0145	0.0165	0.0169	0.0139	0.0119	0.0129	0.0862	0.1152	0.1862	0.0502
446	8.33535	0.0255	0.0215	0.0185	0.0235	0.0179	0.0159	0.0149	0.0179	0.0134	0.0174	0.0174	0.0124
447	8.35376	0.0405	0.0315	0.0265	0.0355	0.0249	0.0219	0.0219	0.0269	0.0154	0.0184	0.0184	0.0144
448	8.37221	0.0665	0.0495	0.0395	0.0555	0.0369	0.0319	0.0339	0.0419	0.0214	0.0254	0.0264	0.0204
449	8.39049	0.1015	0.0765	0.0595	0.0845	0.0579	0.0479	0.0539	0.0659	0.0304	0.0404	0.0414	0.0284
450	8.40892	0.1405	0.1105	0.0845	0.1175	0.0899	0.0719	0.0819	0.1009	0.0434	0.0624	0.0644	0.0414
451	8.42725	0.1745	0.1415	0.1065	0.1495	0.1209	0.0939	0.1089	0.1329	0.0624	0.0944	0.0994	0.0614
452	8.44566	0.2035	0.1695	0.1335	0.1805	0.1499	0.1179	0.1379	0.1629	0.0894	0.1254	0.1354	0.0854
453	8.46303	0.2315	0.1955	0.1615	0.2115	0.1799	0.1449	0.1659	0.1889	0.1104	0.1584	0.1714	0.1064
454	8.48068	0.0116	0.0106	0.0116	0.0126	0.2119	0.1699	0.1909	0.2129	0.1294	0.1864	0.2014	0.1284
455	8.49814	0.0136	0.0126	0.0146	0.0146	0.0128	0.0108	0.0098	0.0098	0.1494	0.2104	0.2264	0.1514
456	8.51383	0.0176	0.0166	0.0196	0.0206	0.0148	0.0138	0.0128	0.0128	0.0139	0.0119	0.0109	0.0129
457	8.53222	0.0236	0.0216	0.0276	0.0286	0.0188	0.0178	0.0178	0.0158	0.0139	0.0149	0.0139	0.0149
458	8.55063	0.0356	0.0306	0.0416	0.0436	0.0248	0.0238	0.0248	0.0208	0.0169	0.0199	0.0189	0.0189
459	8.56912	0.0496	0.0426	0.0596	0.0626	0.0328	0.0328	0.0348	0.0288	0.0229	0.0279	0.0279	0.0259
460	8.58669	0.0756	0.0586	0.0856	0.0916	0.0438	0.0438	0.0498	0.0388	0.0279	0.0409	0.0429	0.0349
461	8.60456	0.1026	0.0796	0.1076	0.1166	0.0568	0.0578	0.0718	0.0558	0.0379	0.0629	0.0659	0.0459
462	8.62252	0.1316	0.1006	0.1316	0.1426	0.0738	0.0758	0.0988	0.0788	0.0529	0.0959	0.0999	0.0639
463	8.63993	0.1586	0.1246	0.1576	0.1676	0.0898	0.0918	0.1218	0.1058	0.0699	0.1279	0.1309	0.0849
464	8.65755	0.014	0.013	0.012	0.014	0.1018	0.1078	0.1468	0.1318	0.0899	0.1609	0.1649	0.1009
465	8.67505	0.016	0.015	0.014	0.016	0.0147	0.0137	0.0147	0.0117	0.1069	0.1919	0.1999	0.1199
466	8.69067	0.022	0.019	0.019	0.022	0.0147	0.0147	0.0147	0.0157	0.0127	0.0117	0.0107	0.0117
467	8.70909	0.031	0.024	0.027	0.029	0.0187	0.0197	0.0207	0.0227	0.0147	0.0147	0.0137	0.0147
468	8.72741	0.045	0.031	0.039	0.04	0.0247	0.0277	0.0277	0.0347	0.0197	0.0207	0.0207	0.0187
469	8.74586	0.065	0.04	0.056	0.054	0.0337	0.0407	0.0377	0.0537	0.0257	0.0307	0.0297	0.0247
470	8.76344	0.091	0.051	0.078	0.075	0.0427	0.0597	0.0527	0.0807	0.0347	0.0457	0.0447	0.0337
471	8.78126	0.117	0.063	0.102	0.092	0.0557	0.0857	0.0737	0.1137	0.0467	0.0717	0.0687	0.0467
472	8.79964	0.142	0.077	0.129	0.11	0.0737	0.1077	0.0927	0.1397	0.0667	0.1057	0.0987	0.0657
473	8.81703	0.159	0.089	0.156	0.127	0.0867	0.1337	0.1087	0.1597	0.0867	0.1307	0.1247	0.0877
474	8.83472	0.0127	0.0147	0.0117	0.0127	0.0977	0.1597	0.1257	0.1787	0.1077	0.1587	0.1517	0.1067
475	8.85208	0.0147	0.0147	0.0157	0.0147	0.0132	0.0132	0.0092	0.0112	0.1237	0.1827	0.1747	0.1307
476	8.86771	0.0177	0.0167	0.0227	0.0177	0.0142	0.0152	0.0112	0.0122	0.0126	0.0096	0.0136	0.0126
477	8.88609	0.0207	0.0197	0.0337	0.0227	0.0172	0.0222	0.0152	0.0152	0.0136	0.0116	0.0146	0.0156
478	8.90437	0.0247	0.0237	0.0527	0.0277	0.0212	0.0332	0.0192	0.0192	0.0166	0.0156	0.0186	0.0216
479	8.92291	0.0287	0.0297	0.0787	0.0357	0.0262	0.0512	0.0262	0.0232	0.0216	0.0206	0.0236	0.0306
480	8.94052	0.0337	0.0377	0.1107	0.0457	0.0322	0.0782	0.0342	0.0272	0.0286	0.0276	0.0286	0.0466
481	8.95832	0.0397	0.0467	0.1427	0.0567	0.0412	0.1092	0.0462	0.0352	0.0396	0.0386	0.0356	0.0696
482	8.97679	0.0467	0.0577	0.1737	0.0667	0.0502	0.1332	0.0632	0.0432	0.0546	0.0526	0.0446	0.0996
483	8.99419	0.0537	0.0707	0.1967	0.0727	0.0612	0.1562	0.0812	0.0542	0.0716	0.0716	0.0536	0.1306
484	9.02306	0.0161	0.0161	0.0151	0.0161	0.0752	0.1942	0.1132	0.0782	0.1096	0.1056	0.0656	0.1836
485	9.04072	0.0181	0.0211	0.0181	0.0181	0.0122	0.0112	0.0112	0.0132	0.1286	0.1246	0.0696	0.2086
486	9.05898	0.0231	0.0291	0.0251	0.0221	0.0142	0.0132	0.0142	0.0162	0.0137	0.0107	0.0127	0.0107
487	9.07764	0.0321	0.0421	0.0361	0.0291	0.0162	0.0162	0.0182	0.0212	0.0157	0.0137	0.0127	0.0127
488	9.09572	0.0451	0.0621	0.0531	0.0391	0.0212	0.0202	0.0262	0.0272	0.0197	0.0177	0.0147	0.0177
489	9.11363	0.0631	0.0871	0.0781	0.0521	0.0292	0.0252	0.0362	0.0372	0.0297	0.0237	0.0187	0.0247
490	9.13182	0.0861	0.1141	0.1041	0.0691	0.0412	0.0322	0.0502	0.0512	0.0437	0.0317	0.0217	0.0357
491	9.1503	0.1111	0.1381	0.1321	0.0821	0.0562	0.0422	0.0692	0.0712	0.0657	0.0427	0.0277	0.0547
492	9.16757	0.1311	0.1591	0.1571	0.0951	0.0782	0.0562	0.0922	0.0942	0.0957	0.0557	0.0357	0.0807
493	9.23916	0.1881	0.2091	0.2191	0.1371	0.1562	0.1162	0.1682	0.1722	0.1987	0.1317	0.0847	0.2147
494	9.25684	0.0138	0.0138	0.0098	0.0138	0.1662	0.1222	0.1752	0.1792	0.2127	0.1437	0.0917	0.2317
495	9.27358	0.0138	0.0148	0.0118	0.0148	0.0138	0.0128	0.0108	0.0118	0.2217	0.1527	0.0997	0.2467
496	9.28921	0.0158	0.0158	0.0138	0.0178	0.0148	0.0138	0.0128	0.0128	0.0136	0.0106	0.0136	0.0116
497	9.30687	0.0178	0.0188	0.0188	0.0208	0.0178	0.0168	0.0138	0.0148	0.0136	0.0126	0.0136	0.0136
498	9.3251	0.0218	0.0228	0.0248	0.0268	0.0238	0.0208	0.0168	0.0168	0.0156	0.0146	0.0166	0.0166
499	9.34336	0.0268	0.0288	0.0348	0.0368	0.0318	0.0258	0.0208	0.0198	0.0196	0.0176	0.0216	0.0206
500	9.36167	0.0348	0.0388	0.0508	0.0498	0.0438	0.0358	0.0268	0.0238	0.0246	0.0226	0.0296	0.0276
501	9.37984	0.0468	0.0528	0.0718	0.0678	0.0628	0.0508	0.0358	0.0288	0.0336	0.0286	0.0416	0.0396
502	9.39726	0.0618	0.0708	0.0948	0.0898	0.0898	0.0718	0.0488	0.0368	0.0446	0.0376	0.0586	0.0556
503	9.41492	0.0808	0.0908	0.1218	0.1098	0.1118	0.0908	0.0648	0.0468	0.0646	0.0496	0.0816	0.0806
504	9.43225	0.0144	0.0144	0.0124	0.0144	0.1378	0.1068	0.0838	0.0598	0.0906	0.0646	0.1036	0.1086
505	9.44943	0.0194	0.0194	0.0164	0.0184	0.015	0.013	0.015	0.015	0.1166	0.0816	0.1266	0.1396
506	9.4658	0.0274	0.0274	0.0224	0.0264	0.019	0.015	0.019	0.019	0.0167	0.0147	0.0147	0.0147
507	9.48354	0.0414	0.0404	0.0304	0.0364	0.025	0.02	0.025	0.025	0.0197	0.0187	0.0157	0.0187
508	9.50168	0.0634	0.0614	0.0424	0.0554	0.038	0.029	0.036	0.034	0.0267	0.0247	0.0227	0.0267
509	9.51992	0.0914	0.0884	0.0584	0.0834	0.057	0.044	0.053	0.05	0.0417	0.0357	0.0337	0.0397
510	9.53664	0.1224	0.1174	0.0774	0.1084	0.083	0.065	0.073	0.07	0.0617	0.0497	0.0497	0.0567
511	9.55382	0.1514	0.1444	0.0964	0.1354	0.117	0.093	0.102	0.099	0.0907	0.0697	0.0737	0.0807
512	9.57222	0.1754	0.1664	0.1174	0.1624	0.144	0.113	0.129	0.128	0.1277	0.0957	0.1017	0.1107
513	9.5889	0.1954	0.1874	0.1364	0.1894	0.18	0.129	0.155	0.159	0.1557	0.1207	0.1267	0.1397
514	9.60569	0.0156	0.0126	0.0116	0.0136	0.207	0.144	0.178	0.183	0.1807	0.1427	0.1497	0.1667
515	9.62264	0.0176	0.0146	0.0136	0.0166	0.016	0.012	0.014	0.013	0.1977	0.1637	0.1697	0.1897
516	9.63947	0.0206	0.0186	0.0176	0.0226	0.018	0.014	0.015	0.015	0.0156	0.0146	0.0146	0.0146
517	9.65764	0.0266	0.0236	0.0216	0.0316	0.022	0.015	0.018	0.019	0.0156	0.0176	0.0156	0.0156
518	9.67582	0.0336	0.0336	0.0276	0.0456	0.031	0.018	0.024	0.025	0.0196	0.0216	0.0196	0.0196
519	9.69429	0.0456	0.0466	0.0356	0.0656	0.046	0.021	0.032	0.034	0.0256	0.0286	0.0266	0.0256
520	9.71103	0.0606	0.0676	0.0456	0.0946	0.065	0.024	0.043	0.046	0.0336	0.0366	0.0336	0.0326
521	9.72825	0.0786	0.0916	0.0566	0.1166	0.098	0.029	0.06	0.065	0.0466	0.0486	0.0446	0.0426
522	9.74657	0.1016	0.1186	0.0686	0.1436	0.131	0.035	0.081	0.089	0.0686	0.0656	0.0596	0.0576
523	9.76323	0.1226	0.1426	0.0826	0.1676	0.159	0.044	0.103	0.116	0.0926	0.0836	0.0766	0.0756
524	9.78009	0.0154	0.0134	0.0144	0.0134	0.191	0.057	0.127	0.142	0.1206	0.1026	0.0906	0.0956
525	9.79703	0.0174	0.0164	0.0164	0.0174	0.0158	0.0148	0.0148	0.0138	0.1426	0.1226	0.1016	0.1176
526	9.81382	0.0234	0.0224	0.0204	0.0224	0.0178	0.0168	0.0158	0.0168	0.0157	0.0137	0.0127	0.0147
527	9.832	0.0314	0.0324	0.0244	0.0304	0.0238	0.0238	0.0198	0.0218	0.0177	0.0167	0.0137	0.0167
528	9.85034	0.0454	0.0494	0.0304	0.0444	0.0338	0.0368	0.0248	0.0288	0.0227	0.0207	0.0177	0.0217
529	9.86895	0.0664	0.0714	0.0404	0.0654	0.0528	0.0558	0.0308	0.0408	0.0317	0.0267	0.0237	0.0267
530	9.88623	0.0914	0.0964	0.0504	0.0914	0.0798	0.0808	0.0388	0.0568	0.0447	0.0337	0.0307	0.0347
531	9.90433	0.1184	0.1194	0.0634	0.1114	0.1148	0.1038	0.0508	0.0798	0.0657	0.0457	0.0427	0.0437
532	9.92172	0.1414	0.1424	0.0784	0.1334	0.1448	0.1238	0.0648	0.1068	0.0927	0.0597	0.0587	0.0557
533	9.93938	0.1664	0.1634	0.0954	0.1524	0.1648	0.1358	0.0788	0.1328	0.1227	0.0767	0.0787	0.0707
534	9.95675	0.0135	0.0115	0.0115	0.0125	0.1858	0.1518	0.0948	0.1548	0.1457	0.0967	0.0917	0.0877
535	9.97397	0.0165	0.0135	0.0145	0.0155	0.0131	0.0141	0.0121	0.0131	0.1607	0.1167	0.1027	0.1057
536	9.99042	0.0215	0.0175	0.0185	0.0195	0.0151	0.0151	0.0141	0.0161	0.0147	0.0137	0.0157	0.0137
537	10.0082	0.0285	0.0215	0.0245	0.0255	0.0191	0.0181	0.0171	0.0191	0.0147	0.0167	0.0167	0.0157
538	10.0267	0.0375	0.0315	0.0345	0.0335	0.0241	0.0221	0.0221	0.0241	0.0177	0.0207	0.0207	0.0197
539	10.0453	0.0525	0.0455	0.0465	0.0445	0.0321	0.0261	0.0291	0.0341	0.0207	0.0277	0.0267	0.0247
540	10.0623	0.0705	0.0645	0.0635	0.0575	0.0441	0.0331	0.0381	0.0461	0.0247	0.0367	0.0347	0.0307
541	10.0804	0.0955	0.0885	0.0855	0.0755	0.0621	0.0451	0.0531	0.0661	0.0297	0.0507	0.0507	0.0407
542	10.0984	0.1185	0.1045	0.1075	0.0895	0.0881	0.0601	0.0721	0.0901	0.0377	0.0687	0.0707	0.0527
543	10.1775	0.1975	0.1765	0.1905	0.1535	0.1411	0.1141	0.1551	0.1601	0.1037	0.1577	0.1347	0.1317
544	10.1951	0.0135	0.0125	0.0125	0.0115	0.1451	0.1211	0.1671	0.1691	0.1167	0.1717	0.1407	0.1457
545	10.2122	0.0145	0.0135	0.0135	0.0135	0.0122	0.0132	0.0102	0.0122	0.1247	0.1807	0.1497	0.1607
546	10.2297	0.0165	0.0155	0.0165	0.0175	0.0122	0.0132	0.0122	0.0132	0.0136	0.0116	0.0136	0.0126
547	10.2482	0.0205	0.0195	0.0195	0.0235	0.0132	0.0162	0.0142	0.0152	0.0136	0.0126	0.0136	0.0146
548	10.2666	0.0255	0.0245	0.0245	0.0335	0.0142	0.0202	0.0182	0.0182	0.0156	0.0156	0.0166	0.0166
549	10.2847	0.0355	0.0345	0.0315	0.0495	0.0152	0.0262	0.0242	0.0222	0.0186	0.0196	0.0206	0.0206
550	10.3023	0.0505	0.0495	0.0435	0.0735	0.0182	0.0362	0.0312	0.0292	0.0216	0.0256	0.0266	0.0246
551	10.3212	0.0735	0.0715	0.0605	0.1005	0.0202	0.0502	0.0432	0.0392	0.0276	0.0356	0.0366	0.0326
552	10.3392	0.0985	0.0905	0.0795	0.1285	0.0242	0.0712	0.0612	0.0542	0.0356	0.0486	0.0536	0.0436
553	10.3564	0.1215	0.1085	0.1025	0.1535	0.0292	0.0932	0.0822	0.0742	0.0466	0.0676	0.0756	0.0586
554	10.374	0.0155	0.0125	0.0145	0.0135	0.0392	0.1132	0.1072	0.0982	0.0616	0.0906	0.0996	0.0756
555	10.3916	0.0185	0.0145	0.0185	0.0165	0.0186	0.0146	0.0146	0.0176	0.0796	0.1156	0.1196	0.0976
556	10.4084	0.0245	0.0195	0.0255	0.0245	0.0216	0.0176	0.0176	0.0206	0.0165	0.0145	0.0165	0.0145
557	10.4251	0.0355	0.0265	0.0365	0.0345	0.0326	0.0256	0.0256	0.0286	0.0185	0.0175	0.0175	0.0185
558	10.4434	0.0525	0.0365	0.0525	0.0515	0.0506	0.0376	0.0356	0.0426	0.0255	0.0245	0.0255	0.0255
559	10.4617	0.0775	0.0535	0.0765	0.0765	0.0776	0.0576	0.0516	0.0616	0.0375	0.0355	0.0375	0.0365
560	10.4802	0.1035	0.0715	0.1015	0.1025	0.1136	0.0886	0.0756	0.0896	0.0575	0.0515	0.0595	0.0545
561	10.4982	0.1315	0.0935	0.1295	0.1275	0.1416	0.1146	0.1026	0.1186	0.0835	0.0735	0.0905	0.0795
562	10.5166	0.1565	0.1205	0.1575	0.1525	0.1696	0.1386	0.1316	0.1446	0.1155	0.1005	0.1165	0.1105
563	10.5341	0.1755	0.1465	0.1775	0.1715	0.1966	0.1566	0.1556	0.1626	0.1465	0.1275	0.1385	0.1425
564	10.5517	0.0148	0.0128	0.0138	0.0128	0.2106	0.1766	0.1736	0.1766	0.1725	0.1555	0.1565	0.1715
565	10.5692	0.0168	0.0158	0.0158	0.0158	0.0165	0.0155	0.0135	0.0145	0.1905	0.1785	0.1725	0.1985
566	10.5862	0.0218	0.0218	0.0198	0.0208	0.0165	0.0155	0.0145	0.0155	0.0157	0.0157	0.0167	0.0147
567	10.6029	0.0288	0.0308	0.0258	0.0258	0.0205	0.0185	0.0185	0.0195	0.0157	0.0157	0.0167	0.0157
568	10.6213	0.0398	0.0438	0.0338	0.0348	0.0255	0.0235	0.0225	0.0245	0.0197	0.0197	0.0207	0.0197
569	10.6398	0.0578	0.0648	0.0488	0.0478	0.0335	0.0295	0.0295	0.0315	0.0237	0.0247	0.0247	0.0247
570	10.6581	0.0858	0.0868	0.0688	0.0648	0.0465	0.0385	0.0375	0.0435	0.0317	0.0327	0.0327	0.0337
571	10.6771	0.1108	0.1128	0.0918	0.0838	0.0655	0.0535	0.0485	0.0605	0.0427	0.0427	0.0437	0.0467
572	10.695	0.1338	0.1388	0.1138	0.1008	0.0885	0.0745	0.0625	0.0815	0.0607	0.0577	0.0617	0.0647
573	10.7122	0.1558	0.1628	0.1358	0.1178	0.1135	0.0945	0.0795	0.1025	0.0827	0.0747	0.0837	0.0887
574	10.7319	0.0155	0.0145	0.0165	0.0135	0.1395	0.1115	0.1025	0.1275	0.1077	0.0947	0.1007	0.1157
575	10.7486	0.0175	0.0175	0.0195	0.0155	0.0153	0.0143	0.0143	0.0143	0.1317	0.1147	0.1127	0.1417
576	10.7661	0.0235	0.0235	0.0245	0.0195	0.0173	0.0163	0.0173	0.0163	0.0136	0.0126	0.0136	0.0136
577	10.7844	0.0315	0.0315	0.0335	0.0245	0.0233	0.0213	0.0223	0.0213	0.0166	0.0156	0.0156	0.0176
578	10.8027	0.0445	0.0445	0.0455	0.0325	0.0353	0.0323	0.0293	0.0293	0.0226	0.0196	0.0216	0.0236
579	10.8209	0.0615	0.0615	0.0615	0.0435	0.0533	0.0483	0.0393	0.0413	0.0316	0.0256	0.0296	0.0316
580	10.839	0.0855	0.0835	0.0835	0.0575	0.0813	0.0723	0.0533	0.0593	0.0456	0.0346	0.0436	0.0426
581	10.8574	0.1105	0.1075	0.1065	0.0735	0.1093	0.0963	0.0713	0.0813	0.0666	0.0456	0.0666	0.0606
582	10.8748	0.1345	0.1315	0.1285	0.0895	0.1313	0.1133	0.0923	0.1033	0.0936	0.0616	0.0926	0.0826
583	10.8916	0.1575	0.1565	0.1495	0.1045	0.1503	0.1263	0.1163	0.1233	0.1216	0.0796	0.1126	0.1076
584	10.9087	0.0163	0.0153	0.0123	0.0143	0.1633	0.1373	0.1333	0.1373	0.1486	0.1006	0.1286	0.1336
585	10.9258	0.0183	0.0173	0.0153	0.0163	0.0157	0.0137	0.0147	0.0147	0.1726	0.1236	0.1406	0.1616
586	10.9425	0.0223	0.0223	0.0183	0.0193	0.0177	0.0147	0.0177	0.0167	0.0152	0.0152	0.0122	0.0152
587	10.9605	0.0293	0.0303	0.0263	0.0243	0.0187	0.0157	0.0217	0.0197	0.0172	0.0182	0.0132	0.0182
588	10.9789	0.0403	0.0413	0.0353	0.0323	0.0207	0.0177	0.0277	0.0247	0.0212	0.0222	0.0152	0.0222
589	10.9969	0.0543	0.0573	0.0513	0.0443	0.0227	0.0207	0.0357	0.0307	0.0272	0.0282	0.0182	0.0282
590	11.0154	0.0743	0.0773	0.0723	0.0603	0.0267	0.0227	0.0457	0.0387	0.0372	0.0382	0.0202	0.0392
591	11.0339	0.0983	0.1013	0.0963	0.0783	0.0297	0.0277	0.0597	0.0497	0.0502	0.0502	0.0242	0.0532
592	11.051	0.1243	0.1273	0.1183	0.0963	0.0357	0.0347	0.0797	0.0637	0.0692	0.0672	0.0282	0.0722
593	11.0683	0.1473	0.1523	0.1393	0.1103	0.0447	0.0447	0.1007	0.0807	0.0932	0.0882	0.0352	0.0962
594	11.0856	0.0163	0.0153	0.0133	0.0143	0.0557	0.0587	0.1197	0.0947	0.1212	0.1092	0.0452	0.1222
595	11.1027	0.0183	0.0193	0.0153	0.0163	0.0197	0.0157	0.0167	0.0157	0.1482	0.1272	0.0572	0.1462
596	11.1194	0.0223	0.0233	0.0193	0.0193	0.0227	0.0207	0.0187	0.0187	0.0156	0.0146	0.0126	0.0146
597	11.1373	0.0303	0.0313	0.0263	0.0243	0.0327	0.0307	0.0247	0.0237	0.0176	0.0176	0.0166	0.0176
598	11.1557	0.0413	0.0433	0.0363	0.0333	0.0487	0.0477	0.0327	0.0317	0.0246	0.0226	0.0256	0.0236
599	11.2212	0.1143	0.1123	0.0973	0.0923	0.1467	0.1267	0.1017	0.0957	0.0926	0.0666	0.1046	0.0686
600	11.2385	0.1323	0.1323	0.1113	0.1053	0.1647	0.1407	0.1207	0.1077	0.1186	0.0866	0.1226	0.0876
601	11.2562	0.1503	0.1523	0.1273	0.1173	0.1837	0.1587	0.1417	0.1207	0.1496	0.1076	0.1396	0.1106
602	11.2734	0.1623	0.1683	0.1443	0.1293	0.2007	0.1707	0.1617	0.1287	0.1766	0.1256	0.1556	0.1356
603	11.2918	0.1693	0.1793	0.1613	0.1413	0.2127	0.1777	0.1757	0.1367	0.1976	0.1406	0.1716	0.1596
604	11.3084	0.0149	0.0149	0.0149	0.0139	0.2237	0.1857	0.1867	0.1427	0.2076	0.1556	0.1846	0.1816
605	11.3256	0.0169	0.0149	0.0159	0.0139	0.0143	0.0143	0.0123	0.0213	0.2106	0.1666	0.1926	0.1936
606	11.3424	0.0209	0.0189	0.0189	0.0169	0.0153	0.0143	0.0133	0.0203	0.014	0.016	0.012	0.014
607	11.3614	0.0249	0.0229	0.0239	0.0219	0.0183	0.0173	0.0173	0.0223	0.016	0.018	0.014	0.015
608	11.3793	0.0319	0.0289	0.0309	0.0279	0.0223	0.0213	0.0223	0.0243	0.02	0.021	0.016	0.017
609	11.397	0.0409	0.0379	0.0429	0.0369	0.0273	0.0273	0.0293	0.0253	0.025	0.026	0.018	0.021
610	11.4143	0.0529	0.0489	0.0599	0.0509	0.0363	0.0353	0.0413	0.0273	0.034	0.033	0.021	0.026
611	11.4328	0.0699	0.0659	0.0809	0.0679	0.0493	0.0483	0.0583	0.0303	0.047	0.043	0.025	0.035
612	11.4508	0.0879	0.0819	0.0979	0.0869	0.0693	0.0683	0.0823	0.0343	0.064	0.058	0.03	0.049
613	11.4679	0.1089	0.1039	0.1159	0.1069	0.0963	0.0913	0.1103	0.0393	0.087	0.077	0.038	0.068
614	11.4856	0.0151	0.0161	0.0121	0.0151	0.1223	0.1103	0.1413	0.0463	0.116	0.102	0.051	0.091
615	11.503	0.0191	0.0191	0.0151	0.0181	0.019	0.018	0.017	0.013	0.148	0.129	0.068	0.115
616	11.5187	0.0261	0.0261	0.0181	0.0241	0.021	0.018	0.021	0.016	0.0199	0.0159	0.0189	0.0169
617	11.5371	0.0341	0.0361	0.0241	0.0321	0.03	0.026	0.028	0.023	0.0209	0.0199	0.0209	0.0199
618	11.5555	0.0471	0.0491	0.0321	0.0461	0.046	0.039	0.04	0.033	0.0289	0.0269	0.0299	0.0269
619	11.5739	0.0641	0.0671	0.0431	0.0641	0.071	0.059	0.057	0.05	0.0409	0.0369	0.0459	0.0379
620	11.5912	0.0851	0.0871	0.0581	0.0851	0.102	0.084	0.078	0.074	0.0579	0.0519	0.0679	0.0519
621	11.6094	0.1091	0.1101	0.0741	0.1031	0.131	0.108	0.105	0.104	0.0809	0.0749	0.0979	0.0729
622	11.6277	0.1351	0.1371	0.0931	0.1211	0.158	0.128	0.131	0.134	0.1119	0.1049	0.1229	0.0989
623	11.6451	0.1581	0.1611	0.1141	0.1361	0.184	0.15	0.159	0.157	0.1439	0.1339	0.1449	0.1259
624	11.6628	0.0152	0.0152	0.0142	0.0132	0.207	0.17	0.182	0.179	0.1769	0.1629	0.1689	0.1519
625	11.6802	0.0182	0.0182	0.0172	0.0162	0.0142	0.0132	0.0142	0.0142	0.1959	0.1799	0.1879	0.1759
626	11.6958	0.0232	0.0222	0.0212	0.0192	0.0162	0.0152	0.0162	0.0162	0.015	0.014	0.012	0.015
627	11.7142	0.0302	0.0302	0.0292	0.0242	0.0202	0.0182	0.0202	0.0212	0.017	0.018	0.014	0.017
628	11.7325	0.0412	0.0412	0.0392	0.0322	0.0262	0.0242	0.0262	0.0292	0.022	0.023	0.018	0.021
629	11.7511	0.0542	0.0552	0.0522	0.0422	0.0362	0.0332	0.0362	0.0432	0.029	0.031	0.025	0.027
630	11.7687	0.0732	0.0742	0.0712	0.0572	0.0512	0.0462	0.0482	0.0632	0.04	0.042	0.034	0.035
631	11.7865	0.0952	0.0942	0.0902	0.0742	0.0722	0.0662	0.0682	0.0892	0.055	0.059	0.05	0.05
632	11.8049	0.1212	0.1192	0.1132	0.0932	0.0992	0.0872	0.0892	0.1142	0.076	0.083	0.073	0.07
633	11.8223	0.1452	0.1422	0.1362	0.1102	0.1242	0.1042	0.1132	0.1392	0.1	0.112	0.098	0.095
634	11.84	0.016	0.016	0.013	0.015	0.1462	0.1202	0.1372	0.1612	0.127	0.141	0.12	0.118
635	11.8574	0.019	0.019	0.016	0.018	0.0151	0.0131	0.0151	0.0141	0.156	0.163	0.142	0.142
636	11.8731	0.024	0.025	0.021	0.023	0.0181	0.0161	0.0191	0.0171	0.0161	0.0131	0.0141	0.0151
637	11.8915	0.032	0.035	0.029	0.031	0.0241	0.0211	0.0251	0.0221	0.0201	0.0161	0.0171	0.0181
638	11.9099	0.043	0.047	0.039	0.042	0.0351	0.0271	0.0341	0.0301	0.0261	0.0221	0.0231	0.0221
639	11.9284	0.058	0.062	0.053	0.058	0.0511	0.0361	0.0481	0.0431	0.0341	0.0291	0.0311	0.0291
640	11.9461	0.078	0.083	0.071	0.079	0.0751	0.0501	0.0651	0.0621	0.0471	0.0411	0.0421	0.0381
641	11.9639	0.101	0.105	0.093	0.1	0.1001	0.0691	0.0871	0.0851	0.0631	0.0571	0.0591	0.0521
642	11.9823	0.128	0.132	0.119	0.122	0.1241	0.0871	0.1121	0.1081	0.0861	0.0791	0.0821	0.0711
643	11.9997	0.151	0.154	0.143	0.139	0.1421	0.0991	0.1361	0.1281	0.1121	0.1061	0.1061	0.0941
644	12.0175	0.015	0.015	0.014	0.014	0.1611	0.1111	0.1611	0.1471	0.1361	0.1341	0.1241	0.1171
645	12.0349	0.018	0.018	0.018	0.016	0.0155	0.0145	0.0125	0.0155	0.1631	0.1571	0.1451	0.1441
646	12.0506	0.024	0.023	0.024	0.021	0.0165	0.0165	0.0155	0.0175	0.0161	0.0131	0.0141	0.0151
647	12.069	0.031	0.031	0.032	0.029	0.0215	0.0195	0.0205	0.0225	0.0191	0.0161	0.0161	0.0181
648	12.0874	0.043	0.043	0.045	0.04	0.0275	0.0235	0.0285	0.0285	0.0241	0.0221	0.0211	0.0231
649	12.1059	0.058	0.057	0.062	0.055	0.0355	0.0295	0.0385	0.0395	0.0321	0.0301	0.0281	0.0311
650	12.1236	0.079	0.077	0.085	0.075	0.0485	0.0385	0.0535	0.0525	0.0421	0.0411	0.0391	0.0431
651	12.1415	0.102	0.099	0.109	0.096	0.0655	0.0525	0.0745	0.0725	0.0561	0.0571	0.0531	0.0601
652	12.1599	0.131	0.124	0.139	0.119	0.0875	0.0695	0.0975	0.0945	0.0751	0.0801	0.0741	0.0831
653	12.2217	0.191	0.183	0.211	0.189	0.1485	0.1095	0.1795	0.1545	0.1531	0.1661	0.1451	0.1801
654	12.2399	0.011	0.008	0.009	0.011	0.1565	0.1155	0.1925	0.1635	0.1681	0.1771	0.1601	0.1991
655	12.2569	0.013	0.01	0.011	0.013	0.0154	0.0124	0.0094	0.0114	0.1751	0.1851	0.1721	0.2111
656	12.2746	0.017	0.013	0.015	0.017	0.0134	0.0114	0.0104	0.0124	0.0132	0.0112	0.0092	0.0132
657	12.2928	0.022	0.017	0.021	0.022	0.0154	0.0144	0.0134	0.0144	0.0132	0.0132	0.0122	0.0132
658	12.3111	0.031	0.023	0.03	0.031	0.0194	0.0174	0.0174	0.0184	0.0152	0.0172	0.0162	0.0162
659	12.3291	0.043	0.032	0.043	0.046	0.0244	0.0214	0.0244	0.0234	0.0182	0.0232	0.0212	0.0202
660	12.9817	0.301	0.248	0.408	0.493	0.2284	0.3634	0.4014	0.2864	0.2102	0.2912	0.2792	0.5102
661	13.0095	0.268	0.237	0.392	0.409	0.1964	0.3494	0.3424	0.2544	0.1842	0.2732	0.2172	0.4042
662	13.0261	0.269	0.238	0.391	0.406	0.1944	0.3574	0.3464	0.2554	0.1822	0.2712	0.2142	0.3902
663	13.043	0.27	0.239	0.392	0.407	0.1964	0.3664	0.3484	0.2604	0.1822	0.2712	0.2142	0.3962
664	13.0599	0.0117	0.0117	0.0107	0.0127	0.1954	0.3744	0.3514	0.2614	0.1812	0.2712	0.2142	0.3982
665	13.0767	0.0107	0.0117	0.0097	0.0127	0.0122	0.0112	0.0152	0.0112	0.1822	0.2712	0.2152	0.4012
666	13.094	0.0107	0.0117	0.0097	0.0127	0.0102	0.0102	0.0142	0.0102	0.0094	0.0104	0.0084	0.0124
667	13.1124	0.0107	0.0107	0.0097	0.0137	0.0102	0.0102	0.0132	0.0102	0.0084	0.0104	0.0084	0.0114
668	13.1299	0.0107	0.0107	0.0097	0.0147	0.0102	0.0112	0.0132	0.0112	0.0084	0.0104	0.0084	0.0114
669	13.1482	0.0097	0.0107	0.0107	0.0167	0.0102	0.0132	0.0122	0.0112	0.0094	0.0114	0.0084	0.0114
670	13.1653	0.0097	0.0107	0.0107	0.0217	0.0112	0.0152	0.0122	0.0122	0.0094	0.0124	0.0084	0.0114
671	13.1825	0.0107	0.0117	0.0117	0.0287	0.0122	0.0202	0.0122	0.0142	0.0094	0.0144	0.0084	0.0114
672	13.1997	0.0097	0.0117	0.0137	0.0407	0.0132	0.0272	0.0122	0.0162	0.0104	0.0174	0.0084	0.0114
673	13.2173	0.0107	0.0127	0.0157	0.0597	0.0142	0.0382	0.0122	0.0212	0.0104	0.0204	0.0094	0.0114
674	13.2348	0.0065	0.0065	0.0145	0.0145	0.0172	0.0582	0.0122	0.0272	0.0114	0.0274	0.0104	0.0124
675	13.2515	0.0065	0.0075	0.0195	0.0215	0.0118	0.0138	0.0058	0.0148	0.0134	0.0364	0.0114	0.0134
676	13.2686	0.0075	0.0105	0.0285	0.0345	0.0158	0.0188	0.0058	0.0208	0.0126	0.0176	0.0116	0.0096
677	13.2871	0.0085	0.0145	0.0425	0.0585	0.0228	0.0298	0.0068	0.0308	0.0156	0.0236	0.0186	0.0136
678	13.3061	0.0105	0.0215	0.0635	0.0895	0.0338	0.0458	0.0098	0.0488	0.0206	0.0336	0.0236	0.0186
679	13.3241	0.0125	0.0315	0.0935	0.1245	0.0508	0.0708	0.0148	0.0708	0.0266	0.0466	0.0296	0.0256
680	13.3408	0.0165	0.0475	0.1275	0.1605	0.0718	0.0978	0.0198	0.0968	0.0366	0.0676	0.0396	0.0356
681	13.3575	0.0235	0.0705	0.1595	0.1875	0.1018	0.1308	0.0298	0.1188	0.0526	0.0956	0.0566	0.0546
682	13.3757	0.0335	0.1005	0.1885	0.2095	0.1368	0.1618	0.0468	0.1378	0.0776	0.1316	0.0846	0.0816
683	13.3931	0.0495	0.1365	0.2145	0.2285	0.1738	0.1958	0.0698	0.1568	0.1106	0.1616	0.1176	0.1136
684	13.4108	0.0161	0.0121	0.0101	0.0111	0.2098	0.2248	0.1018	0.1708	0.1486	0.1836	0.1526	0.1496
685	13.4283	0.0241	0.0171	0.0121	0.0141	0.0136	0.0116	0.0146	0.0106	0.1796	0.1946	0.1876	0.1826
686	13.4439	0.0391	0.0271	0.0171	0.0191	0.0176	0.0126	0.0206	0.0136	0.0188	0.0128	0.0148	0.0138
687	13.4624	0.0621	0.0431	0.0271	0.0271	0.0276	0.0156	0.0326	0.0176	0.0208	0.0148	0.0168	0.0168
688	13.4814	0.0961	0.0671	0.0411	0.0421	0.0436	0.0206	0.0516	0.0256	0.0268	0.0208	0.0248	0.0228
689	13.4994	0.1361	0.0981	0.0641	0.0651	0.0686	0.0276	0.0776	0.0376	0.0408	0.0298	0.0388	0.0338
690	13.5162	0.1721	0.1331	0.0941	0.0961	0.0996	0.0376	0.1086	0.0556	0.0618	0.0438	0.0588	0.0498
691	13.5329	0.1941	0.1651	0.1251	0.1291	0.1366	0.0516	0.1406	0.0796	0.0908	0.0638	0.0898	0.0738
692	13.5511	0.2121	0.1911	0.1581	0.1601	0.1726	0.0716	0.1716	0.1056	0.1298	0.0938	0.1288	0.1048
693	13.5686	0.2241	0.2171	0.1881	0.1901	0.2096	0.0946	0.2006	0.1296	0.1658	0.1298	0.1648	0.1408
694	13.5864	0.0122	0.0112	0.0102	0.0122	0.2386	0.1226	0.2236	0.1506	0.1928	0.1628	0.1978	0.1758
695	13.6038	0.0162	0.0142	0.0132	0.0152	0.0195	0.0175	0.0215	0.0185	0.2108	0.1898	0.2218	0.2068
696	13.6197	0.0212	0.0192	0.0182	0.0222	0.0185	0.0155	0.0155	0.0155	0.0122	0.0112	0.0102	0.0122
697	13.6381	0.0322	0.0282	0.0282	0.0332	0.0245	0.0225	0.0175	0.0195	0.0152	0.0142	0.0132	0.0142
698	13.6572	0.0482	0.0412	0.0422	0.0502	0.0365	0.0335	0.0245	0.0285	0.0222	0.0202	0.0202	0.0192
699	13.6751	0.0732	0.0612	0.0632	0.0762	0.0555	0.0475	0.0345	0.0415	0.0322	0.0282	0.0302	0.0272
700	13.6919	0.1052	0.0872	0.0902	0.1082	0.0815	0.0685	0.0495	0.0605	0.0472	0.0402	0.0462	0.0392
701	13.7086	0.1402	0.1142	0.1182	0.1372	0.1105	0.0915	0.0695	0.0825	0.0702	0.0582	0.0702	0.0562
702	13.726	0.1712	0.1442	0.1492	0.1642	0.1445	0.1195	0.0965	0.1085	0.1012	0.0832	0.1032	0.0812
703	13.7444	0.1972	0.1712	0.1772	0.1902	0.1745	0.1465	0.1245	0.1295	0.1412	0.1172	0.1392	0.1142
704	13.7611	0.013	0.012	0.01	0.013	0.2025	0.1715	0.1535	0.1495	0.1722	0.1492	0.1692	0.1452
705	13.7778	0.015	0.015	0.013	0.015	0.0151	0.0111	0.0121	0.0121	0.1992	0.1752	0.1972	0.1772
706	13.795	0.02	0.02	0.019	0.02	0.0171	0.0131	0.0151	0.0141	0.0142	0.0142	0.0122	0.0142
707	13.8138	0.029	0.03	0.028	0.029	0.0241	0.0161	0.0221	0.0191	0.0162	0.0172	0.0152	0.0162
708	13.8322	0.044	0.042	0.042	0.043	0.0351	0.0211	0.0321	0.0271	0.0222	0.0222	0.0202	0.0222
709	13.8507	0.064	0.061	0.061	0.064	0.0521	0.0281	0.0471	0.0391	0.0312	0.0302	0.0302	0.0322
710	13.8677	0.093	0.084	0.088	0.09	0.0731	0.0371	0.0681	0.0541	0.0442	0.0412	0.0432	0.0452
711	13.8848	0.127	0.108	0.115	0.113	0.0981	0.0521	0.0941	0.0761	0.0642	0.0572	0.0622	0.0642
712	13.902	0.156	0.134	0.145	0.137	0.1241	0.0711	0.1241	0.0991	0.0912	0.0802	0.0892	0.0912
713	13.9589	0.214	0.208	0.223	0.203	0.2081	0.1551	0.2191	0.1661	0.1922	0.1682	0.1662	0.1942
714	13.9765	0.0139	0.0129	0.0099	0.0129	0.2201	0.1721	0.2361	0.1781	0.2032	0.1812	0.1792	0.2142
715	13.9944	0.0149	0.0149	0.0119	0.0139	0.0129	0.0129	0.0089	0.0129	0.2112	0.1902	0.1922	0.2272
716	14.0111	0.0189	0.0189	0.0159	0.0159	0.0139	0.0139	0.0109	0.0139	0.0125	0.0105	0.0105	0.0115
717	14.029	0.0259	0.0249	0.0239	0.0209	0.0179	0.0179	0.0139	0.0169	0.0135	0.0135	0.0125	0.0145
718	14.0473	0.0369	0.0359	0.0349	0.0289	0.0249	0.0249	0.0189	0.0239	0.0185	0.0175	0.0155	0.0165
719	14.0657	0.0549	0.0519	0.0539	0.0419	0.0359	0.0339	0.0269	0.0339	0.0255	0.0235	0.0195	0.0205
720	14.0827	0.0779	0.0719	0.0769	0.0589	0.0499	0.0489	0.0389	0.0469	0.0355	0.0315	0.0265	0.0265
721	14.1008	0.1089	0.0989	0.1069	0.0829	0.0699	0.0709	0.0569	0.0699	0.0515	0.0455	0.0355	0.0415
722	14.1199	0.1419	0.1269	0.1379	0.1039	0.0939	0.0969	0.0809	0.0929	0.0755	0.0665	0.0495	0.0575
723	14.1368	0.1699	0.1539	0.1659	0.1249	0.1149	0.1229	0.1069	0.1169	0.1045	0.0905	0.0675	0.0775
724	14.1534	0.0136	0.0126	0.0106	0.0126	0.1359	0.1519	0.1359	0.1369	0.1355	0.1185	0.0875	0.1015
725	14.1707	0.0156	0.0156	0.0136	0.0156	0.0152	0.0122	0.0102	0.0122	0.1635	0.1455	0.1045	0.1275
726	14.1874	0.0206	0.0226	0.0196	0.0216	0.0182	0.0152	0.0152	0.0142	0.0135	0.0105	0.0145	0.0125
727	14.206	0.0296	0.0326	0.0306	0.0276	0.0252	0.0202	0.0222	0.0202	0.0165	0.0145	0.0175	0.0165
728	14.2235	0.0416	0.0476	0.0476	0.0396	0.0352	0.0282	0.0342	0.0272	0.0225	0.0215	0.0225	0.0235
729	14.2415	0.0606	0.0686	0.0706	0.0556	0.0492	0.0402	0.0502	0.0392	0.0305	0.0305	0.0305	0.0335
730	14.2599	0.0846	0.0926	0.0966	0.0736	0.0662	0.0552	0.0702	0.0562	0.0445	0.0445	0.0415	0.0485
731	14.2768	0.1136	0.1206	0.1266	0.0916	0.0842	0.0762	0.0992	0.0782	0.0625	0.0645	0.0575	0.0665
732	14.295	0.1436	0.1466	0.1556	0.1106	0.1022	0.0982	0.1292	0.1012	0.0865	0.0905	0.0775	0.0925
733	14.3117	0.1706	0.1696	0.1816	0.1266	0.1202	0.1212	0.1592	0.1242	0.1135	0.1185	0.0955	0.1175
734	14.3289	0.0128	0.0118	0.0098	0.0118	0.1372	0.1432	0.1832	0.1412	0.1395	0.1465	0.1105	0.1445
735	14.3457	0.0158	0.0148	0.0128	0.0138	0.0156	0.0126	0.0136	0.0136	0.1615	0.1645	0.1265	0.1705
736	14.3624	0.0208	0.0198	0.0178	0.0158	0.0176	0.0136	0.0146	0.0146	0.0115	0.0125	0.0095	0.0125
737	14.3806	0.0298	0.0288	0.0258	0.0198	0.0216	0.0176	0.0186	0.0186	0.0155	0.0155	0.0125	0.0145
738	14.399	0.0428	0.0418	0.0398	0.0248	0.0286	0.0236	0.0256	0.0256	0.0205	0.0215	0.0155	0.0195
739	14.4169	0.0618	0.0608	0.0608	0.0318	0.0376	0.0316	0.0366	0.0346	0.0295	0.0295	0.0205	0.0255
740	14.4336	0.0858	0.0848	0.0868	0.0418	0.0476	0.0416	0.0516	0.0486	0.0405	0.0415	0.0255	0.0355
741	14.4517	0.1148	0.1118	0.1158	0.0538	0.0606	0.0566	0.0736	0.0686	0.0575	0.0585	0.0315	0.0505
742	14.4702	0.1458	0.1408	0.1478	0.0678	0.0766	0.0746	0.0996	0.0906	0.0815	0.0845	0.0435	0.0725
743	14.4869	0.1718	0.1658	0.1758	0.0828	0.0926	0.0946	0.1256	0.1126	0.1075	0.1125	0.0555	0.0945
744	14.5043	0.0135	0.0105	0.0125	0.0135	0.1066	0.1156	0.1536	0.1306	0.1345	0.1405	0.0705	0.1215
745	14.5211	0.0155	0.0135	0.0145	0.0155	0.0139	0.0139	0.0119	0.0139	0.1575	0.1605	0.0875	0.1475
746	14.5379	0.0205	0.0195	0.0205	0.0195	0.0159	0.0149	0.0149	0.0159	0.0122	0.0112	0.0142	0.0122
747	14.5562	0.0285	0.0285	0.0305	0.0265	0.0209	0.0199	0.0209	0.0209	0.0162	0.0142	0.0172	0.0152
748	14.5745	0.0415	0.0435	0.0455	0.0355	0.0279	0.0259	0.0299	0.0279	0.0212	0.0192	0.0232	0.0222
749	14.5926	0.0605	0.0635	0.0685	0.0495	0.0369	0.0349	0.0459	0.0389	0.0302	0.0262	0.0312	0.0312
750	14.6093	0.0845	0.0885	0.0955	0.0635	0.0489	0.0459	0.0639	0.0539	0.0412	0.0372	0.0422	0.0432
751	14.6275	0.1135	0.1155	0.1245	0.0795	0.0639	0.0629	0.0899	0.0739	0.0602	0.0552	0.0582	0.0612
752	14.6459	0.1455	0.1435	0.1555	0.0965	0.0819	0.0819	0.1169	0.0969	0.0852	0.0792	0.0782	0.0862
753	14.6627	0.1745	0.1675	0.1815	0.1135	0.0999	0.1029	0.1449	0.1189	0.1112	0.1062	0.0962	0.1122
754	14.6799	0.0125	0.0095	0.0105	0.0115	0.1159	0.1229	0.1689	0.1359	0.1392	0.1342	0.1122	0.1392
755	14.6967	0.0145	0.0135	0.0135	0.0135	0.013	0.013	0.01	0.012	0.1632	0.1582	0.1272	0.1672
756	14.7138	0.0205	0.0185	0.0195	0.0165	0.017	0.016	0.013	0.015	0.0118	0.0128	0.0088	0.0128
757	14.7323	0.0285	0.0275	0.0285	0.0215	0.023	0.02	0.017	0.019	0.0148	0.0168	0.0118	0.0158
758	14.7507	0.0425	0.0425	0.0435	0.0275	0.031	0.027	0.025	0.027	0.0208	0.0228	0.0158	0.0208
759	14.7688	0.0635	0.0635	0.0665	0.0355	0.043	0.036	0.037	0.037	0.0298	0.0308	0.0218	0.0288
760	14.7855	0.0875	0.0865	0.0935	0.0475	0.058	0.048	0.053	0.051	0.0418	0.0428	0.0288	0.0388
761	14.8037	0.1175	0.1145	0.1225	0.0605	0.076	0.064	0.075	0.071	0.0608	0.0618	0.0378	0.0558
762	14.8221	0.1475	0.1415	0.1525	0.0755	0.094	0.085	0.101	0.093	0.0858	0.0878	0.0528	0.0788
763	14.8747	0.2035	0.2075	0.2195	0.1175	0.141	0.15	0.185	0.151	0.1638	0.1678	0.1058	0.1568
764	14.892	0.0166	0.0146	0.0156	0.0146	0.148	0.162	0.202	0.16	0.1778	0.1768	0.1188	0.1798
765	14.9088	0.0176	0.0156	0.0166	0.0156	0.0161	0.0151	0.0151	0.0151	0.1838	0.1838	0.1288	0.1938
766	14.9261	0.0206	0.0196	0.0206	0.0176	0.0181	0.0161	0.0161	0.0161	0.0154	0.0134	0.0154	0.0144
767	14.9464	0.0266	0.0276	0.0286	0.0216	0.0211	0.0201	0.0191	0.0201	0.0174	0.0164	0.0174	0.0164
768	14.9631	0.0366	0.0376	0.0406	0.0256	0.0261	0.0241	0.0251	0.0251	0.0214	0.0204	0.0194	0.0194
769	14.9809	0.0506	0.0536	0.0576	0.0316	0.0331	0.0291	0.0351	0.0331	0.0264	0.0274	0.0234	0.0254
770	14.9979	0.0716	0.0726	0.0806	0.0386	0.0421	0.0361	0.0471	0.0461	0.0344	0.0364	0.0284	0.0324
771	15.0156	0.0976	0.0966	0.1076	0.0476	0.0511	0.0451	0.0641	0.0621	0.0464	0.0504	0.0364	0.0414
772	15.0344	0.1256	0.1216	0.1336	0.0576	0.0621	0.0581	0.0881	0.0851	0.0624	0.0714	0.0494	0.0574
773	15.0528	0.1526	0.1456	0.1616	0.0676	0.0721	0.0721	0.1121	0.1071	0.0854	0.0974	0.0644	0.0754
774	15.0704	0.0177	0.0147	0.0147	0.0147	0.0811	0.0861	0.1371	0.1281	0.1094	0.1254	0.0804	0.0954
775	15.0871	0.0197	0.0177	0.0187	0.0177	0.0145	0.0145	0.0135	0.0175	0.1334	0.1484	0.0944	0.1174
776	15.1039	0.0257	0.0227	0.0247	0.0217	0.0155	0.0165	0.0165	0.0195	0.0168	0.0138	0.0158	0.0168
777	15.1222	0.0357	0.0327	0.0347	0.0287	0.0195	0.0205	0.0225	0.0255	0.0208	0.0178	0.0188	0.0198
778	15.1406	0.0507	0.0457	0.0507	0.0387	0.0245	0.0265	0.0325	0.0345	0.0278	0.0238	0.0228	0.0248
779	15.1591	0.0717	0.0637	0.0737	0.0507	0.0305	0.0345	0.0455	0.0455	0.0368	0.0318	0.0288	0.0328
780	15.1761	0.0987	0.0847	0.1007	0.0657	0.0385	0.0445	0.0615	0.0625	0.0508	0.0438	0.0388	0.0428
781	15.1941	0.1287	0.1087	0.1297	0.0827	0.0495	0.0575	0.0835	0.0835	0.0688	0.0598	0.0518	0.0568
782	15.2124	0.1577	0.1347	0.1597	0.1047	0.0605	0.0725	0.1075	0.1075	0.0928	0.0838	0.0708	0.0748
783	15.2293	0.1807	0.1577	0.1837	0.1257	0.0715	0.0875	0.1325	0.1275	0.1188	0.1098	0.0878	0.0948
784	15.2487	0.0158	0.0158	0.0138	0.0148	0.0845	0.1065	0.1565	0.1455	0.1458	0.1398	0.1058	0.1178
785	15.2653	0.0188	0.0188	0.0168	0.0178	0.0164	0.0164	0.0154	0.0154	0.1618	0.1558	0.1198	0.1368
786	15.282	0.0228	0.0238	0.0218	0.0238	0.0194	0.0184	0.0174	0.0174	0.016	0.014	0.015	0.015
787	15.3001	0.0298	0.0318	0.0308	0.0318	0.0224	0.0224	0.0224	0.0214	0.019	0.017	0.017	0.018
788	15.3184	0.0418	0.0448	0.0448	0.0438	0.0294	0.0274	0.0284	0.0274	0.023	0.023	0.021	0.023
789	15.3362	0.0588	0.0648	0.0678	0.0608	0.0374	0.0354	0.0384	0.0374	0.03	0.03	0.028	0.03
790	15.3535	0.0818	0.0868	0.0938	0.0798	0.0484	0.0464	0.0524	0.0504	0.04	0.041	0.036	0.038
791	15.3713	0.1098	0.1108	0.1248	0.1008	0.0614	0.0594	0.0724	0.0694	0.053	0.056	0.049	0.051
792	15.3894	0.1398	0.1368	0.1588	0.1248	0.0784	0.0764	0.0964	0.0924	0.072	0.077	0.069	0.066
793	15.4075	0.1658	0.1558	0.1848	0.1468	0.0934	0.0954	0.1204	0.1134	0.095	0.104	0.087	0.085
794	15.4241	0.0152	0.0142	0.0132	0.0162	0.1104	0.1164	0.1454	0.1334	0.119	0.131	0.105	0.106
795	15.4412	0.0192	0.0182	0.0172	0.0192	0.015	0.015	0.016	0.015	0.143	0.151	0.12	0.126
796	15.4583	0.0252	0.0242	0.0242	0.0252	0.019	0.018	0.02	0.019	0.0165	0.0145	0.0155	0.0165
797	15.4767	0.0342	0.0332	0.0362	0.0352	0.024	0.023	0.026	0.024	0.0195	0.0175	0.0175	0.0195
798	15.4952	0.0492	0.0482	0.0542	0.0492	0.033	0.031	0.036	0.033	0.0265	0.0245	0.0225	0.0245
799	15.5136	0.0702	0.0702	0.0802	0.0672	0.045	0.042	0.049	0.046	0.0355	0.0335	0.0305	0.0335
800	15.5306	0.0972	0.0942	0.1082	0.0882	0.061	0.058	0.067	0.064	0.0485	0.0455	0.0405	0.0425
801	15.5483	0.1282	0.1232	0.1392	0.1112	0.079	0.077	0.09	0.085	0.0665	0.0635	0.0545	0.0575
802	15.5665	0.1582	0.1502	0.1672	0.1352	0.101	0.099	0.116	0.108	0.0905	0.0875	0.0745	0.0755
803	15.5839	0.1782	0.1692	0.1882	0.1592	0.121	0.124	0.143	0.129	0.1175	0.1165	0.0925	0.0975
804	15.6014	0.0162	0.0142	0.0152	0.0152	0.143	0.147	0.167	0.146	0.1425	0.1435	0.1105	0.1205
805	15.6181	0.0192	0.0172	0.0182	0.0192	0.0176	0.0166	0.0156	0.0156	0.1595	0.1595	0.1235	0.1425
806	15.634	0.0232	0.0222	0.0232	0.0232	0.0206	0.0186	0.0176	0.0186	0.0152	0.0152	0.0132	0.0162
807	15.6524	0.0312	0.0322	0.0332	0.0312	0.0266	0.0246	0.0226	0.0226	0.0182	0.0182	0.0152	0.0192
808	15.6711	0.0442	0.0482	0.0492	0.0442	0.0356	0.0316	0.0306	0.0296	0.0242	0.0252	0.0192	0.0252
809	15.6893	0.0622	0.0702	0.0722	0.0612	0.0476	0.0426	0.0416	0.0396	0.0322	0.0332	0.0252	0.0332
810	15.7064	0.0872	0.0952	0.0982	0.0802	0.0646	0.0586	0.0586	0.0546	0.0432	0.0442	0.0322	0.0442
811	15.7242	0.1162	0.1232	0.1292	0.1012	0.0836	0.0756	0.0786	0.0746	0.0592	0.0622	0.0442	0.0602
812	15.7424	0.1462	0.1502	0.1592	0.1242	0.1046	0.0996	0.1026	0.0966	0.0802	0.0862	0.0592	0.0802
813	15.7598	0.1702	0.1702	0.1832	0.1492	0.1266	0.1236	0.1296	0.1196	0.1062	0.1142	0.0772	0.1032
814	15.7773	0.0162	0.0152	0.0132	0.0152	0.1466	0.1476	0.1556	0.1386	0.1342	0.1432	0.0952	0.1292
815	15.7941	0.0192	0.0182	0.0162	0.0192	0.0177	0.0167	0.0147	0.0167	0.1572	0.1622	0.1092	0.1532
816	15.81	0.0242	0.0242	0.0222	0.0252	0.0197	0.0197	0.0187	0.0197	0.0161	0.0141	0.0151	0.0151
817	15.8283	0.0322	0.0332	0.0322	0.0342	0.0257	0.0247	0.0237	0.0247	0.0201	0.0171	0.0181	0.0191
818	15.8539	0.0522	0.0552	0.0542	0.0532	0.0397	0.0357	0.0407	0.0387	0.0301	0.0271	0.0241	0.0281
819	15.8718	0.0722	0.0772	0.0772	0.0712	0.0517	0.0487	0.0557	0.0527	0.0401	0.0361	0.0301	0.0381
820	15.889	0.1012	0.1042	0.1052	0.0922	0.0677	0.0637	0.0767	0.0707	0.0541	0.0501	0.0391	0.0511
821	15.9074	0.1312	0.1312	0.1352	0.1162	0.0877	0.0847	0.1017	0.0937	0.0751	0.0701	0.0511	0.0701
822	15.9255	0.1602	0.1562	0.1652	0.1402	0.1097	0.1087	0.1287	0.1167	0.1001	0.0961	0.0671	0.0941
823	15.9428	0.1812	0.1742	0.1862	0.1622	0.1287	0.1317	0.1547	0.1367	0.1291	0.1241	0.0841	0.1181
824	15.9853	0.0157	0.0127	0.0137	0.0157	0.1707	0.1687	0.1907	0.1627	0.1771	0.1741	0.1151	0.1721
825						0.1757	0.1667	0.1977	0.1627

## Sheet: Fig1c_AB
	time_days	AB_ΔlacA_8961_A4	AB_ΔlacA_8961_E11	AB_ΔlacA_8961_F6	AB_ΔlacA_8961_G2	AB_ΔlacA_8962_A4	AB_ΔlacA_8962_E11	AB_ΔlacA_8962_F6	AB_ΔlacA_8962_G2	AB_ΔlacA_8963_A4	AB_ΔlacA_8963_E11	AB_ΔlacA_8963_F6	AB_ΔlacA_8963_G2
0	0	0	0	0	0	0	0	0	0	0	0	0	0
1	0.283322	0.3	0.3	0.3	0.3	0.3	0.3	0.3	0.3	0.3	0.3	0.3	0.3
2	0.45919	0.44	0.43	0.43	0.42	0.43	0.43	0.44	0.41	0.44	0.44	0.41	0.41
3	0.634988	0.65	0.59	0.62	0.58	0.62	0.61	0.61	0.58	0.65	0.61	0.6	0.56
4	0.810764	0.94	0.83	0.85	0.78	0.87	0.86	0.84	0.8	0.93	0.86	0.83	0.77
5	0.988738	1.36	1.15	1.23	1.05	1.23	1.22	1.15	1.08	1.35	1.17	1.16	1.03
6	1.21182	1.74	1.41	1.54	1.3	1.51	1.53	1.42	1.35	1.72	1.43	1.46	1.27
7	1.38966	2.44	1.96	2.18	1.81	2.22	2.09	2.09	1.85	2.38	1.96	1.96	1.74
8	1.56679	3.12	2.78	2.94	2.43	2.98	2.72	2.82	2.46	3.04	2.53	2.52	2.34
9	1.74387	3.68	3.47	3.62	3.07	3.59	3.28	3.55	3.12	3.59	3.23	3.1	2.94
10	1.92105	3.85	3.9	3.93	3.68	3.62	3.8	4.08	3.65	3.78	3.83	3.58	3.56
11	2.09851	3.42	3.89	3.7	4	3.34	3.9	4.09	4	3.53	4.08	3.83	3.9
12	2.33303	3.08	3.53	3.44	3.6	3.16	3.48	3.49	3.63	3.19	3.69	3.51	3.63
13	2.51076	3.4	3.49	3.55	3.41	3.46	3.73	3.46	3.44	3.43	3.49	3.6	3.6
14	2.6892	3.97	3.78	3.84	3.21	3.72	3.65	3.62	3.31	3.66	3.38	3.47	3.34
15	2.86708	4.82	4.66	4.57	3.48	4.3	4.09	4.19	3.7	4.3	3.63	3.45	3.46
16	3.04499	5.63	5.54	5.63	3.93	4.76	5.01	5.03	4.3	5.06	4.27	3.98	4.06
17	3.286	5.73	5.88	5.86	4.39	5.7	5.31	5.99	4.95	5.29	4.54	4.24	4.45
18	3.46229	6.08	6.34	6.51	5.26	6.22	6.44	6.43	5.87	5.75	5.31	5.21	5.38
19	3.63804	5.83	6.16	6.3	6.07	5.99	6.65	6.12	5.92	5.9	5.96	6.2	6.16
20	3.81391	5.92	5.83	6.14	6.21	5.91	5.92	5.83	5.52	5.74	5.97	6.33	6.09
21	3.98968	6.65	6.33	6.72	6.2	6.19	5.82	6.54	5.97	5.98	6.04	6.42	6.13
22	4.22156	7.48	6.85	7.86	6.48	6.72	6.26	6.69	6.87	6.2	6.45	6.59	6.46
23	4.39481	10.73	8.28	11.37	6.99	9.59	7.78	7.85	9.27	7.5	8.58	6.85	7.29
24	4.57054	15.28	12.25	16.13	7.09	12.62	10.83	10.97	13.2	9.31	11.9	6.64	7.92
25	4.74612	20.17	17.38	23.02	8.14	16.47	15.38	15.95	17.39	12.45	16.2	7.07	9.4
26	4.9209	25.88	21.77	28.76	9.67	21.06	20.54	21.92	22.02	16.83	21.97	8.06	12.47
27	5.09788	31.61	27.05	34.53	11.15	25.84	27.07	30.18	26.36	20.84	27.23	9.41	17.19
28	5.33259	35.93	30.02	40.55	11.94	29.15	30.66	34.11	29.52	23.52	30.67	10.34	20.32
29	5.50873	37.75	34.07	41.07	13.13	33.67	35.79	40.52	33.13	26.35	38.47	12.5	25.33
30	5.68424	46.12	40.77	46.11	14.26	41.71	42.75	48.51	39.93	31.62	47.85	13.83	30.53
31	5.85793	45.21	45.3	47.57	15.15	46.59	45.45	49.87	45.91	35.6	47.21	14	37.45
32	6.03432	41.19	46.69	46.92	17.14	51.6	49.14	50.67	50.79	41.11	46	15.06	44.02
33	6.27431	45.46	46.2	49.38	20.13	47.76	47.12	49.89	53.94	43.5	46	15.16	45.46
34	6.44873	55.74	55.92	55.54	25.22	47.99	48.86	59.7	67.49	43.22	46.41	16.73	46.56
35	6.62358	74.17	75.48	73.51	32.3	53.24	56.36	72.39	87.66	49.67	58.58	21.77	51.92
36	6.79715	93.31	96.01	87.23	42.18	59.39	61.23	86.66	107.29	55.06	69.75	28	54.17
37	6.9744	110.84	114.42	94.8	50.21	67.38	71.25	108.96	125.08	58.34	89.41	33.1	61.88
38	7.21896	133.26	129.28	99.65	55.18	73.2	78.11	114.36	133.41	64.31	98.79	38.35	69.46
39	7.39274	101.32	110.98	91.58	48.68	63.2	79.07	100.85	95.77	65.5	103.13	41.08	73.14
40	7.56966	81.33	91.1	112.9	48.04	72.44	97.65	107.81	90.66	83.65	122.34	50.42	92.77
41	7.7459	97.1	100.57	126.77	50.43	75.77	105.33	121.12	109.02	90.2	120.62	50.02	104.14
42	7.92484	110.28	119.1	123.01	50.83	79.84	117.85	126	119.48	102.45	124.76	50.3	117.67
43	8.14309	123.23	121.78	121.9	53.86	86.26	100.68	113.54	127.91	106.56	113.48	51.18	119.62
44	8.32241	136.29	161.96	103.81	60.58	100.12	95.48	114.68	127.58	100.46	116.44	59.26	103.19
45	8.5009	180.13	202.75	116.82	74.11	120.41	110.67	144.82	160.68	112.87	140.09	73.26	117.62
46	8.6778	202.8	218.51	133.51	87.03	121.88	115.42	166.94	170.48	113.85	166.21	91	123.19
47	8.85483	232.29	212.69	153.5	93.12	122.88	131.68	182.07	210.21	120.75	203.64	113.53	129.84
48	9.04352	197.22	186.13	189.83	86.88	113.17	160.85	193.2	196.97	122.98	218.16	104.85	152.28
49	9.27635	201.55	194.27	204.21	82.61	113.08	153.16	202.31	199.88	133.36	219.11	95.39	173.03
50	9.45222	180.06	174.13	216.25	80.61	117.87	152.39	184.6	170.89	129.79	204.14	99.5	179.05
51	9.62542	215.59	205.1	234.88	94.53	139.54	178.69	208.85	191.52	155.49	227.02	121.16	211.69
52	9.7998	211.18	221.64	229.62	108.62	157.36	148.01	216.63	205.32	164.2	227.05	122.41	213.39
53	9.97676	234.95	256.62	216.3	118.9	185.59	175.15	208.15	222.82	180.97	224.28	127.67	207.76
54	10.215	236.34	262.84	219.76	114.64	183.84	160.97	205.88	220.12	162.44	220.69	123.16	197.25
55	10.3944	231.17	259.66	211.37	128.75	138.24	164.46	206.8	208.12	145.08	224.53	124.68	182.97
56	10.5721	260.09	284.21	238.28	151.43	169.83	199.34	242.59	239.48	168.71	256.06	148.18	210.35
57	10.7514	281.01	299.03	247.34	154.84	173.89	196.56	238.95	244.8	168.85	252.54	144.81	215.59
58	10.9286	298.79	299.94	255.84	153.46	206.27	226.49	249.94	269.66	192.06	257.12	164.62	231.99
59	11.1055	299.92	300	277.06	152.81	156.58	182.51	247.33	254.72	198.16	256.7	139.89	237.09
60	11.3284	300	299.5	283.9	149.64	166.21	192.6	253.56	252.02	219.12	260.08	157.68	245.17
61	11.5058	286.74	292.48	282.99	149.93	162.44	191.05	274.48	177.21	228.07	250.64	134.23	237.16
62	11.683	299.16	299.53	285.2	159.8	192.68	223.78	298.59	212.93	256.48	277.8	155.97	259.83
63	11.8602	299.94	299.97	294.83	156.65	204.13	232.28	299.9	239.92	272.75	297.35	173.01	267.08
64	12.0377	300	300	299.64	163.67	229.64	239.78	299.99	260.43	285.01	299.83	187.14	271.37
65	12.2597	300	300	299.98	169.89	229.77	222.88	300	260.82	282.12	299.99	192.39	281.27
66	13.0795	215.38	216.47	224.29	126.14	156.81	160.14	221.06	182.83	189.13	210.23	134.83	203.05
67	13.2543	150.77	151.53	157	107.22	103.33	146.18	154.74	135.4	132.39	172.76	94.38	142.13
68	13.4311	142.54	197.69	192.26	140.46	130.1	189.59	195.21	160.03	150.1	197.75	101.98	172.57
69	13.6066	182.79	270.24	265.7	177.78	175.78	202.41	248.7	188.91	178.68	246.61	136	211.82
70	13.7807	225.67	298.24	298.04	230.27	208.66	244.9	266.52	214.66	232.4	296.92	192.98	259.12
71	13.9972	259.56	299.91	299.91	259.75	235.48	257.84	298.57	239.35	264.07	299.84	219.09	296.29
72	14.1735	297.6	299.99	299.99	277.71	267.84	294.78	299.89	268.57	297.78	299.99	228.48	299.71
73	14.3485	299.86	300	300	298.22	291.79	299.63	299.99	297.76	299.86	300	243.43	299.98
74	14.524	299.99	300	300	284.15	289.33	299.97	300	299.83	299.99	300	244.66	300
75	14.6995	300	300	300	296.76	299.07	300	300	299.99	300	300	262.15	300
76	14.9117	300	300	300	290.95	299.94	300	300	300	300	300	281.78	300
77	15.09	300	300	300	256.82	276.14	282.19	300	300	300	300	259.67	300
78	15.2682	300	300	300	259.71	264.47	278.76	300	300	300	300	259.41	300
79	15.4441	300	300	300	281.95	255.5	273.15	300	300	300	300	269.16	300
80	15.6211	300	300	300	298.85	270.17	292.17	300	300	300	300	281.93	300
81	15.797	300	300	300	299.92	284.57	299.46	300	300	300	300	293.9	300
82		300	300	300	300	291.78	299.97	300	300

## Sheet: Fig1d_growthrate
	time_days	g_g0_ΔlacA_8961_A4	g_g0_ΔlacA_8961_E11	g_g0_ΔlacA_8961_F6	g_g0_ΔlacA_8961_G2	g_g0_ΔlacA_8962_A4	g_g0_ΔlacA_8962_E11	g_g0_ΔlacA_8962_F6	g_g0_ΔlacA_8962_G2	g_g0_ΔlacA_8963_A4	g_g0_ΔlacA_8963_E11	g_g0_ΔlacA_8963_F6	g_g0_ΔlacA_8963_G2
0	0.280637	1.10198	1.05461	0.606847	0.996957	0.556	0.533253	0.588404	1.05033	1.03898	1.05169	0.987052	0.978437
1	0.456493	1.0769	1.08356	1.05749	1.05174	1.07172	1.0661	1.08977	1.01989	1.06203	1.06153	1.00841	1.01945
2	0.632292	1.07132	0.971253	1.02444	0.973163	1.02951	1.01982	0.994066	1.00017	1.06155	0.978936	1.03638	0.969299
3	0.808067	1.02656	0.998479	0.969091	0.963314	0.995675	1.01552	0.983987	0.991427	0.989033	0.972322	0.964145	0.963516
4	0.986019	0.97631	0.936624	0.994799	0.935807	1.0004	1.01959	0.977113	0.961351	0.985396	0.931266	0.989622	0.932089
5	1.20913	0.960875	0.924053	0.979382	0.926435	0.896759	0.96687	0.960336	0.981362	0.967453	0.91583	0.976827	0.923808
6	1.38698	0.926363	0.923515	0.920881	0.935295	0.945434	0.926015	0.978411	0.930582	0.901461	0.957931	0.900876	0.919085
7	1.56409	0.795716	0.934496	0.861549	0.876375	0.830217	0.846884	0.893487	0.865515	0.798053	0.846322	0.837756	0.881036
8	1.74117	0.686956	0.783356	0.768426	0.806431	0.729242	0.766943	0.816063	0.800188	0.691716	0.835729	0.783755	0.798915
9	1.91834	0.634233	0.653749	0.63481	0.747829	0.623805	0.685142	0.679864	0.7029	0.612448	0.749278	0.716185	0.76134
10	2.09579	0.448477	0.587883	0.498368	0.637698	0.506896	0.573198	0.581952	0.630789	0.497556	0.626249	0.632501	0.668101
11	2.33035	0.437756	0.42842	0.401972	0.465013	0.472141	0.418882	0.399193	0.4291	0.461622	0.457366	0.485965	0.467889
12	2.50807	0.715196	0.61064	0.598356	0.549949	0.646543	0.63336	0.558017	0.533451	0.678734	0.541829	0.603284	0.594883
13	2.68652	0.680845	0.61837	0.632605	0.511389	0.685591	0.595118	0.618802	0.571172	0.685216	0.560425	0.541938	0.47643
14	2.86435	0.745421	0.779884	0.741373	0.626724	0.727452	0.722416	0.726055	0.68895	0.778138	0.685904	0.559637	0.59954
15	3.04226	0.787931	0.70984	0.755045	0.676722	0.745249	0.845713	0.81007	0.696795	0.783501	0.723243	0.713119	0.774143
16	3.28326	0.661667	0.714895	0.697905	0.795158	0.826618	0.734172	0.893577	0.820986	0.689339	0.761265	0.657771	0.719064
17	3.45956	0.677785	0.650586	0.721765	0.759877	0.719013	0.750722	0.695652	0.791786	0.697913	0.722182	0.789038	0.781942
18	3.63532	0.54194	0.550757	0.52656	0.685755	0.543665	0.629069	0.537736	0.562542	0.598752	0.678133	0.746042	0.701654
19	3.81118	0.618159	0.547067	0.531966	0.578829	0.595633	0.484401	0.534862	0.527107	0.563319	0.59867	0.5728	0.572032
20	3.98697	0.670227	0.64258	0.640491	0.527276	0.635907	0.543249	0.654681	0.599018	0.619168	0.549124	0.532358	0.559901
21	4.21883	0.748023	0.607732	0.727171	0.608427	0.707004	0.597129	0.590622	0.775132	0.606056	0.646456	0.55936	0.609081
22	4.39209	0.847534	0.695905	0.896983	0.589393	0.890802	0.731928	0.70023	0.89493	0.708006	0.822316	0.578653	0.679521
23	4.56782	0.832695	0.909948	0.880504	0.558019	0.903867	0.848185	0.836044	0.889395	0.803352	0.885471	0.494294	0.638201
24	4.74338	0.912637	0.926941	0.907753	0.644117	0.889817	0.861707	0.910837	0.811263	0.902956	0.832662	0.621297	0.767991
25	4.91817	0.834952	0.8266	0.744756	0.756861	0.84716	0.798832	0.862372	0.752243	0.898521	0.794327	0.703812	0.900612
26	5.09513	0.77818	0.79516	0.764368	0.721881	0.784553	0.782648	0.81339	0.700649	0.806154	0.800948	0.716403	0.843351
27	5.32988	0.768151	0.743483	0.788157	0.612349	0.773849	0.752246	0.741836	0.67005	0.778105	0.775949	0.661426	0.820472
28	5.506	0.63783	0.69008	0.548224	0.622919	0.65684	0.660923	0.687405	0.621782	0.639634	0.717221	0.676193	0.718026
29	5.68149	0.766487	0.677289	0.623775	0.60054	0.759936	0.724391	0.710519	0.695954	0.671076	0.731828	0.612786	0.721491
30	5.85519	0.423706	0.531689	0.476493	0.560293	0.641258	0.548068	0.490125	0.649352	0.67213	0.451553	0.573493	0.71414
31	6.03156	0.466729	0.509689	0.514426	0.617924	0.613324	0.562609	0.541017	0.577867	0.689677	0.520102	0.595737	0.673982
32	6.27157	0.756534	0.492534	0.558433	0.740078	0.36436	0.407158	0.479109	0.615973	0.66227	0.478279	0.495118	0.578522
33	6.44378	0.784459	0.759569	0.693451	0.742844	0.519172	0.559205	0.683832	0.716837	0.55554	0.52717	0.615659	0.560767
34	6.61865	0.842829	0.772768	0.762777	0.733269	0.611783	0.625147	0.780196	0.756831	0.637796	0.713292	0.78992	0.612346
35	6.79399	0.790456	0.72131	0.669608	0.735552	0.638809	0.574637	0.761095	0.764986	0.636591	0.739328	0.821241	0.558553
36	6.9694	0.666504	0.667915	0.542744	0.676504	0.679222	0.635043	0.713546	0.672269	0.583564	0.748583	0.674222	0.674338
37	7.21619	0.66261	0.619787	0.543537	0.574899	0.671192	0.642066	0.598175	0.625975	0.721772	0.694598	0.724491	0.728163
38	7.38998	0.257627	0.353698	0.510192	0.400001	0.382239	0.535111	0.353904	0.171917	0.617879	0.591347	0.608965	0.589572
39	7.56686	0.319157	0.307227	0.734717	0.485351	0.634301	0.725024	0.560695	0.505915	0.779675	0.696815	0.694854	0.773286
40	7.74311	0.692893	0.634414	0.618145	0.554977	0.531222	0.574213	0.599774	0.710759	0.638622	0.48294	0.477735	0.680205
41	7.92204	0.634039	0.681931	0.43223	0.486614	0.56248	0.560744	0.513673	0.604221	0.517753	0.528395	0.508086	0.617976
42	8.13993	0.643549	0.541482	0.444425	0.588625	0.598075	0.271304	0.361675	0.6171	0.620986	0.365217	0.51195	0.480417
43	8.31963	0.689689	0.835743	0.351685	0.642679	0.678651	0.456233	0.577205	0.553121	0.514996	0.602346	0.722185	0.373397
44	8.49814	0.798098	0.722506	0.624915	0.724276	0.670843	0.619082	0.725889	0.780505	0.573341	0.694287	0.716739	0.615228
45	8.67505	0.637423	0.575999	0.637766	0.646895	0.489642	0.528926	0.628812	0.60659	0.531035	0.69571	0.734914	0.526853
46	8.85208	0.614499	0.445008	0.62085	0.521297	0.4913	0.615928	0.550229	0.734661	0.538237	0.720764	0.725265	0.557205
47	9.04072	0.318752	0.401044	0.732396	0.411227	0.384628	0.704632	0.542483	0.405593	0.517243	0.56223	0.365642	0.689166
48	9.27358	0.557438	0.628627	0.64156	0.400755	0.536411	0.414387	0.607783	0.562742	0.661979	0.479396	0.394318	0.675502
49	9.44943	0.448629	0.439662	0.612836	0.494776	0.546804	0.503712	0.457216	0.355415	0.556669	0.461092	0.587278	0.577922
50	9.62264	0.735057	0.692469	0.560586	0.676887	0.692349	0.597933	0.6478	0.639839	0.714531	0.608797	0.651405	0.678353
51	9.79703	0.492801	0.586604	0.456729	0.632216	0.640947	0.337549	0.532184	0.566395	0.596403	0.503165	0.4819	0.501415
52	9.97397	0.599103	0.633146	0.435564	0.607366	0.681844	0.613722	0.435468	0.590391	0.602824	0.492272	0.51396	0.454499
53	10.2122	0.557763	0.586941	0.571929	0.505223	0.42011	0.3768	0.511212	0.552189	0.394398	0.535777	0.390693	0.428076
54	10.3916	0.526241	0.5247	0.487701	0.636405	0.275592	0.558964	0.533551	0.475053	0.444335	0.534689	0.57115	0.46177
55	10.5692	0.637776	0.572751	0.6396	0.666828	0.718168	0.683144	0.649214	0.636856	0.662456	0.64351	0.667352	0.669499
56	10.7486	0.580925	0.61469	0.539613	0.511519	0.546482	0.509277	0.459467	0.509096	0.540837	0.498767	0.49918	0.531889
57	10.9258	0.574081	0.575499	0.521575	0.482539	0.671352	0.568452	0.528441	0.557077	0.631441	0.52545	0.579323	0.585154
58	11.1027	0.524307	0.555858	0.573895	0.490038	0.268733	0.315754	0.482976	0.433345	0.536466	0.497925	0.338383	0.530546
59	11.3256	0.520996	0.51874	0.486092	0.440389	0.609162	0.574598	0.522643	0.416052	0.627364	0.50045	0.664309	0.532734
60	11.503	0.459605	0.494032	0.50266	0.531793	0.499792	0.534494	0.575803	0.19519	0.548905	0.482696	0.36939	0.497581
61	11.6802	0.555761	0.551421	0.512692	0.521769	0.682549	0.667392	0.600577	0.690012	0.598831	0.621517	0.63155	0.592106
62	11.8574	0.51977	0.518897	0.521821	0.488461	0.55657	0.532202	0.532901	0.610045	0.555596	0.5869	0.589514	0.531997
63	12.0349	0.530594	0.539215	0.548907	0.523395	0.600286	0.50377	0.563714	0.556731	0.545962	0.594581	0.54589	0.520255
64	12.2569	0.549802	0.540299	0.579007	0.557643	0.462598	0.384955	0.590383	0.525636	0.509823	0.59691	0.513961	0.565859
65	13.0767	0.540018	0.584893	0.669321	0.558811	0.394994	0.404774	0.548909	0.359039	0.313359	0.476728	0.539272	0.415163
66	13.2515	1.6133e-16	0.0167301	0.0737712	0.388174	0.127666	0.443524	-0.0338255	0.239779	0.173645	0.318931	0	0.0303511
67	13.4283	0.650235	0.761217	0.734634	0.872313	0.717531	0.768089	0.817415	0.667786	0.636862	0.678611	0.636021	0.714577
68	13.6038	0.845831	0.806217	0.753818	0.721759	0.794524	0.557945	0.773454	0.664022	0.679873	0.693869	0.760713	0.69698
69	13.7778	0.713877	0.669321	0.703878	0.721203	0.714392	0.66068	0.638633	0.613528	0.725731	0.678297	0.780278	0.662029
70	13.9944	0.67842	0.632725	0.700601	0.636934	0.640267	0.532956	0.687364	0.62654	0.63905	0.58208	0.676617	0.640833
71	14.1707	0.62582	0.605386	0.725183	0.560739	0.579736	0.607704	0.663315	0.586217	0.633068	0.610048	0.53959	0.561273
72	14.3457	0.630804	0.650933	0.746598	0.546014	0.520849	0.581	0.735021	0.591922	0.618139	0.682831	0.521544	0.637391
73	14.5211	0.640195	0.653454	0.726997	0.451627	0.457892	0.529529	0.602959	0.556545	0.63462	0.633592	0.498496	0.589126
74	14.6967	0.6346	0.690102	0.700036	0.508456	0.504436	0.523823	0.660551	0.552658	0.631041	0.649541	0.523422	0.635555
75	14.9088	0.656096	0.695831	0.727822	0.449724	0.457162	0.539428	0.699496	0.595652	0.667015	0.634444	0.493615	0.605318
76	15.0871	0.540899	0.559675	0.582828	0.360679	0.381391	0.401565	0.528571	0.511625	0.506092	0.563849	0.427144	0.489136
77	15.2653	0.594243	0.578596	0.639927	0.491515	0.412688	0.459823	0.592953	0.505765	0.554359	0.585944	0.47886	0.488035
78	15.4412	0.571129	0.571598	0.654967	0.539465	0.446498	0.458297	0.534412	0.5198	0.515077	0.577367	0.503438	0.493466
79	15.6181	0.613205	0.623543	0.688057	0.552331	0.52509	0.537453	0.568497	0.539824	0.564903	0.596177	0.502959	0.504932
80	15.7941	0.580336	0.648869	0.641126	0.531243	0.502649	0.518789	0.560759	0.521015	0.560769	0.579268	0.50247	0.53612
81		0.599732	0.624237	0.671168	0.559668	0.497399	0.507132	0.599345	0.526284

## Sheet: Fig1e_and_Fig2be_MEC
	time_days	ΔlacA_logdata_quantile_0.05	ΔlacA_logdata_quantile_0.25	ΔlacA_logdata_quantile_0.5	ΔlacA_logdata_quantile_0.75	ΔlacA_logdata_quantile_0.95	Variability_ΔlacA
0	0.261852	-4.46541	-4.46541	-4.46541	-4.46541	-4.46541	0
1	0.440023	-4.46541	-4.46541	-4.46541	-4.46541	-4.46541	0
2	0.616169	-4.19712	-4.05994	-4.05994	-4.05994	-3.98491	0
3	0.791701	-3.97148	-3.8007	-3.76909	-3.76909	-3.69406	0.00425147
4	0.970532	-3.83232	-3.68981	-3.623	-3.48846	-3.44055	0.0270807
5	1.18595	-3.60329	-3.51449	-3.34086	-3.23049	-3.1497	0.0381966
6	1.36627	-3.44702	-3.29231	-3.12197	-3.01383	-2.88096	0.0374537
7	1.54308	-3.29829	-3.06554	-3.00179	-2.94834	-2.81355	0.0157624
8	1.72012	-3.09217	-2.96297	-2.89026	-2.78062	-2.67087	0.0245244
9	1.89618	-2.94002	-2.79231	-2.67182	-2.58235	-2.38503	0.0282382
10	2.11141	-2.74733	-2.51168	-2.39996	-2.30744	-2.15097	0.0274692
11	2.29251	-2.58935	-2.31453	-2.18662	-2.11891	-2.01657	0.0263105
12	2.47039	-2.36392	-2.24715	-2.06344	-1.94428	-1.78145	0.0407351
13	2.64817	-2.27427	-2.10454	-1.97688	-1.77845	-1.51859	0.0438575
14	2.82628	-2.04472	-1.89751	-1.79647	-1.65197	-1.31301	0.0330243
15	3.00348	-1.8902	-1.80964	-1.65938	-1.49877	-1.10199	0.0418102
16	3.22079	-1.89413	-1.71337	-1.49607	-1.20887	-0.939026	0.0678529
17	3.39674	-1.84545	-1.65325	-1.44001	-1.18103	-0.744703	0.0635115
18	3.57514	-2.00405	-1.54115	-1.35711	-1.1626	-0.605401	0.0509139
19	3.75116	-2.0596	-1.40462	-1.20314	-0.941575	-0.489704	0.0622781
20	3.92645	-1.98101	-1.24192	-1.04321	-0.721516	-0.265539	0.0699923
21	4.12802	-1.86505	-1.14841	-0.939528	-0.595076	-0.0595922	0.0744219
22	4.30914	-1.76288	-1.09021	-0.78005	-0.436906	-0.0101184	0.087867
23	4.48543	-1.69872	-1.06406	-0.646718	-0.447247	0.036684	0.0829592
24	4.66368	-1.64115	-1.06754	-0.684949	-0.318194	0.0141774	0.100784
25	4.84088	-1.59353	-0.910756	-0.521356	-0.116424	0.202697	0.106834
26	5.01804	-1.49938	-0.880199	-0.3106	0.0194817	0.392633	0.121004
27	5.2376	-1.33763	-0.793276	-0.255373	0.180768	0.529213	0.131005
28	5.41235	-1.24853	-0.641126	-0.202177	0.280397	0.717929	0.123941
29	5.5881	-1.30392	-0.634804	-0.29724	0.21821	0.761258	0.114727
30	5.76373	-1.24956	-0.540599	-0.185313	0.353845	0.82549	0.120299
31	5.93984	-1.20128	-0.497429	-0.0451316	0.48422	0.947494	0.132028
32	6.15361	-1.1867	-0.479346	0.0206217	0.541018	1.07689	0.137235
33	6.33413	-1.12998	-0.413449	0.181495	0.656155	1.29583	0.143858
34	6.50992	-1.05552	-0.330807	0.239331	0.808671	1.5021	0.153255
35	6.6866	-1.05965	-0.317463	0.329807	1.08044	1.64497	0.188013
36	6.86292	-0.946436	-0.179415	0.39367	1.19153	1.77303	0.184387
37	7.03869	-0.838659	-0.0222295	0.573895	1.25539	1.96671	0.171835
38	7.24727	-0.713333	0.0981155	0.627051	1.37567	2.18188	0.171826
39	7.42571	-0.719419	0.11642	0.69476	1.49773	2.24394	0.185781
40	7.60326	-0.758738	0.0968949	0.740017	1.5352	2.35606	0.193447
41	7.78073	-0.761552	0.152241	0.834945	1.53811	2.6255	0.186394
42	7.95853	-0.747709	0.235859	0.841615	1.63637	2.74611	0.188363
43	8.18734	-0.73737	0.281323	0.902436	1.73037	2.61993	0.194891
44	8.36773	-0.677511	0.282003	0.986152	1.72876	2.69743	0.194583
45	8.54426	-0.658047	0.381431	1.0142	1.64582	2.8242	0.170055
46	8.72028	-0.598044	0.437182	1.00532	1.66822	2.89035	0.165569
47	8.89632	-0.496928	0.559078	1.07599	1.78229	2.94379	0.164517
48	9.12075	-0.498079	0.570127	1.10402	1.93065	2.92708	0.182985
49	9.30714	-0.448499	0.768235	1.189	2.0405	2.97242	0.171115
50	9.48487	-0.446272	0.737561	1.19917	2.12999	3.05691	0.187276
51	9.66062	-0.431656	0.610009	1.31325	1.96708	3.03374	0.18252
52	9.83719	-0.285128	0.603021	1.34994	1.97099	3.19422	0.183987
53	10.2402	-0.293231	0.596789	1.40083	2.08558	3.4242	0.200236
54	10.4161	-0.307541	0.664392	1.42451	2.19089	3.49713	0.205308
55	10.5916	-0.589843	0.611817	1.47915	2.19325	3.52755	0.212697
56	10.7683	-0.604285	0.649617	1.47611	2.14017	3.53778	0.200473
57	10.9486	-0.489243	0.736201	1.61409	2.20671	3.60031	0.197778
58	11.1563	-0.357705	0.819848	1.73879	2.22531	3.66258	0.189028
59	11.3328	-0.238799	0.867722	1.79471	2.33586	3.70732	0.197459
60	11.5089	-0.160003	0.932855	1.83887	2.44575	3.7479	0.203479
61	11.6848	-0.0587255	0.925296	1.87775	2.449	3.76228	0.204931
62	11.8678	0.0403767	0.887086	1.96324	2.47193	3.78815	0.213156
63	12.045	0.111159	0.947886	2.05141	2.5217	3.83099	0.211672
64	12.26	0.154959	1.07111	2.14428	2.62615	3.93375	0.209147
65	12.4373	0.21165	1.14778	2.17205	2.63446	3.95597	0.199952
66	12.6148	0.305034	1.16201	2.21057	2.59933	3.97217	0.193314
67	12.7925	0.366803	1.17582	2.17645	2.63738	3.99078	0.196574
68	12.9733	0.389219	1.14753	2.22978	2.69146	4.03996	0.207652
69	13.2012	0.445553	1.21372	2.32918	2.73515	4.10815	0.204625
70	13.378	0.491263	1.21919	2.36828	2.76439	4.1807	0.207823
71	13.5543	0.517212	1.20426	2.38027	2.8608	4.19663	0.222798
72	13.7307	0.566406	1.22255	2.3175	2.87327	4.17684	0.222016
73	13.9078	0.655033	1.24769	2.36139	2.83024	4.12806	0.212848
74	14.1232	0.660209	1.30529	2.42358	2.87283	4.16826	0.210829
75	14.3014	0.737851	1.42212	2.49732	2.95248	4.21931	0.205828
76	14.4793	0.754679	1.55718	2.53197	3.02971	4.27207	0.198049
77	14.6572	0.789622	1.67065	2.51453	3.10793	4.30067	0.193308
78	14.8349	0.809874	1.74533	2.44902	3.16268	4.32716	0.190628
79	15.013	0.857305	1.85326	2.43636	3.19556	4.36605	0.180535
80	15.2428	0.939701	1.93831	2.42071	3.31006	4.40758	0.184496
81	15.42	0.965611	1.93883	2.43096	3.31486	4.4127	0.185072
82	15.5961	1.0221	1.95004	2.45772	3.35466	4.40253	0.188917
83	15.7725	1.04483	1.91673	2.4483	3.31018	4.33394	0.187413
84	15.9476	1.07147	1.90408	2.46737	3.25142	4.33661	0.181212
85	16.1773	1.13147	1.92613	2.47989	3.22169	4.35743	0.174247
86	16.3547	1.11929	1.97673	2.50314	3.24414	4.39194	0.170462
87	16.5297	1.13212	2.02418	2.52442	3.27024	4.39663	0.16759
88	16.706	1.14255	2.02651	2.50822	3.308	4.36841	0.172356
89	16.8815	1.13315	2.00901	2.51387	3.34795	4.4003	0.180082
90	17.0578	1.12924	2.02795	2.55219	3.38281	4.36493	0.182223
91	17.2742	1.14229	2.07144	2.54347	3.42121	4.43249	0.18154
92	17.4512	1.19287	2.14432	2.57499	3.4263	4.40978	0.172421
93	17.6283	1.24678	2.19236	2.62299	3.40699	4.4006	0.163362
94	17.8052	1.28092	2.24004	2.65533	3.40361	4.46937	0.156495
95	17.9818	1.27316	2.22449	2.71533	3.37733	4.55649	0.155052
96	18.202	1.24181	2.29859	2.75397	3.43904	4.60734	0.153386
97	18.3786	1.24196	2.32699	2.81918	3.48773	4.61169	0.156114
98	18.556	1.22572	2.37249	2.87154	3.49011	4.56048	0.150317
99	18.7327	1.1987	2.37636	2.91623	3.48138	4.62939	0.148622
100	18.9123	1.22038	2.38655	2.87311	3.50557	4.68645	0.150504
101	19.1251	1.22554	2.42755	2.85323	3.50848	4.69431	0.145382
102	19.3024	1.26594	2.44795	2.89011	3.49075	4.71372	0.140253
103	19.48	1.32281	2.47064	2.95662	3.49742	4.70885	0.138097
104	19.6549	1.32311	2.5154	2.97627	3.50234	4.67373	0.132739
105	19.8407	1.34461	2.55017	2.96976	3.52447	4.67945	0.131039

## Sheet: Fig1f_and_Fig2cf_NIT
	time_days	ΔlacA_logdata_quantile_0.05	ΔlacA_logdata_quantile_0.25	ΔlacA_logdata_quantile_0.5	ΔlacA_logdata_quantile_0.75	ΔlacA_logdata_quantile_0.95	Variability_ΔlacA
0	0.283322	-1.20397	-1.20397	-1.20397	-1.20397	-1.20397	0
1	0.45919	-0.904101	-0.867501	-0.84397	-0.820981	-0.798508	0.00681301
2	0.634988	-0.584323	-0.544727	-0.510826	-0.478036	-0.426966	0.00976718
3	0.810764	-0.2713	-0.226288	-0.180341	-0.147933	-0.0592299	0.0114754
4	0.988738	0.0246567	0.0861777	0.144091	0.207014	0.30195	0.0176969
5	1.21182	0.182322	0.268111	0.325694	0.42035	0.543774	0.0222958
6	1.38966	0.493082	0.583585	0.639188	0.754847	0.891998	0.0250819
7	1.56679	0.779035	0.853349	0.90421	1.04716	1.14102	0.0283835
8	1.74387	1.01853	1.08854	1.12979	1.26975	1.33232	0.0265379
9	1.92105	1.20197	1.26413	1.30427	1.36289	1.42491	0.0144645
10	2.09851	1.25338	1.32773	1.35969	1.38629	1.40426	0.00857666
11	2.33303	1.15766	1.23837	1.28232	1.31235	1.37109	0.0108346
12	2.51076	1.22304	1.24631	1.27954	1.3063	1.35763	0.00878576
13	2.6892	1.16076	1.21788	1.27257	1.31372	1.37687	0.0140373
14	2.86708	1.19843	1.23692	1.33894	1.45862	1.55227	0.0324679
15	3.04499	1.2419	1.37812	1.53901	1.62529	1.72944	0.0361984
16	3.286	1.30961	1.44809	1.62815	1.72987	1.79587	0.0412665
17	3.46229	1.4773	1.66581	1.75953	1.84806	1.89347	0.0266905
18	3.63804	1.64821	1.78213	1.81808	1.8441	1.90248	0.00907546
19	3.81391	1.71917	1.77791	1.81238	1.84609	1.90214	0.00998447
20	3.98968	1.77408	1.80006	1.82374	1.86251	2.15365	0.00914687
21	4.22156	1.80041	1.82938	1.86485	1.93855	2.37625	0.0159882
22	4.39481	1.85864	1.94341	2.03323	2.2669	2.69074	0.0473769
23	4.57054	1.8874	2.10524	2.3582	2.59612	2.9981	0.0718901
24	4.74612	2.0257	2.44645	2.71249	2.9051	3.26017	0.0671707
25	4.9209	2.2235	2.72722	3.01724	3.17208	3.46822	0.0651515
26	5.09788	2.36902	2.99945	3.26189	3.41161	3.70879	0.0603629
27	5.33259	2.44393	3.1216	3.37876	3.54259	3.79907	0.0616544
28	5.50873	2.56261	3.26386	3.51168	3.66286	3.79997	0.0584348
29	5.68424	2.65035	3.46392	3.7205	3.83108	3.90976	0.0537724
30	5.85793	2.70444	3.62581	3.82165	3.90041	3.94129	0.0402162
31	6.03432	2.80907	3.73334	3.84278	3.90382	3.97502	0.0249684
32	6.27431	2.93427	3.76993	3.83514	3.89007	3.99342	0.0175949
33	6.44873	3.12503	3.82734	3.87453	4.0257	4.22926	0.0290517
34	6.62358	3.37643	3.95086	4.06783	4.29966	4.49629	0.0510825
35	6.79715	3.63951	4.00435	4.24771	4.48058	4.63622	0.0697453
36	6.9744	3.81204	4.13111	4.47368	4.60871	4.79353	0.0699462
37	7.21896	3.89251	4.23241	4.51674	4.66964	4.86956	0.0640339
38	7.39274	3.84283	4.18502	4.42849	4.56908	4.68508	0.0562463
39	7.56966	3.87515	4.38774	4.50954	4.66042	4.81711	0.0399345
40	7.7459	3.91855	4.38785	4.62454	4.73068	4.82199	0.0502086
41	7.92484	3.92587	4.46111	4.75755	4.8158	4.8596	0.0519458
42	8.14309	3.97363	4.49559	4.72354	4.79702	4.97019	0.0441464
43	8.32241	4.09846	4.56197	4.65361	4.90219	5.03071	0.0498255
44	8.5009	4.30267	4.69462	4.80442	5.12459	5.23863	0.0629714
45	8.6778	4.45064	4.75188	4.91502	5.14095	5.33087	0.0569805
46	8.85483	4.52254	4.80735	5.05064	5.32049	5.41674	0.0751506
47	9.04352	4.52711	4.85219	5.10346	5.26493	5.46989	0.0604459
48	9.27635	4.52201	4.87916	5.15239	5.27637	5.37694	0.0581726
49	9.45222	4.57379	4.8813	5.05844	5.19308	5.35679	0.0456609
50	9.62542	4.743	5.04258	5.23617	5.34324	5.42888	0.0440328
51	9.7998	4.7775	5.09814	5.28715	5.40148	5.45805	0.0444249
52	9.977	4.83166	5.21392	5.34725	5.44043	5.56955	0.0331735
53	10.215	4.79556	5.18484	5.32374	5.44175	5.58234	0.037625
54	10.3944	4.76976	5.12314	5.32462	5.42071	5.5824	0.0435809
55	10.5721	4.8879	5.27985	5.47688	5.56318	5.68593	0.0414951
56	10.7514	4.91966	5.29353	5.48272	5.59524	5.70244	0.044187
57	10.9286	4.98914	5.42112	5.54449	5.66996	5.70371	0.0364436
58	11.1481	4.9376	5.41174	5.54635	5.66277	5.70378	0.0367645
59	11.3284	4.99203	5.34543	5.545	5.61792	5.70378	0.0399076
60	11.5058	5.00015	5.28109	5.58592	5.6487	5.70353	0.0538374
61	11.683	5.06818	5.39824	5.62414	5.69872	5.70376	0.0440065

## Sheet: Fig1g_and_2dg_TMP
	time_days	ΔlacA_logdata_quantile_0.05	ΔlacA_logdata_quantile_0.25	ΔlacA_logdata_quantile_0.5	ΔlacA_logdata_quantile_0.75	ΔlacA_logdata_quantile_0.95	Variability_ΔlacA
0	0.276597	-3.68888	-3.68888	-3.68888	-3.68888	-3.68888	0
1	0.454954	-3.27017	-3.27017	-2.35112	-2.07944	-2.07944	0.148417
2	0.632431	-2.17436	-1.72347	-1.66073	-1.16481	-0.99901	0.0696329
3	0.809954	-2.12907	-1.6335	-1.32011	-1.04626	-0.802156	0.0731959
4	0.987442	-2.13529	-1.93449	-1.81402	-1.54766	-1.30227	0.0482171
5	1.16275	-2.75681	-2.30017	-2.09965	-1.88224	-1.56902	0.0520935
6	1.37064	-2.90355	-2.40478	-2.10387	-1.85484	-1.4178	0.0685471
7	1.54927	-2.73065	-2.08347	-1.85798	-1.65424	-1.51984	0.0535019
8	1.727	-2.17598	-1.83891	-1.6847	-1.54297	-1.39069	0.0368878
9	1.90227	-2.12447	-1.80795	-1.62748	-1.51868	-1.33764	0.0360548
10	2.09854	-2.32073	-1.86595	-1.7065	-1.50734	-1.21293	0.0446984
11	2.29777	-2.3592	-2.07774	-1.80791	-1.62594	-1.10149	0.0563147
12	2.47501	-2.32749	-1.9862	-1.78983	-1.62087	-1.10559	0.0455365
13	2.65247	-2.27973	-1.77934	-1.63487	-1.29382	-0.854018	0.0605179
14	2.82851	-1.97968	-1.53985	-1.29666	-0.975552	-0.748687	0.070337
15	3.00819	-1.68964	-1.40756	-1.09571	-0.853928	-0.592705	0.0690067
16	3.2092	-1.72477	-1.29305	-1.00284	-0.772218	-0.389886	0.0649189
17	3.40282	-1.57859	-1.12109	-0.878482	-0.509822	-0.212137	0.0761907
18	3.58066	-1.79134	-0.928736	-0.685275	-0.503589	-0.141516	0.0529921
19	3.76031	-1.28409	-0.815332	-0.652035	-0.358827	0.0573131	0.0569007
20	3.93767	-1.35952	-0.846372	-0.653956	-0.431553	0.278437	0.0517048
21	4.14493	-1.13622	-0.889746	-0.704213	-0.507126	0.441205	0.0476914
22	4.33799	-1.1687	-0.907863	-0.710306	-0.514367	0.645531	0.049047
23	4.51344	-1.1224	-0.906377	-0.603333	-0.414382	0.465128	0.0613244
24	4.69003	-0.96299	-0.768951	-0.475692	-0.192548	0.596352	0.0718453
25	4.87385	-0.935406	-0.568734	-0.358436	-0.102598	0.624903	0.0581012
26	5.07236	-1.06557	-0.660715	-0.261395	-0.0579791	0.797492	0.0751276
27	5.29448	-0.902344	-0.538073	-0.245266	0.179602	1.22498	0.0894541
28	5.47244	-0.780581	-0.482902	-0.221347	0.157225	1.02376	0.0797882
29	5.64905	-0.673018	-0.293054	-0.144223	0.179159	1.11632	0.0588587
30	5.82652	-0.67906	-0.320231	-0.079175	0.53118	1.33152	0.106123
31	6.00469	-0.71446	-0.234774	-0.00742232	0.487615	1.33208	0.0900416
32	6.25417	-0.672096	-0.349754	-0.050401	0.525314	1.32545	0.109072
33	6.44572	-0.619803	-0.149709	0.133073	0.518412	1.58785	0.0832774
34	6.62324	-0.405859	-0.0914173	0.172082	0.717924	1.56217	0.10088
35	6.82939	-0.298605	-0.0472942	0.294852	0.554575	1.28263	0.0750195
36	7.01221	-0.696711	-0.336884	0.14095	0.643275	1.5118	0.122171
37	7.21007	-0.931464	-0.171446	0.116837	0.53693	1.40558	0.0882951
38	7.40425	-0.628893	-0.221403	0.223622	0.940558	1.47464	0.144832
39	7.58124	-0.475271	-0.219637	0.19819	1.06882	1.87921	0.160599
40	7.75831	-0.533163	-0.0274737	0.290366	1.06369	2.2086	0.136008
41	7.9352	-0.726366	-0.174798	0.484584	0.991931	2.66611	0.145426
42	8.1584	-0.582502	-0.124919	0.530529	1.24817	2.04061	0.171147
43	8.35767	-0.514366	0.0803781	0.626267	1.23534	2.23881	0.14396
44	8.53251	-0.281113	0.300745	0.931441	1.43364	2.48945	0.141208
45	8.70954	0.0922433	0.498447	0.966765	1.51993	2.20818	0.127322
46	8.88672	-0.0250558	0.459292	0.917989	1.5061	2.40319	0.130478
47	9.11672	-0.140924	0.488076	0.776339	1.26723	2.48769	0.0971173
48	9.29164	-0.13922	0.367244	0.722739	1.32176	2.30032	0.118975
49	9.46804	-0.199038	0.250369	0.630524	1.38498	2.16539	0.141423
50	9.64272	-0.426992	0.370439	0.733915	1.61144	2.1758	0.154684
51	9.82028	0.0696582	0.580839	0.860354	1.65311	2.34179	0.133653
52	9.99687	-0.0474592	0.673745	1.07579	1.89251	2.4898	0.151912
53	10.1992	0.0228969	0.777409	1.1501	1.83407	2.60074	0.131707
54	10.39	0.037811	0.659998	1.23742	1.78019	2.90143	0.139625
55	10.5644	0.119674	0.487872	1.29159	1.96854	3.11977	0.184557
56	10.7405	0.296501	0.685019	1.40732	2.17349	3.23299	0.185529
57	10.9168	0.0841564	0.862356	1.43707	2.38221	3.2633	0.189441
58	11.0938	0.0386276	0.846373	1.37411	2.36418	3.05495	0.189186
59	11.3334	0.0698333	0.858608	1.49078	2.31174	3.66956	0.181125
60	11.508	0.488208	0.922486	1.27488	2.26143	3.55064	0.166892
61	11.6846	0.523889	1.01394	1.45697	2.33077	3.48089	0.164136
62	11.8628	0.0926853	1.1572	1.6309	2.26342	3.31814	0.137885
63	12.0398	0.307112	1.14772	1.54777	2.3763	3.20247	0.153135
64	12.254	0.231486	0.764885	1.47754	2.4854	3.18804	0.214453
65	12.4298	-0.523116	0.663546	1.50687	2.63898	3.29127	0.246227
66	12.6036	0.138534	0.974182	1.64262	2.69262	3.34751	0.214194
67	12.78	-0.62694	1.12135	1.99892	2.67383	3.40619	0.193508
68	12.9612	0.330384	1.30757	1.9261	2.57554	3.43265	0.158045
69	13.1805	0.809002	1.34819	1.93636	2.52754	3.5618	0.146999
70	13.3588	0.832891	1.46355	1.83385	2.74005	3.56288	0.159108
71	13.5353	0.736708	1.51024	1.84906	2.79496	3.88611	0.160132
72	13.7088	0.296151	1.57626	2.19034	2.81507	4.1975	0.15441
73	13.8856	0.565203	1.50546	2.21113	2.96544	4.17817	0.181978
74	14.086	0.726498	1.55229	2.18797	3.08747	4.18188	0.191351
75	14.2858	0.547977	1.60538	2.35986	3.11842	4.02507	0.188592
76	14.4639	0.835148	1.65483	2.27306	2.99909	4.04219	0.167554
77	14.64	0.76161	1.66567	2.14762	3.115	4.62371	0.180651
78	14.8178	0.956733	1.60345	2.24712	3.02959	4.75591	0.177761
79	14.9989	1.21749	1.71415	2.50419	3.20167	4.60152	0.185411
80	15.2282	1.17745	2.02693	2.75728	3.31783	4.42285	0.160903
81	15.4032	1.04466	2.17384	2.7102	3.33207	4.25911	0.144367
82	15.5788	1.25215	2.05168	2.58199	3.41761	4.34757	0.170256
83	15.7552	1.30015	2.07373	2.61638	3.56016	4.45248	0.185275
84	15.9329	1.10015	1.95789	2.59296	3.48801	4.58966	0.190721
85	16.136	1.32224	2.06378	2.463	3.54988	4.69433	0.185233
86	16.3361	1.07924	1.98924	2.67651	3.71298	5.03015	0.214854
87	16.5146	1.19636	2.19777	2.92521	3.71035	4.94177	0.188534
88	16.6919	0.870249	2.41054	2.746	3.75884	4.81724	0.168058
89	16.8693	1.32581	2.1946	2.60805	3.68037	4.86949	0.185192
90	17.1151	1.62397	2.28212	2.81225	3.55697	5.26321	0.158902
91	17.2917	1.38675	2.43857	3.08067	3.57494	4.98088	0.141641
92	17.4686	1.37814	2.57941	3.10749	3.92589	4.8102	0.167831
93	17.6455	1.46627	2.51435	2.9177	3.75392	4.87907	0.154506
94	17.8211	1.43109	2.3134	2.85027	3.65408	5.414	0.167109
95	18.0447	1.54218	2.25649	2.90095	3.82258	5.45015	0.195204
96	18.2383	1.98378	2.49248	3.05914	4.10323	5.1401	0.200771
97	18.4165	2.20646	2.83019	3.32021	4.56958	5.40187	0.216805
98	18.5944	2.41977	2.87193	3.36334	4.82552	5.69304	0.243503
99	18.7717	2.09329	2.75489	3.26195	4.61418	5.51444	0.231749
100	18.9492	1.58343	2.20129	3.18589	4.55899	5.35273	0.293874
101	19.1264	0.879334	2.29473	3.14792	4.05893	5.08004	0.219898
102	19.3258	0.886592	2.19843	3.14692	3.73046	5.04552	0.190959
103	19.5026	1.09558	2.43309	3.24985	3.65668	5.23204	0.152514
104	19.6794	1.25785	2.47076	3.13112	3.8476	5.07087	0.171615
105	19.8555	1.32118	2.27636	3.1314	3.83147	5.15391	0.193836
106	20.093	1.38119	2.31777	3.01333	3.77154	5.49259	0.181205
107	20.2685	1.77351	2.55571	3.08615	4.23031	5.70669	0.208729
108	20.443	1.73234	2.71442	3.2859	4.74257	5.41809	0.252798
109	20.6192	1.87809	2.64655	3.60758	4.7292	5.66023	0.25959
110	20.7955	1.8841	2.73848	3.67798	4.86083	5.74374	0.264538
111	20.9755	1.99772	2.70082	3.73121	4.79377	5.76695	0.260874
112	21.1975	2.04767	2.9473	3.71739	4.86869	5.9772	0.239489
113	21.3723	2.13476	2.91015	3.71001	4.97644	6.0179	0.257551
114	21.5481	2.07421	2.88509	3.65142	4.97165	5.63182	0.260077
115	21.7235	2.19278	3.00136	3.57469	4.63074	5.82161	0.203093
116	21.8992	2.21417	2.91214	3.53754	4.57352	5.78925	0.207081
117	22.1295	1.93784	2.984	3.72514	4.95584	5.72476	0.245779
118	22.306	2.01913	3.00457	3.88873	5.08848	6.04899	0.259748
119	22.4854	2.14121	3.0378	3.98518	5.03644	5.96282	0.249119
120	22.6624	2.24578	3.02773	4.11184	4.77059	5.61832	0.217238
121	22.8397	2.14531	2.90132	3.93423	4.79143	5.91739	0.235591
122	23.0193	2.40058	2.76735	3.82475	5.02447	6.12943	0.281338
123	23.2248	2.33697	2.68212	3.79083	5.06967	5.91648	0.297594
124	23.404	1.9458	2.90094	3.8398	5.03738	5.91768	0.266295
125	23.5791	2.15594	3.17135	3.9741	5.00101	5.92958	0.228057
126	23.7571	2.2176	3.32514	4.04551	5.01879	5.78794	0.211103
127	23.9348	2.27116	2.96632	4.33395	5.22987	5.79408	0.282139

## Sheet: Fig2a_violin
index	strain	IC50	ab	log10_IC50	plate	well	time[h]_final	lacA	fold_increase
407	abgR	150.373	MEC	2.17717	17224	D7	470.751	no	2857.5
408	abgR	7.8273	MEC	0.893612	17225	D7	471.159	no	148.74
409	abgR	15.2245	MEC	1.18254	17226	D7	471.395	no	289.307
403	abgR	207.712	NIT	2.31746	8964	D7	279.408	no	54.5206
404	abgR	246.848	NIT	2.39243	8965	D7	279.848	no	64.793
405	abgR	287.668	NIT	2.45889	8966	D7	280.354	no	75.5075
407	abgR	115.444	TMP	2.06237	11644	D7	573.183	no	494.993
408	abgR	40.8784	TMP	1.61149	11645	D7	573.617	no	175.276
409	abgR	17.5776	TMP	1.24496	11646	D7	574.093	no	75.3682
33	acrA	82.9612	MEC	1.91888	17221	B1	471.008	no	3831.25
34	acrA	7.6785	MEC	0.885276	17222	B1	471.516	no	354.603
35	acrA	0.79492	MEC	-0.0996767	17223	B1	471.828	no	36.7104
33	acrA	77.118	NIT	1.88716	8961	B1	279.509	no	25.8847
34	acrA	112.106	NIT	2.04963	8962	B1	279.951	no	37.6285
35	acrA	176.758	NIT	2.24738	8963	B1	280.392	no	59.329
33	acrA	8.5214	TMP	0.930511	11641	B1	573.516	no	79.0923
34	acrA	8.5484	TMP	0.931885	11642	B1	573.992	no	79.3429
35	acrA	8.7094	TMP	0.939988	11643	B1	574.436	no	80.8373
138	acrB	3.07947	MEC	0.488476	17221	E4	471.008	no	173.701
139	acrB	5.8067	MEC	0.763929	17222	E4	471.516	no	327.533
140	acrB	6.57215	MEC	0.817707	17223	E4	471.828	no	370.708
138	acrB	91.028	NIT	1.95918	8961	E4	279.509	no	30.5593
139	acrB	106.912	NIT	2.02903	8962	E4	279.951	no	35.8918
140	acrB	93.222	NIT	1.96952	8963	E4	280.392	no	31.2959
138	acrB	15.1586	TMP	1.18066	11641	E4	573.516	no	225.729
139	acrB	7.197	TMP	0.857152	11642	E4	573.992	no	107.172
140	acrB	38.9816	TMP	1.59086	11643	E4	574.436	no	580.481
788	acrR	11.9442	MEC	1.07716	17227	H5	470.866	no	440.216
789	acrR	5.18343	MEC	0.714617	17228	H5	471.31	no	191.041
790	acrR	7.52479	MEC	0.876494	17229	H5	476.176	no	277.334
782	acrR	94.548	NIT	1.97565	8967	H5	278.916	no	35.8641
783	acrR	156.44	NIT	2.19435	8968	H5	279.393	no	59.3411
784	acrR	143.45	NIT	2.1567	8969	H5	279.801	no	54.4137
788	acrR	4.7834	TMP	0.679737	11647	H5	573.332	no	16.4421
789	acrR	178.586	TMP	2.25185	11648	H5	573.843	no	613.857
790	acrR	278.768	TMP	2.44524	11649	H5	574.27	no	958.213
30	acs	27.792	MEC	1.44392	17221	A12	471.008	no	542.665
31	acs	83.6467	MEC	1.92245	17222	A12	471.516	no	1633.28
32	acs	17.1315	MEC	1.23379	17223	A12	471.828	no	334.508
30	acs	191.83	NIT	2.28292	8961	A12	279.509	no	45.2778
31	acs	178.138	NIT	2.25076	8962	A12	279.951	no	42.0461
32	acs	184.252	NIT	2.26541	8963	A12	280.392	no	43.4892
30	acs	44.1118	TMP	1.64455	11641	A12	573.516	no	175.386
31	acs	684.68	TMP	2.83549	11642	A12	573.992	no	2722.25
32	acs	83.154	TMP	1.91988	11643	A12	574.436	no	330.616
218	adhE	49.1487	MEC	1.69151	17221	G11	471.008	no	964.675
219	adhE	244.101	MEC	2.38757	17222	G11	471.516	no	4791.14
220	adhE	133.882	MEC	2.12672	17223	G11	471.828	no	2627.8
219	adhE	49.634	NIT	1.69578	8961	G11	279.509	no	11.6641
220	adhE	45.532	NIT	1.65832	8962	G11	279.951	no	10.7001
221	adhE	52.316	NIT	1.71863	8963	G11	280.392	no	12.2944
219	adhE	87.5314	TMP	1.94216	11641	G11	573.516	no	231.903
220	adhE	40.9744	TMP	1.61251	11642	G11	573.992	no	108.556
221	adhE	63.5584	TMP	1.80317	11643	G11	574.436	no	168.389
245	agaR	14.766	MEC	1.16926	17221	H8	471.008	no	262.32
246	agaR	26.0043	MEC	1.41505	17222	H8	471.516	no	461.97
247	agaR	30.2055	MEC	1.48009	17223	H8	471.828	no	536.606
244	agaR	184.258	NIT	2.26543	8961	H8	279.509	no	68.9319
245	agaR	241.174	NIT	2.38233	8962	H8	279.951	no	90.2245
246	agaR	176.126	NIT	2.24582	8963	H8	280.392	no	65.8897
246	agaR	17.3834	TMP	1.24013	11641	H8	573.516	no	102.851
247	agaR	502.133	TMP	2.70082	11642	H8	573.992	no	2970.93
248	agaR	112.808	TMP	2.05234	11643	H8	574.436	no	667.441
611	ahpC	9.81973	MEC	0.992099	17227	B11	470.866	no	177.936
612	ahpC	16.8159	MEC	1.22572	17228	B11	471.31	no	304.709
613	ahpC	62.0321	MEC	1.79262	17229	B11	476.176	no	1124.04
605	ahpC	94.572	NIT	1.97576	8967	B11	278.916	no	24.2656
606	ahpC	51.18	NIT	1.7091	8968	B11	279.393	no	13.1319
607	ahpC	52.064	NIT	1.71654	8969	B11	279.801	no	13.3588
611	ahpC	77.4844	TMP	1.88921	11647	B11	573.332	no	394.714
612	ahpC	11.2422	TMP	1.05085	11648	B11	573.843	no	57.269
613	ahpC	26.239	TMP	1.41895	11649	B11	574.27	no	133.664
698	alaS	6.99059	MEC	0.844514	17227	E9	470.866	no	175.162
699	alaS	13.1421	MEC	1.11866	17228	E9	471.31	no	329.298
700	alaS	9.59183	MEC	0.981901	17229	E9	476.176	no	240.34
692	alaS	132.694	NIT	2.12285	8967	E9	278.916	no	36.0352
693	alaS	218.95	NIT	2.34034	8968	E9	279.393	no	59.4594
694	alaS	134.778	NIT	2.12962	8969	E9	279.801	no	36.6012
698	alaS	18.8182	TMP	1.27458	11647	E9	573.332	no	90.7322
699	alaS	806.757	TMP	2.90674	11648	E9	573.843	no	3889.79
700	alaS	41.5388	TMP	1.61845	11649	E9	574.27	no	200.28
551	alkB	28.9818	MEC	1.46212	17227	A1	470.866	no	631.326
552	alkB	16.2799	MEC	1.21165	17228	A1	471.31	no	354.634
553	alkB	11.1224	MEC	1.0462	17229	A1	476.176	no	242.286
547	alkB	231.818	NIT	2.36515	8967	A1	278.916	no	66.4515
548	alkB	184.918	NIT	2.26698	8968	A1	279.393	no	53.0075
549	alkB	265.024	NIT	2.42329	8969	A1	279.801	no	75.9702
551	alkB	18.7666	TMP	1.27339	11647	A1	573.332	no	52.9411
552	alkB	11.7832	TMP	1.07126	11648	A1	573.843	no	33.2407
553	alkB	30.5436	TMP	1.48492	11649	A1	574.27	no	86.1643
102	amn	5.98299	MEC	0.776919	17221	D2	471.008	no	98.1872
103	amn	4.97685	MEC	0.696954	17222	D2	471.516	no	81.6753
104	amn	256.56	MEC	2.40919	17223	D2	471.828	no	4210.42
102	amn	206.44	NIT	2.31479	8961	D2	279.509	no	54.3913
103	amn	187.35	NIT	2.27265	8962	D2	279.951	no	49.3616
104	amn	167.962	NIT	2.22521	8963	D2	280.392	no	44.2534
102	amn	10.1794	TMP	1.00772	11641	D2	573.516	no	38.2523
103	amn	16.7706	TMP	1.22455	11642	D2	573.992	no	63.0207
104	amn	18.168	TMP	1.25931	11643	D2	574.436	no	68.2719
692	ampG	5.28752	MEC	0.723252	17227	E6	470.866	no	190.468
693	ampG	12.42	MEC	1.09412	17228	E6	471.31	no	447.396
694	ampG	3.03084	MEC	0.481563	17229	E6	476.176	no	109.178
686	ampG	165.118	NIT	2.21779	8967	E6	278.916	no	45.9853
687	ampG	82.314	NIT	1.91547	8968	E6	279.393	no	22.9244
688	ampG	174.216	NIT	2.24109	8969	E6	279.801	no	48.5191
692	ampG	80.6114	TMP	1.9064	11647	E6	573.332	no	495.835
693	ampG	24.052	TMP	1.38115	11648	E6	573.843	no	147.942
694	ampG	388.311	TMP	2.58918	11649	E6	574.27	no	2388.47
431	arnT	10.0699	MEC	1.00302	17224	E5	470.751	no	223.966
432	arnT	49.635	MEC	1.69579	17225	E5	471.159	no	1103.94
433	arnT	14.4335	MEC	1.15937	17226	E5	471.395	no	321.018
427	arnT	276.304	NIT	2.44139	8964	E5	279.408	no	70.7727
428	arnT	136.786	NIT	2.13604	8965	E5	279.848	no	35.0365
429	arnT	265.52	NIT	2.4241	8966	E5	280.354	no	68.0105
431	arnT	79.7978	TMP	1.90199	11644	E5	573.183	no	316.834
432	arnT	49.2072	TMP	1.69203	11645	E5	573.617	no	195.375
433	arnT	27.8868	TMP	1.4454	11646	E5	574.093	no	110.724
467	asmA	3.33653	MEC	0.523295	17224	F6	470.751	no	69.5259
468	asmA	5.47502	MEC	0.738386	17225	F6	471.159	no	114.087
469	asmA	8.58499	MEC	0.93374	17226	F6	471.395	no	178.892
463	asmA	278.624	NIT	2.44502	8964	F6	279.408	no	74.1494
464	asmA	280.404	NIT	2.44778	8965	F6	279.848	no	74.6231
465	asmA	234.464	NIT	2.37008	8966	F6	280.354	no	62.3972
467	asmA	82.7568	TMP	1.9178	11644	F6	573.183	no	312.279
468	asmA	15.7416	TMP	1.19705	11645	F6	573.617	no	59.4003
469	asmA	482.428	TMP	2.68343	11646	F6	574.093	no	1820.42
785	astC	85.5224	MEC	1.93208	17227	H4	470.866	no	2013.24
786	astC	5.62478	MEC	0.750106	17228	H4	471.31	no	132.41
787	astC	8.2476	MEC	0.916327	17229	H4	476.176	no	194.153
779	astC	152.246	NIT	2.18255	8967	H4	278.916	no	40.8309
780	astC	122.536	NIT	2.08826	8968	H4	279.393	no	32.8629
781	astC	131.068	NIT	2.1175	8969	H4	279.801	no	35.1511
785	astC	61.9494	TMP	1.79204	11647	H4	573.332	no	301.2
786	astC	392.147	TMP	2.59345	11648	H4	573.843	no	1906.63
787	astC	30.9598	TMP	1.4908	11649	H4	574.27	no	150.528
650	atoB	9.04941	MEC	0.95662	17227	D1	470.866	no	226.692
651	atoB	11.4539	MEC	1.05895	17228	D1	471.31	no	286.926
652	atoB	3.93052	MEC	0.59445	17229	D1	476.176	no	98.4614
644	atoB	16.204	NIT	1.20962	8967	D1	278.916	no	4.84664
645	atoB	138.698	NIT	2.14207	8968	D1	279.393	no	41.4848
646	atoB	90.034	NIT	1.95441	8969	D1	279.801	no	26.9293
650	atoB	437.449	TMP	2.64093	11647	D1	573.332	no	1990.03
651	atoB	75.7504	TMP	1.87938	11648	D1	573.843	no	344.601
652	atoB	18.5516	TMP	1.26838	11649	D1	574.27	no	84.3944
323	atoC	3.98288	MEC	0.600198	17224	A11	470.751	no	101.405
324	atoC	66.8178	MEC	1.82489	17225	A11	471.159	no	1701.2
325	atoC	55.1435	MEC	1.74149	17226	A11	471.395	no	1403.97
320	atoC	66.326	NIT	1.82168	8964	A11	279.408	no	19.0569
321	atoC	76.046	NIT	1.88108	8965	A11	279.848	no	21.8497
322	atoC	74.494	NIT	1.87212	8966	A11	280.354	no	21.4038
324	atoC	4.4704	TMP	0.650346	11644	A11	573.183	no	24.144
325	atoC	16.2468	TMP	1.21077	11645	A11	573.617	no	87.7468
326	atoC	18.8344	TMP	1.27495	11646	A11	574.093	no	101.722
114	atpA	6.4588	MEC	0.810152	17221	D8	471.008	no	165.379
115	atpA	26.1603	MEC	1.41764	17222	D8	471.516	no	669.839
116	atpA	58.0827	MEC	1.76405	17223	D8	471.828	no	1487.22
114	atpA	221.606	NIT	2.34558	8961	D8	279.509	no	57.4942
115	atpA	141.544	NIT	2.15089	8962	D8	279.951	no	36.7226
116	atpA	159.008	NIT	2.20142	8963	D8	280.392	no	41.2536
114	atpA	19.946	TMP	1.29986	11641	D8	573.516	no	104.424
115	atpA	121.281	TMP	2.08379	11642	D8	573.992	no	634.944
116	atpA	7.5436	TMP	0.877579	11643	D8	574.436	no	39.4931
797	atpD	1.88206	MEC	0.274633	17227	H8	470.866	no	30.4537
798	atpD	4.0212	MEC	0.604355	17228	H8	471.31	no	65.0673
799	atpD	25.2801	MEC	1.40278	17229	H8	476.176	no	409.06
791	atpD	42.504	NIT	1.62843	8967	H8	278.916	no	11.037
792	atpD	83.434	NIT	1.92134	8968	H8	279.393	no	21.6654
793	atpD	59.904	NIT	1.77746	8969	H8	279.801	no	15.5553
797	atpD	75.4682	TMP	1.87776	11647	H8	573.332	no	235.527
798	atpD	34.9602	TMP	1.54357	11648	H8	573.843	no	109.106
799	atpD	23.9488	TMP	1.37928	11649	H8	574.27	no	74.7412
84	atpF	2.31443	MEC	0.364445	17221	C8	471.008	no	47.0262
85	atpF	4.69768	MEC	0.671884	17222	C8	471.516	no	95.4505
86	atpF	5.30936	MEC	0.725042	17223	C8	471.828	no	107.879
84	atpF	47.018	NIT	1.67226	8961	C8	279.509	no	13.8262
85	atpF	67.106	NIT	1.82676	8962	C8	279.951	no	19.7333
86	atpF	62.312	NIT	1.79457	8963	C8	280.392	no	18.3235
84	atpF	10.5638	TMP	1.02382	11641	C8	573.516	no	38.7015
85	atpF	16.4056	TMP	1.21499	11642	C8	573.992	no	60.1034
86	atpF	9.3796	TMP	0.972184	11643	C8	574.436	no	34.363
737	atpI	4.36176	MEC	0.639662	17227	F10	470.866	no	127.449
738	atpI	44.9329	MEC	1.65256	17228	F10	471.31	no	1312.93
739	atpI	32.5012	MEC	1.5119	17229	F10	476.176	no	949.676
731	atpI	280.02	NIT	2.44719	8967	F10	278.916	no	77.1642
732	atpI	293.638	NIT	2.46781	8968	F10	279.393	no	80.9168
733	atpI	152.028	NIT	2.18192	8969	F10	279.801	no	41.8939
737	atpI	58.8474	TMP	1.76973	11647	F10	573.332	no	229.633
738	atpI	100.004	TMP	2.00002	11648	F10	573.843	no	390.232
739	atpI	20.4166	TMP	1.30998	11649	F10	574.27	no	79.6693
45	azoR	50.2575	MEC	1.7012	17221	B5	471.008	no	1160.86
46	azoR	8.97438	MEC	0.953004	17222	B5	471.516	no	207.293
47	azoR	7.06733	MEC	0.849255	17223	B5	471.828	no	163.243
45	azoR	263.142	NIT	2.42019	8961	B5	279.509	no	97.8248
46	azoR	207.358	NIT	2.31672	8962	B5	279.951	no	77.0867
47	azoR	154.338	NIT	2.18847	8963	B5	280.392	no	57.3762
45	azoR	29.3664	TMP	1.46785	11641	B5	573.516	no	150.473
46	azoR	10.1526	TMP	1.00658	11642	B5	573.992	no	52.0219
47	azoR	10.9736	TMP	1.04035	11643	B5	574.436	no	56.2287
36	bolA	29.3089	MEC	1.467	17221	B2	471.008	no	383.397
37	bolA	50.5378	MEC	1.70362	17222	B2	471.516	no	661.098
38	bolA	4.87915	MEC	0.688344	17223	B2	471.828	no	63.8254
36	bolA	58.036	NIT	1.7637	8961	B2	279.509	no	15.116
37	bolA	51.076	NIT	1.70822	8962	B2	279.951	no	13.3032
38	bolA	56.94	NIT	1.75542	8963	B2	280.392	no	14.8305
36	bolA	7.053	TMP	0.848374	11641	B2	573.516	no	32.6665
37	bolA	5.009	TMP	0.699751	11642	B2	573.992	no	23.1996
38	bolA	5.3746	TMP	0.730346	11643	B2	574.436	no	24.8929
75	caiC	7.64074	MEC	0.883135	17221	C5	471.008	no	165.185
76	caiC	4.56306	MEC	0.659256	17222	C5	471.516	no	98.6487
77	caiC	5.81346	MEC	0.764435	17223	C5	471.828	no	125.681
75	caiC	153.744	NIT	2.1868	8961	C5	279.509	no	40.009
76	caiC	42.59	NIT	1.62931	8962	C5	279.951	no	11.0832
77	caiC	127.096	NIT	2.10413	8963	C5	280.392	no	33.0743
75	caiC	106.401	TMP	2.02694	11641	C5	573.516	no	537.527
76	caiC	8.6058	TMP	0.934791	11642	C5	573.992	no	43.4758
77	caiC	31.5044	TMP	1.49837	11643	C5	574.436	no	159.158
587	ccmB	9.0328	MEC	0.955822	17227	B1	470.866	no	194.209
588	ccmB	8.91718	MEC	0.950227	17228	B1	471.31	no	191.723
589	ccmB	16.799	MEC	1.22528	17229	B1	476.176	no	361.187
583	ccmB	211.54	NIT	2.32539	8967	B1	278.916	no	56.3893
584	ccmB	300	NIT	2.47712	8968	B1	279.393	no	79.9698
585	ccmB	163.726	NIT	2.21412	8969	B1	279.801	no	43.6438
587	ccmB	147.41	TMP	2.16853	11647	B1	573.332	no	523.61
588	ccmB	293.102	TMP	2.46702	11648	B1	573.843	no	1041.12
589	ccmB	30.9452	TMP	1.49059	11649	B1	574.27	no	109.92
629	cedA	68.9987	MEC	1.83884	17227	C6	470.866	no	1603.93
630	cedA	98.6536	MEC	1.99411	17228	C6	471.31	no	2293.28
631	cedA	4.38597	MEC	0.642065	17229	C6	476.176	no	101.955
623	cedA	46.028	NIT	1.66302	8967	C6	278.916	no	13.4165
624	cedA	8.85	NIT	0.946943	8968	C6	279.393	no	2.57965
625	cedA	228.61	NIT	2.3591	8969	C6	279.801	no	66.6365
629	cedA	4.3468	TMP	0.63817	11647	C6	573.332	no	19.202
630	cedA	112.723	TMP	2.05201	11648	C6	573.843	no	497.952
631	cedA	8.1808	TMP	0.912796	11649	C6	574.27	no	36.1387
668	chaA	3.97965	MEC	0.599845	17227	D9	470.866	no	159.556
669	chaA	4.83167	MEC	0.684097	17228	D9	471.31	no	193.716
670	chaA	8.38411	MEC	0.923457	17229	D9	476.176	no	336.144
662	chaA	112.548	NIT	2.05134	8967	D9	278.916	no	59.8505
663	chaA	72.622	NIT	1.86107	8968	D9	279.393	no	38.6188
664	chaA	91.75	NIT	1.96261	8969	D9	279.801	no	48.7906
668	chaA	7.1328	TMP	0.85326	11647	D9	573.332	no	39.6661
669	chaA	19.9188	TMP	1.29926	11648	D9	573.843	no	110.77
670	chaA	20.3758	TMP	1.30911	11649	D9	574.27	no	113.312
716	chaC	102.627	MEC	2.01126	17227	F3	470.866	no	1431.92
717	chaC	102.966	MEC	2.0127	17228	F3	471.31	no	1436.66
718	chaC	3.85083	MEC	0.585554	17229	F3	476.176	no	53.7295
710	chaC	42.074	NIT	1.62401	8967	F3	278.916	no	7.60756
711	chaC	59.884	NIT	1.77731	8968	F3	279.393	no	10.8278
712	chaC	83.102	NIT	1.91961	8969	F3	279.801	no	15.026
716	chaC	8.4026	TMP	0.924414	11647	F3	573.332	no	38.6254
717	chaC	864.813	TMP	2.93692	11648	F3	573.843	no	3975.41
718	chaC	7.1156	TMP	0.852212	11649	F3	574.27	no	32.7093
126	chbB	148.371	MEC	2.17135	17221	D12	471.008	no	3373.36
127	chbB	16.5092	MEC	1.21773	17222	D12	471.516	no	375.353
128	chbB	10.1812	MEC	1.0078	17223	D12	471.828	no	231.48
126	chbB	230.484	NIT	2.36264	8961	D12	279.509	no	61.7643
127	chbB	142.374	NIT	2.15343	8962	D12	279.951	no	38.1529
128	chbB	176.1	NIT	2.24576	8963	D12	280.392	no	47.1906
126	chbB	731.064	TMP	2.86396	11641	D12	573.516	no	1980.78
127	chbB	258.039	TMP	2.41169	11642	D12	573.992	no	699.143
128	chbB	207.742	TMP	2.31752	11643	D12	574.436	no	562.865
371	cirA	108.218	MEC	2.0343	17224	C6	470.751	no	2353.03
372	cirA	12.397	MEC	1.09332	17225	C6	471.159	no	269.555
373	cirA	21.5565	MEC	1.33358	17226	C6	471.395	no	468.716
367	cirA	255.766	NIT	2.40784	8964	C6	279.408	no	67.6863
368	cirA	200.62	NIT	2.30237	8965	C6	279.848	no	53.0924
369	cirA	260.926	NIT	2.41652	8966	C6	280.354	no	69.0519
371	cirA	68.8058	TMP	1.83763	11644	C6	573.183	no	226.201
372	cirA	58.1114	TMP	1.76426	11645	C6	573.617	no	191.042
373	cirA	27.1726	TMP	1.43413	11646	C6	574.093	no	89.3305
401	clpS	9.92774	MEC	0.99685	17224	D5	470.751	no	330.077
402	clpS	23.5384	MEC	1.37178	17225	D5	471.159	no	782.603
403	clpS	331.816	MEC	2.5209	17226	D5	471.395	no	11032.2
397	clpS	54.056	NIT	1.73284	8964	D5	279.408	no	21.9977
398	clpS	110.96	NIT	2.04517	8965	D5	279.848	no	45.1544
399	clpS	166.402	NIT	2.22116	8966	D5	280.354	no	67.7162
401	clpS	7.8204	TMP	0.893229	11644	D5	573.183	no	61.0797
402	clpS	86.0836	TMP	1.93492	11645	D5	573.617	no	672.339
403	clpS	74.5366	TMP	1.87237	11646	D5	574.093	no	582.154
42	clpX	6.79825	MEC	0.832397	17221	B4	471.008	no	167.703
43	clpX	15.6247	MEC	1.19381	17222	B4	471.516	no	385.438
44	clpX	7.92584	MEC	0.899045	17223	B4	471.828	no	195.518
42	clpX	132.856	NIT	2.12338	8961	B4	279.509	no	48.3763
43	clpX	97.042	NIT	1.98696	8962	B4	279.951	no	35.3355
44	clpX	186.362	NIT	2.27036	8963	B4	280.392	no	67.8592
42	clpX	12.6336	TMP	1.10153	11641	B4	573.516	no	39.374
43	clpX	2.5416	TMP	0.405107	11642	B4	573.992	no	7.92117
44	clpX	25.829	TMP	1.41211	11643	B4	574.436	no	80.4989
123	cmr	5.14012	MEC	0.710973	17221	D11	471.008	no	76.2163
124	cmr	25.6434	MEC	1.40898	17222	D11	471.516	no	380.234
125	cmr	8.9499	MEC	0.951818	17223	D11	471.828	no	132.707
123	cmr	74.238	NIT	1.87063	8961	D11	279.509	no	20.3074
124	cmr	123.53	NIT	2.09177	8962	D11	279.951	no	33.791
125	cmr	160.058	NIT	2.20428	8963	D11	280.392	no	43.783
123	cmr	26.6392	TMP	1.42552	11641	D11	573.516	no	98.2371
124	cmr	223.373	TMP	2.34903	11642	D11	573.992	no	823.728
125	cmr	399.096	TMP	2.60108	11643	D11	574.436	no	1471.74
189	codB	124.128	MEC	2.09387	17221	F11	471.008	no	2699.53
190	codB	8.94632	MEC	0.951645	17222	F11	471.516	no	194.565
191	codB	52.5638	MEC	1.72069	17223	F11	471.828	no	1143.16
189	codB	299.074	NIT	2.47578	8961	F11	279.509	no	78.1095
190	codB	281.122	NIT	2.44889	8962	F11	279.951	no	73.4209
191	codB	277.512	NIT	2.44328	8963	F11	280.392	no	72.4781
189	codB	140.315	TMP	2.14711	11641	F11	573.516	no	451.378
190	codB	16.161	TMP	1.20847	11642	F11	573.992	no	51.9881
191	codB	618.942	TMP	2.79165	11643	F11	574.436	no	1991.06
15	cpdA	51.7034	MEC	1.71352	17221	A7	471.008	no	1743.99
16	cpdA	42.156	MEC	1.62486	17222	A7	471.516	no	1421.95
17	cpdA	7.93298	MEC	0.899437	17223	A7	471.828	no	267.585
15	cpdA	110.68	NIT	2.04407	8961	A7	279.509	no	33.3775
16	cpdA	142.412	NIT	2.15355	8962	A7	279.951	no	42.9468
17	cpdA	120.838	NIT	2.0822	8963	A7	280.392	no	36.4408
15	cpdA	28.2976	TMP	1.45175	11641	A7	573.516	no	140.001
16	cpdA	213.537	TMP	2.32947	11642	A7	573.992	no	1056.47
17	cpdA	27.559	TMP	1.44026	11643	A7	574.436	no	136.347
63	cpxA	3.28742	MEC	0.516855	17221	B12	471.008	no	95.8321
64	cpxA	17.0171	MEC	1.23089	17222	B12	471.516	no	496.068
65	cpxA	8.35835	MEC	0.922121	17223	B12	471.828	no	243.656
63	cpxA	58.358	NIT	1.7661	8961	B12	279.509	no	21.4528
64	cpxA	74.692	NIT	1.87327	8962	B12	279.951	no	27.4573
65	cpxA	115.134	NIT	2.0612	8963	B12	280.392	no	42.3241
63	cpxA	1255.79	TMP	3.09892	11641	B12	573.516	no	9757.27
64	cpxA	26.7056	TMP	1.4266	11642	B12	573.992	no	207.499
65	cpxA	25.9764	TMP	1.41458	11643	B12	574.436	no	201.833
335	cpxR	5.28439	MEC	0.722995	17224	B4	470.751	no	179.027
336	cpxR	13.1633	MEC	1.11936	17225	B4	471.159	no	445.95
337	cpxR	8.30616	MEC	0.9194	17226	B4	471.395	no	281.399
332	cpxR	136.158	NIT	2.13404	8964	B4	279.408	no	35.875
333	cpxR	83.618	NIT	1.9223	8965	B4	279.848	no	22.0318
334	cpxR	89.734	NIT	1.95296	8966	B4	280.354	no	23.6432
335	cpxR	82.9216	TMP	1.91867	11644	B4	573.183	no	436.377
336	cpxR	30.5578	TMP	1.48512	11645	B4	573.617	no	160.811
337	cpxR	326.229	TMP	2.51352	11646	B4	574.093	no	1716.79
308	crp	2.01552	MEC	0.304387	17224	A6	470.751	no	51.9133
309	crp	0.680652	MEC	-0.167075	17225	A6	471.159	no	17.5314
310	crp	9.65076	MEC	0.984561	17226	A6	471.395	no	248.572
307	crp	105.62	NIT	2.02375	8964	A6	279.408	no	32.7009
308	crp	147.184	NIT	2.16786	8965	A6	279.848	no	45.5695
309	crp	96.632	NIT	1.98512	8966	A6	280.354	no	29.9182
309	crp	22.9132	TMP	1.36009	11644	A6	573.183	no	162.911
310	crp	4.1584	TMP	0.618926	11645	A6	573.617	no	29.5659
311	crp	12.1742	TMP	1.08544	11646	A6	574.093	no	86.5577
470	csdA	34.6855	MEC	1.54015	17224	F7	470.751	no	485.572
471	csdA	5.05004	MEC	0.703295	17225	F7	471.159	no	70.6969
472	csdA	7.2498	MEC	0.860326	17226	F7	471.395	no	101.492
466	csdA	83.256	NIT	1.92042	8964	F7	279.408	no	21.9633
467	csdA	45.428	NIT	1.65732	8965	F7	279.848	no	11.9841
468	csdA	66.728	NIT	1.82431	8966	F7	280.354	no	17.6032
470	csdA	4.8346	TMP	0.684361	11644	F7	573.183	no	25.4571
471	csdA	15.9576	TMP	1.20297	11645	F7	573.617	no	84.0265
472	csdA	31.7178	TMP	1.5013	11646	F7	574.093	no	167.013
48	cspE	75.4174	MEC	1.87747	17221	B6	471.008	no	1582.23
49	cspE	38.541	MEC	1.58592	17222	B6	471.516	no	808.576
50	cspE	40.661	MEC	1.60918	17223	B6	471.828	no	853.053
48	cspE	215.576	NIT	2.3336	8961	B6	279.509	no	59.3106
49	cspE	200.62	NIT	2.30237	8962	B6	279.951	no	55.1958
50	cspE	182.928	NIT	2.26228	8963	B6	280.392	no	50.3283
48	cspE	270.831	TMP	2.4327	11641	B6	573.516	no	1048.77
49	cspE	14.2762	TMP	1.15461	11642	B6	573.992	no	55.2835
50	cspE	203.518	TMP	2.3086	11643	B6	574.436	no	788.107
674	cysA	6.75473	MEC	0.829608	17227	D11	470.866	no	120
675	cysA	7.35349	MEC	0.866494	17228	D11	471.31	no	130.638
676	cysA	68.2563	MEC	1.83414	17229	D11	476.176	no	1212.6
668	cysA	87.89	NIT	1.94394	8967	D11	278.916	no	24.219
669	cysA	125.062	NIT	2.09713	8968	D11	279.393	no	34.4621
670	cysA	155.964	NIT	2.19302	8969	D11	279.801	no	42.9775
674	cysA	207.288	TMP	2.31657	11647	D11	573.332	no	1241.19
675	cysA	764.959	TMP	2.88364	11648	D11	573.843	no	4580.4
676	cysA	82.4746	TMP	1.91632	11649	D11	574.27	no	493.839
578	cysE	4.97919	MEC	0.697159	17227	A10	470.866	no	63.5954
579	cysE	12.9894	MEC	1.11359	17228	A10	471.31	no	165.904
580	cysE	19.9193	MEC	1.29927	17229	A10	476.176	no	254.413
574	cysE	216.328	NIT	2.33511	8967	A10	278.916	no	61.7348
575	cysE	235.496	NIT	2.37198	8968	A10	279.393	no	67.2048
576	cysE	261.582	NIT	2.41761	8969	A10	279.801	no	74.6491
578	cysE	35.6128	TMP	1.55161	11647	A10	573.332	no	139.286
579	cysE	10.299	TMP	1.0128	11648	A10	573.843	no	40.2808
580	cysE	205.552	TMP	2.31292	11649	A10	574.27	no	803.943
60	dam	25.3931	MEC	1.40472	17221	B11	471.008	no	780.157
61	dam	16.1879	MEC	1.20919	17222	B11	471.516	no	497.343
62	dam	49.6691	MEC	1.69609	17223	B11	471.828	no	1525.99
60	dam	40.524	NIT	1.60771	8961	B11	279.509	no	22.8902
61	dam	63.038	NIT	1.7996	8962	B11	279.951	no	35.6073
62	dam	77.44	NIT	1.88897	8963	B11	280.392	no	43.7424
60	dam	34.743	TMP	1.54087	11641	B11	573.516	no	587.629
61	dam	13.0684	TMP	1.11622	11642	B11	573.992	no	221.034
62	dam	56.5332	TMP	1.7523	11643	B11	574.436	no	956.18
356	dbpA	51.6058	MEC	1.7127	17224	B12	470.751	no	703.291
357	dbpA	58.6998	MEC	1.76864	17225	B12	471.159	no	799.969
358	dbpA	1.96847	MEC	0.294128	17226	B12	471.395	no	26.8265
352	dbpA	131.73	NIT	2.11968	8964	B12	279.408	no	29.7764
353	dbpA	131.476	NIT	2.11885	8965	B12	279.848	no	29.7189
354	dbpA	88.582	NIT	1.94735	8966	B12	280.354	no	20.0232
356	dbpA	25.8764	TMP	1.4129	11644	B12	573.183	no	106.768
357	dbpA	176.374	TMP	2.24643	11645	B12	573.617	no	727.732
358	dbpA	56.0332	TMP	1.74845	11646	B12	574.093	no	231.197
410	ddpX	4.53558	MEC	0.656633	17224	D9	470.751	no	48.3592
411	ddpX	5.80053	MEC	0.763467	17225	D9	471.159	no	61.8463
412	ddpX	2.47428	MEC	0.393449	17226	D9	471.395	no	26.3812
406	ddpX	211.83	NIT	2.32599	8964	D9	279.408	no	57.9166
407	ddpX	197.194	NIT	2.29489	8965	D9	279.848	no	53.915
408	ddpX	109.068	NIT	2.0377	8966	D9	280.354	no	29.8204
410	ddpX	64.8036	TMP	1.8116	11644	D9	573.183	no	260.633
411	ddpX	59.2902	TMP	1.77298	11645	D9	573.617	no	238.459
412	ddpX	20.283	TMP	1.30713	11646	D9	574.093	no	81.5761
206	dedD	5.83634	MEC	0.76614	17221	G6	471.008	no	197.489
207	dedD	12.4651	MEC	1.0957	17222	G6	471.516	no	421.791
208	dedD	4.8751	MEC	0.687983	17223	G6	471.828	no	164.962
207	dedD	37.472	NIT	1.57371	8961	G6	279.509	no	18.2827
208	dedD	46.606	NIT	1.66844	8962	G6	279.951	no	22.7393
209	dedD	38.484	NIT	1.58528	8963	G6	280.392	no	18.7765
207	dedD	184.516	TMP	2.26603	11641	G6	573.516	no	489.056
208	dedD	10.2002	TMP	1.00861	11642	G6	573.992	no	27.0354
209	dedD	7.0958	TMP	0.851001	11643	G6	574.436	no	18.8072
99	dinB	104.614	MEC	2.01959	17221	D1	471.008	no	2351.09
100	dinB	33.1597	MEC	1.52061	17222	D1	471.516	no	745.232
101	dinB	12.0643	MEC	1.0815	17223	D1	471.828	no	271.132
99	dinB	176.696	NIT	2.24723	8961	D1	279.509	no	54.7276
100	dinB	262.18	NIT	2.4186	8962	D1	279.951	no	81.2043
101	dinB	152.076	NIT	2.18206	8963	D1	280.392	no	47.1021
99	dinB	31.1064	TMP	1.49285	11641	D1	573.516	no	72.2006
100	dinB	107.693	TMP	2.03219	11642	D1	573.992	no	249.964
101	dinB	73.8834	TMP	1.86855	11643	D1	574.436	no	171.49
605	dnaJ	3.6444	MEC	0.561626	17227	B8	470.866	no	99.6581
606	dnaJ	2.00557	MEC	0.302238	17228	B8	471.31	no	54.8434
607	dnaJ	8.84492	MEC	0.946694	17229	B8	476.176	no	241.869
601	dnaJ	58.618	NIT	1.76803	8967	B8	278.916	no	24.1069
602	dnaJ	41.6	NIT	1.61909	8968	B8	279.393	no	17.1082
603	dnaJ	60.486	NIT	1.78165	8969	B8	279.801	no	24.8751
605	dnaJ	351.545	TMP	2.54598	11647	B8	573.332	no	1498.74
606	dnaJ	101.481	TMP	2.00638	11648	B8	573.843	no	432.641
607	dnaJ	18.7402	TMP	1.27277	11649	B8	574.27	no	79.8949
111	dnaK	0.262863	MEC	-0.580271	17221	D6	471.008	no	7.64857
112	dnaK	5.25606	MEC	0.720661	17222	D6	471.516	no	152.937
113	dnaK	0.371344	MEC	-0.430224	17223	D6	471.828	no	10.8051
111	dnaK	20.154	NIT	1.30436	8961	D6	279.509	no	11.5544
112	dnaK	76.956	NIT	1.88624	8962	D6	279.951	no	44.1193
113	dnaK	5.77	NIT	0.761176	8963	D6	280.392	no	3.30798
111	dnaK	9.1604	TMP	0.961914	11641	D6	573.516	no	27.8808
112	dnaK	4.485	TMP	0.651762	11642	D6	573.992	no	13.6506
113	dnaK	13.8948	TMP	1.14285	11643	D6	574.436	no	42.2905
518	dusB	10.5502	MEC	1.02326	17224	G12	470.751	no	462.976
519	dusB	14.3003	MEC	1.15535	17225	G12	471.159	no	627.54
520	dusB	13.8547	MEC	1.1416	17226	G12	471.395	no	607.985
514	dusB	145.318	NIT	2.16232	8964	G12	279.408	no	51.9938
515	dusB	59.154	NIT	1.77198	8965	G12	279.848	no	21.1649
516	dusB	92.506	NIT	1.96617	8966	G12	280.354	no	33.098
518	dusB	21.5968	TMP	1.33439	11644	G12	573.183	no	142.322
519	dusB	14.5492	TMP	1.16284	11645	G12	573.617	no	95.8786
520	dusB	16.2744	TMP	1.2115	11646	G12	574.093	no	107.248
66	envZ	0.533115	MEC	-0.273179	17221	C1	471.008	no	19.9366
67	envZ	1.4816	MEC	0.17073	17222	C1	471.516	no	55.4064
68	envZ	2.26727	MEC	0.355504	17223	C1	471.828	no	84.7879
66	envZ	193.828	NIT	2.28742	8961	C1	279.509	no	45.4256
67	envZ	155.862	NIT	2.19274	8962	C1	279.951	no	36.5279
68	envZ	162.414	NIT	2.21062	8963	C1	280.392	no	38.0634
66	envZ	370.852	TMP	2.5692	11641	C1	573.516	no	1156.67
67	envZ	148.934	TMP	2.17299	11642	C1	573.992	no	464.519
68	envZ	420.815	TMP	2.62409	11643	C1	574.436	no	1312.5
491	erfK	3.85656	MEC	0.5862	17224	G2	470.751	no	87.3671
492	erfK	5.63331	MEC	0.750764	17225	G2	471.159	no	127.618
493	erfK	92.3606	MEC	1.96549	17226	G2	471.395	no	2092.35
487	erfK	38.118	NIT	1.58113	8964	G2	279.408	no	9.47091
488	erfK	27.65	NIT	1.4417	8965	G2	279.848	no	6.87
489	erfK	21.53	NIT	1.33304	8966	G2	280.354	no	5.34941
491	erfK	9.9744	TMP	0.998887	11644	G2	573.183	no	40.5733
492	erfK	6.8144	TMP	0.833428	11645	G2	573.617	no	27.7192
493	erfK	22.6076	TMP	1.35425	11646	G2	574.093	no	91.9619
326	evgS	101.225	MEC	2.00529	17224	A12	470.751	no	1258.31
327	evgS	52.927	MEC	1.72368	17225	A12	471.159	no	657.922
328	evgS	8.2288	MEC	0.915336	17226	A12	471.395	no	102.29
323	evgS	206.634	NIT	2.3152	8964	A12	279.408	no	55.3697
324	evgS	207.266	NIT	2.31653	8965	A12	279.848	no	55.539
325	evgS	187.4	NIT	2.27277	8966	A12	280.354	no	50.2157
327	evgS	22.865	TMP	1.35917	11644	A12	573.183	no	96.8623
328	evgS	1500	TMP	3.17609	11645	A12	573.617	no	6354.4
329	evgS	8.7276	TMP	0.940895	11646	A12	574.093	no	36.9725
782	fdnH	31.2547	MEC	1.49492	17227	H3	470.866	no	810.248
783	fdnH	8.6682	MEC	0.937929	17228	H3	471.31	no	224.714
784	fdnH	6.57624	MEC	0.817978	17229	H3	476.176	no	170.483
776	fdnH	139.886	NIT	2.14577	8967	H3	278.916	no	40.0599
777	fdnH	155.846	NIT	2.1927	8968	H3	279.393	no	44.6304
778	fdnH	146.906	NIT	2.16704	8969	H3	279.801	no	42.0703
782	fdnH	7.8448	TMP	0.894582	11647	H3	573.332	no	31.3716
783	fdnH	99.67	TMP	1.99856	11648	H3	573.843	no	398.583
784	fdnH	209.01	TMP	2.32017	11649	H3	574.27	no	835.835
341	fhua	56.121	MEC	1.74913	17224	B6	470.751	no	1202.71
342	fhua	11.2712	MEC	1.05197	17225	B6	471.159	no	241.548
343	fhua	15.7704	MEC	1.19784	17226	B6	471.395	no	337.969
338	fhua	226.002	NIT	2.35411	8964	B6	279.408	no	60.926
339	fhua	198.28	NIT	2.29728	8965	B6	279.848	no	53.4527
340	fhua	267.11	NIT	2.42669	8966	B6	280.354	no	72.008
341	fhua	22.8406	TMP	1.35871	11644	B6	573.183	no	95.5341
342	fhua	24.4784	TMP	1.38878	11645	B6	573.617	no	102.384
343	fhua	18.1514	TMP	1.25891	11646	B6	574.093	no	75.9209
224	fis	5.30641	MEC	0.724801	17221	H1	471.008	no	250.746
225	fis	10.4367	MEC	1.01856	17222	H1	471.516	no	493.168
226	fis	6.45338	MEC	0.809787	17223	H1	471.828	no	304.944
225	fis	39.98	NIT	1.60184	8961	H1	279.509	no	19.3249
226	fis	18.422	NIT	1.26534	8962	H1	279.951	no	8.90456
227	fis	55.144	NIT	1.7415	8963	H1	280.392	no	26.6547
225	fis	6.9274	TMP	0.84057	11641	H1	573.516	no	31.8595
226	fis	3.882	TMP	0.589056	11642	H1	573.992	no	17.8535
227	fis	5.2938	TMP	0.723768	11643	H1	574.436	no	24.3465
347	fiu	8.3902	MEC	0.923772	17224	B8	470.751	no	213.314
348	fiu	27.0633	MEC	1.43238	17225	B8	471.159	no	688.062
349	fiu	38.6162	MEC	1.58677	17226	B8	471.395	no	981.784
344	fiu	53.84	NIT	1.73111	8964	B8	279.408	no	12.2164
345	fiu	77.588	NIT	1.88979	8965	B8	279.848	no	17.6048
346	fiu	141.99	NIT	2.15226	8966	B8	280.354	no	32.2178
347	fiu	43.405	TMP	1.63754	11644	B8	573.183	no	232.952
348	fiu	4.0272	TMP	0.605003	11645	B8	573.617	no	21.6137
349	fiu	4.9666	TMP	0.696059	11646	B8	574.093	no	26.6554
221	frdA	51.0861	MEC	1.7083	17221	G12	471.008	no	1013.51
222	frdA	11.4757	MEC	1.05978	17222	G12	471.516	no	227.669
223	frdA	28.6405	MEC	1.45698	17223	G12	471.828	no	568.207
222	frdA	167.768	NIT	2.22471	8961	G12	279.509	no	46.9685
223	frdA	93.856	NIT	1.97246	8962	G12	279.951	no	26.276
224	frdA	127.318	NIT	2.10489	8963	G12	280.392	no	35.6441
222	frdA	383.548	TMP	2.58382	11641	G12	573.516	no	1526.99
223	frdA	297.66	TMP	2.47372	11642	G12	573.992	no	1185.05
224	frdA	83.4212	TMP	1.92128	11643	G12	574.436	no	332.118
293	fruR	91.6531	MEC	1.96215	17224	A1	470.751	no	1225.87
294	fruR	35.5108	MEC	1.55036	17225	A1	471.159	no	474.962
295	fruR	6.34956	MEC	0.802744	17226	A1	471.395	no	84.9262
292	fruR	128.708	NIT	2.10961	8964	A1	279.408	no	44.0691
293	fruR	136.502	NIT	2.13514	8965	A1	279.848	no	46.7377
294	fruR	132.56	NIT	2.12241	8966	A1	280.354	no	45.388
294	fruR	53.9774	TMP	1.73221	11644	A1	573.183	no	1171.6
295	fruR	149.691	TMP	2.1752	11645	A1	573.617	no	3249.1
296	fruR	4.459	TMP	0.649237	11646	A1	574.093	no	96.7844
659	ftn	10.9107	MEC	1.03785	17227	D5	470.866	no	211.631
660	ftn	93.1222	MEC	1.96905	17228	D5	471.31	no	1806.27
661	ftn	3.40531	MEC	0.532157	17229	D5	476.176	no	66.0519
653	ftn	43.446	NIT	1.63795	8967	D5	278.916	no	8.84908
654	ftn	85.208	NIT	1.93048	8968	D5	279.393	no	17.3552
655	ftn	65.144	NIT	1.81387	8969	D5	279.801	no	13.2685
659	ftn	11.9292	TMP	1.07661	11647	D5	573.332	no	55.3739
660	ftn	118.154	TMP	2.07245	11648	D5	573.843	no	548.457
661	ftn	20.4592	TMP	1.31089	11649	D5	574.27	no	94.9691
171	fumA	43.7518	MEC	1.641	17221	F4	471.008	no	929.915
172	fumA	8.36889	MEC	0.922668	17222	F4	471.516	no	177.875
173	fumA	8.05806	MEC	0.90623	17223	F4	471.828	no	171.269
171	fumA	183.858	NIT	2.26448	8961	F4	279.509	no	68.9411
172	fumA	234.73	NIT	2.37057	8962	F4	279.951	no	88.0166
173	fumA	219.848	NIT	2.34212	8963	F4	280.392	no	82.4363
171	fumA	7.8046	TMP	0.892351	11641	F4	573.516	no	24.4524
172	fumA	13.7722	TMP	1.139	11642	F4	573.992	no	43.1493
173	fumA	13.6664	TMP	1.13565	11643	F4	574.436	no	42.8178
18	fur	105.004	MEC	2.0212	17221	A8	471.008	no	3742.07
19	fur	39.7974	MEC	1.59985	17222	A8	471.516	no	1418.28
20	fur	19.655	MEC	1.29347	17223	A8	471.828	no	700.456
18	fur	180.898	NIT	2.25743	8961	A8	279.509	no	55.0278
19	fur	94.818	NIT	1.97689	8962	A8	279.951	no	28.8429
20	fur	142.182	NIT	2.15284	8963	A8	280.392	no	43.2507
18	fur	82.7706	TMP	1.91788	11641	A8	573.516	no	460.497
19	fur	27.0232	TMP	1.43174	11642	A8	573.992	no	150.344
20	fur	117.611	TMP	2.07045	11643	A8	574.436	no	654.333
524	gadX	4.90393	MEC	0.690544	17224	H3	470.751	no	61.9142
525	gadX	9.41736	MEC	0.973929	17225	H3	471.159	no	118.898
526	gadX	10.7266	MEC	1.03046	17226	H3	471.395	no	135.428
520	gadX	281.24	NIT	2.44908	8964	H3	279.408	no	77.0697
521	gadX	296.484	NIT	2.472	8965	H3	279.848	no	81.2471
522	gadX	299.96	NIT	2.47706	8966	H3	280.354	no	82.1996
524	gadX	271.509	TMP	2.43378	11644	H3	573.183	no	1007.98
525	gadX	14.242	TMP	1.15357	11645	H3	573.617	no	52.8737
526	gadX	175.293	TMP	2.24377	11646	H3	574.093	no	650.779
644	galE	15.4114	MEC	1.18784	17227	C11	470.866	no	163.069
645	galE	2.22575	MEC	0.347476	17228	C11	471.31	no	23.5507
646	galE	14.4413	MEC	1.15961	17229	C11	476.176	no	152.804
638	galE	135.844	NIT	2.13304	8967	C11	278.916	no	34.0776
639	galE	192.258	NIT	2.28388	8968	C11	279.393	no	48.2295
640	galE	131.568	NIT	2.11915	8969	C11	279.801	no	33.0049
644	galE	4.9104	TMP	0.691117	11647	C11	573.332	no	16.8119
645	galE	34.2018	TMP	1.53405	11648	C11	573.843	no	117.098
646	galE	86.4522	TMP	1.93678	11649	C11	574.27	no	295.989
21	galF	3.50213	MEC	0.544333	17221	A9	471.008	no	78.9193
22	galF	6.96811	MEC	0.843115	17222	A9	471.516	no	157.024
23	galF	4.55206	MEC	0.658208	17223	A9	471.828	no	102.579
21	galF	230.426	NIT	2.36253	8961	A9	279.509	no	61.0145
22	galF	235.996	NIT	2.3729	8962	A9	279.951	no	62.4894
23	galF	246.874	NIT	2.39248	8963	A9	280.392	no	65.3698
21	galF	9.6476	TMP	0.984419	11641	A9	573.516	no	42.5617
22	galF	19.6964	TMP	1.29439	11642	A9	573.992	no	86.8933
23	galF	1500	TMP	3.17609	11643	A9	574.436	no	6617.45
9	galT	85.8365	MEC	1.93367	17221	A5	471.008	no	2503.54
10	galT	2.03547	MEC	0.308664	17222	A5	471.516	no	59.3673
11	galT	2.7263	MEC	0.435573	17223	A5	471.828	no	79.5163
9	galT	65.232	NIT	1.81446	8961	A5	279.509	no	18.3311
10	galT	159.646	NIT	2.20316	8962	A5	279.951	no	44.8627
11	galT	145.77	NIT	2.16367	8963	A5	280.392	no	40.9634
9	galT	214.199	TMP	2.33082	11641	A5	573.516	no	1235.64
10	galT	11.9976	TMP	1.07909	11642	A5	573.992	no	69.21
11	galT	30.2088	TMP	1.48013	11643	A5	574.436	no	174.264
653	galU	37.9468	MEC	1.57918	17227	D2	470.866	no	606.417
654	galU	6.2482	MEC	0.795755	17228	D2	471.31	no	99.8507
655	galU	19.5315	MEC	1.29074	17229	D2	476.176	no	312.127
647	galU	73.24	NIT	1.86475	8967	D2	278.916	no	16.8267
648	galU	80.888	NIT	1.90788	8968	D2	279.393	no	18.5838
649	galU	70.032	NIT	1.8453	8969	D2	279.801	no	16.0897
653	galU	134.691	TMP	2.12934	11647	D2	573.332	no	1208.06
654	galU	4.145	TMP	0.617525	11648	D2	573.843	no	37.1771
655	galU	5.936	TMP	0.773494	11649	D2	574.27	no	53.2408
0	gltB	4.87768	MEC	0.688213	17221	A1	471.008	no	105.146
1	gltB	26.3682	MEC	1.42108	17222	A1	471.516	no	568.408
2	gltB	10.5841	MEC	1.02465	17223	A1	471.828	no	228.156
0	gltB	167.554	NIT	2.22415	8961	A1	279.509	no	46.6685
1	gltB	266.068	NIT	2.42499	8962	A1	279.951	no	74.1074
2	gltB	299.746	NIT	2.47675	8963	A1	280.392	no	83.4876
0	gltB	1500	TMP	3.17609	11641	A1	573.516	no	5601.62
1	gltB	39.5886	TMP	1.59757	11642	A1	573.992	no	147.84
2	gltB	31.7652	TMP	1.50195	11643	A1	574.436	no	118.625
758	glyS	8.61505	MEC	0.935258	17227	G5	470.866	no	124.23
759	glyS	37.714	MEC	1.5765	17228	G5	471.31	no	543.84
760	glyS	151.852	MEC	2.18142	17229	G5	476.176	no	2189.72
752	glyS	153.352	NIT	2.18569	8967	G5	278.916	no	39.29
753	glyS	223.138	NIT	2.34857	8968	G5	279.393	no	57.1697
754	glyS	298.774	NIT	2.47534	8969	G5	279.801	no	76.5483
758	glyS	5.8206	TMP	0.764968	11647	G5	573.332	no	24.1188
759	glyS	5.971	TMP	0.776047	11648	G5	573.843	no	24.742
760	glyS	120.41	TMP	2.08066	11649	G5	574.27	no	498.944
527	gntY	10.5313	MEC	1.02248	17224	H4	470.751	no	128.557
528	gntY	55.2319	MEC	1.74219	17225	H4	471.159	no	674.221
529	gntY	23.5894	MEC	1.37272	17226	H4	471.395	no	287.958
523	gntY	14.41	NIT	1.15866	8964	H4	279.408	no	4.4433
524	gntY	45.562	NIT	1.6586	8965	H4	279.848	no	14.049
525	gntY	16.774	NIT	1.22464	8966	H4	280.354	no	5.17223
527	gntY	12.8064	TMP	1.10743	11644	H4	573.183	no	36.2907
528	gntY	20.5232	TMP	1.31225	11645	H4	573.617	no	58.1585
529	gntY	20.7616	TMP	1.31726	11646	H4	574.093	no	58.8341
105	greB	4.2679	MEC	0.630214	17221	D3	471.008	no	105.742
106	greB	6.2109	MEC	0.793155	17222	D3	471.516	no	153.882
107	greB	34.5635	MEC	1.53862	17223	D3	471.828	no	856.352
105	greB	229.566	NIT	2.36091	8961	D3	279.509	no	78.7562
106	greB	188.492	NIT	2.27529	8962	D3	279.951	no	64.6652
107	greB	183.422	NIT	2.26345	8963	D3	280.392	no	62.9258
105	greB	27.9302	TMP	1.44607	11641	D3	573.516	no	131.627
106	greB	38.7654	TMP	1.58844	11642	D3	573.992	no	182.69
107	greB	267.297	TMP	2.42699	11643	D3	574.436	no	1259.69
596	gshB	4.03629	MEC	0.605983	17227	B5	470.866	no	111.217
597	gshB	4.14801	MEC	0.61784	17228	B5	471.31	no	114.296
598	gshB	5.39914	MEC	0.732325	17229	B5	476.176	no	148.77
592	gshB	98.78	NIT	1.99467	8967	B5	278.916	no	54.7766
593	gshB	111.27	NIT	2.04638	8968	B5	279.393	no	61.7027
594	gshB	81.87	NIT	1.91312	8969	B5	279.801	no	45.3995
596	gshB	53.1048	TMP	1.72513	11647	B5	573.332	no	374.561
597	gshB	4.8	TMP	0.681241	11648	B5	573.843	no	33.8556
598	gshB	13.2576	TMP	1.12246	11649	B5	574.27	no	93.5091
710	hcp	12.2138	MEC	1.08685	17227	F1	470.866	no	197.624
711	hcp	11.8388	MEC	1.07331	17228	F1	471.31	no	191.556
712	hcp	8.23739	MEC	0.91579	17229	F1	476.176	no	133.284
704	hcp	99.638	NIT	1.99843	8967	F1	278.916	no	29.0645
705	hcp	77.032	NIT	1.88667	8968	F1	279.393	no	22.4703
706	hcp	94.25	NIT	1.97428	8969	F1	279.801	no	27.4928
710	hcp	157.721	TMP	2.19789	11647	F1	573.332	no	529.165
711	hcp	42.6992	TMP	1.63042	11648	F1	573.843	no	143.259
712	hcp	27.2038	TMP	1.43463	11649	F1	574.27	no	91.2705
3	hda	5.08257	MEC	0.706084	17221	A2	471.008	no	347.185
4	hda	1.63686	MEC	0.214012	17222	A2	471.516	no	111.812
5	hda	2.90949	MEC	0.463817	17223	A2	471.828	no	198.744
3	hda	11.206	NIT	1.04945	8961	A2	279.509	no	5.86943
4	hda	23.162	NIT	1.36478	8962	A2	279.951	no	12.1317
5	hda	54.91	NIT	1.73965	8963	A2	280.392	no	28.7605
3	hda	60.3944	TMP	1.781	11641	A2	573.516	no	687.738
4	hda	8.1942	TMP	0.913507	11642	A2	573.992	no	93.3111
5	hda	11.9332	TMP	1.07676	11643	A2	574.436	no	135.889
165	helD	18.056	MEC	1.25662	17221	F2	471.008	no	468.044
166	helD	5.40638	MEC	0.732906	17222	F2	471.516	no	140.143
167	helD	5.57197	MEC	0.746009	17223	F2	471.828	no	144.435
165	helD	169.01	NIT	2.22791	8961	F2	279.509	no	50.7397
166	helD	183.002	NIT	2.26246	8962	F2	279.951	no	54.9403
167	helD	69.384	NIT	1.84126	8963	F2	280.392	no	20.8302
165	helD	24.9332	TMP	1.39678	11641	F2	573.516	no	105.814
166	helD	41.8448	TMP	1.62164	11642	F2	573.992	no	177.584
167	helD	95.0448	TMP	1.97793	11643	F2	574.436	no	403.359
368	hepA	16.4107	MEC	1.21513	17224	C4	470.751	no	169.666
369	hepA	8.24557	MEC	0.916221	17225	C4	471.159	no	85.2487
370	hepA	81.2711	MEC	1.90994	17226	C4	471.395	no	840.239
364	hepA	167.002	NIT	2.22272	8964	C4	279.408	no	32.6678
365	hepA	227.072	NIT	2.35616	8965	C4	279.848	no	44.4183
366	hepA	237.642	NIT	2.37592	8966	C4	280.354	no	46.486
368	hepA	15.7914	TMP	1.19842	11644	C4	573.183	no	84.0396
369	hepA	72.3612	TMP	1.85951	11645	C4	573.617	no	385.096
370	hepA	1500	TMP	3.17609	11646	C4	574.093	no	7982.79
497	hfq	1.22403	MEC	0.0877904	17224	G4	470.751	no	50.9538
498	hfq	1.94214	MEC	0.288281	17225	G4	471.159	no	80.8476
499	hfq	2.26876	MEC	0.355789	17226	G4	471.395	no	94.4441
493	hfq	68.052	NIT	1.83284	8964	G4	279.408	no	42.6006
494	hfq	73.17	NIT	1.86433	8965	G4	279.848	no	45.8044
495	hfq	93.778	NIT	1.9721	8966	G4	280.354	no	58.705
497	hfq	4.6486	TMP	0.667322	11644	G4	573.183	no	38.8872
498	hfq	3.8648	TMP	0.587127	11645	G4	573.617	no	32.3304
499	hfq	43.2274	TMP	1.63576	11646	G4	574.093	no	361.613
147	hisI	49.8932	MEC	1.69804	17221	E7	471.008	no	1023.94
148	hisI	10.0631	MEC	1.00273	17222	E7	471.516	no	206.521
149	hisI	10.1834	MEC	1.00789	17223	E7	471.828	no	208.989
147	hisI	179.444	NIT	2.25393	8961	E7	279.509	no	47.3688
148	hisI	206.092	NIT	2.31406	8962	E7	279.951	no	54.4033
149	hisI	259.184	NIT	2.41361	8963	E7	280.392	no	68.4183
147	hisI	33.099	TMP	1.51981	11641	E7	573.516	no	125.175
148	hisI	311.506	TMP	2.49347	11642	E7	573.992	no	1178.07
149	hisI	9.2182	TMP	0.964646	11643	E7	574.436	no	34.8618
132	hns	2.50622	MEC	0.399019	17221	E2	471.008	no	59.9904
133	hns	3.17314	MEC	0.501489	17222	E2	471.516	no	75.9543
134	hns	3.05344	MEC	0.48479	17223	E2	471.828	no	73.0891
132	hns	28.916	NIT	1.46114	8961	E2	279.509	no	21.6932
133	hns	22.99	NIT	1.36154	8962	E2	279.951	no	17.2475
134	hns	28.202	NIT	1.45028	8963	E2	280.392	no	21.1576
132	hns	18.1402	TMP	1.25864	11641	E2	573.516	no	281.027
133	hns	6.4108	TMP	0.806912	11642	E2	573.992	no	99.3157
134	hns	3.9962	TMP	0.601647	11643	E2	574.436	no	61.9089
542	holC	168.745	MEC	2.22723	17224	H9	470.751	no	2502.99
543	holC	9.98389	MEC	0.9993	17225	H9	471.159	no	148.091
544	holC	13.508	MEC	1.13059	17226	H9	471.395	no	200.364
538	holC	49.06	NIT	1.69073	8964	H9	279.408	no	150.518
539	holC	19.576	NIT	1.29172	8965	H9	279.848	no	60.0601
540	holC	22.322	NIT	1.34873	8966	H9	280.354	no	68.4849
542	holC	63.0986	TMP	1.80002	11644	H9	573.183	no	420.088
543	holC	289.083	TMP	2.46102	11645	H9	573.617	no	1924.61
544	holC	157.98	TMP	2.1986	11646	H9	574.093	no	1051.77
488	hscC	15.4593	MEC	1.18919	17224	G1	470.751	no	285.856
489	hscC	46.6082	MEC	1.66846	17225	G1	471.159	no	861.827
490	hscC	15.268	MEC	1.18378	17226	G1	471.395	no	282.318
484	hscC	150.796	NIT	2.17839	8964	G1	279.408	no	42.5573
485	hscC	177.062	NIT	2.24813	8965	G1	279.848	no	49.9701
486	hscC	298.874	NIT	2.47549	8966	G1	280.354	no	84.3476
488	hscC	58.2984	TMP	1.76566	11644	G1	573.183	no	168.898
489	hscC	21.902	TMP	1.34048	11645	G1	573.617	no	63.453
490	hscC	122.258	TMP	2.08728	11646	G1	574.093	no	354.199
539	hsdS	95.0918	MEC	1.97814	17224	H8	470.751	no	2195.26
540	hsdS	17.869	MEC	1.2521	17225	H8	471.159	no	412.518
541	hsdS	10.9191	MEC	1.03819	17226	H8	471.395	no	252.075
535	hsdS	277.418	NIT	2.44313	8964	H8	279.408	no	75.0129
536	hsdS	204.208	NIT	2.31007	8965	H8	279.848	no	55.2171
537	hsdS	214.048	NIT	2.33051	8966	H8	280.354	no	57.8778
539	hsdS	925.328	TMP	2.9663	11644	H8	573.183	no	2340.65
540	hsdS	34.6798	TMP	1.54008	11645	H8	573.617	no	87.7238
541	hsdS	34.634	TMP	1.5395	11646	H8	574.093	no	87.608
233	hslU	6.22274	MEC	0.793982	17221	H4	471.008	no	165.715
234	hslU	41.527	MEC	1.61833	17222	H4	471.516	no	1105.88
235	hslU	16.9449	MEC	1.22904	17223	H4	471.828	no	451.25
234	hslU	218.02	NIT	2.3385	8961	H4	279.509	no	55.7297
235	hslU	226.296	NIT	2.35468	8962	H4	279.951	no	57.8452
236	hslU	178.932	NIT	2.25269	8963	H4	280.392	no	45.7382
234	hslU	27.2434	TMP	1.43526	11641	H4	573.516	no	88.1829
235	hslU	35.1104	TMP	1.54544	11642	H4	573.992	no	113.647
236	hslU	5.7034	TMP	0.756134	11643	H4	574.436	no	18.4611
623	htpG	5.6729	MEC	0.753805	17227	C3	470.866	no	126.298
624	htpG	6.25173	MEC	0.796	17228	C3	471.31	no	139.184
625	htpG	59.6834	MEC	1.77585	17229	C3	476.176	no	1328.75
617	htpG	116.506	NIT	2.06635	8967	C3	278.916	no	33.4176
618	htpG	126.936	NIT	2.10358	8968	C3	279.393	no	36.4092
619	htpG	158.958	NIT	2.20128	8969	C3	279.801	no	45.5941
623	htpG	60.157	TMP	1.77929	11647	C3	573.332	no	486.653
624	htpG	25.2892	TMP	1.40294	11648	C3	573.843	no	204.583
625	htpG	3.8522	TMP	0.585709	11649	C3	574.27	no	31.1632
302	hupA	21.9201	MEC	1.34084	17224	A4	470.751	no	634.973
303	hupA	3.55383	MEC	0.550697	17225	A4	471.159	no	102.946
304	hupA	4.39874	MEC	0.643328	17226	A4	471.395	no	127.421
301	hupA	153.61	NIT	2.18642	8964	A4	279.408	no	43.7064
302	hupA	161.29	NIT	2.20761	8965	A4	279.848	no	45.8916
303	hupA	120.724	NIT	2.08179	8966	A4	280.354	no	34.3494
303	hupA	76.5964	TMP	1.88421	11644	A4	573.183	no	307.733
304	hupA	149.944	TMP	2.17593	11645	A4	573.617	no	602.415
305	hupA	11.0446	TMP	1.04315	11646	A4	574.093	no	44.3727
305	ihfA	2.76341	MEC	0.441445	17224	A5	470.751	no	124.328
306	ihfA	1.55311	MEC	0.191201	17225	A5	471.159	no	69.8758
307	ihfA	2.93547	MEC	0.467677	17226	A5	471.395	no	132.07
304	ihfA	173.65	NIT	2.23967	8964	A5	279.408	no	59.0632
305	ihfA	46.016	NIT	1.66291	8965	A5	279.848	no	15.6513
306	ihfA	127.614	NIT	2.1059	8966	A5	280.354	no	43.4051
306	ihfA	9.8686	TMP	0.994256	11644	A5	573.183	no	20.3098
307	ihfA	401.654	TMP	2.60385	11645	A5	573.617	no	826.613
308	ihfA	160.61	TMP	2.20577	11646	A5	574.093	no	330.539
311	ihfB	4.19964	MEC	0.623212	17224	A7	470.751	no	139.958
312	ihfB	7.48275	MEC	0.874061	17225	A7	471.159	no	249.372
313	ihfB	1.35498	MEC	0.131932	17226	A7	471.395	no	45.1564
310	ihfB	126.376	NIT	2.10166	8964	A7	279.408	no	41.9949
311	ihfB	182.284	NIT	2.26075	8965	A7	279.848	no	60.5732
312	ihfB	121.212	NIT	2.08355	8966	A7	280.354	no	40.2789
312	ihfB	22.3226	TMP	1.34874	11644	A7	573.183	no	39.4802
313	ihfB	26.0386	TMP	1.41562	11645	A7	573.617	no	46.0524
314	ihfB	6.4256	TMP	0.807914	11646	A7	574.093	no	11.3645
144	ilvA	86.3067	MEC	1.93604	17221	E6	471.008	no	1761.49
145	ilvA	23.0417	MEC	1.36251	17222	E6	471.516	no	470.273
146	ilvA	14.3478	MEC	1.15679	17223	E6	471.828	no	292.834
144	ilvA	181.976	NIT	2.26001	8961	E6	279.509	no	49.5927
145	ilvA	188.99	NIT	2.27644	8962	E6	279.951	no	51.5042
146	ilvA	209.01	NIT	2.32017	8963	E6	280.392	no	56.9601
144	ilvA	60.8682	TMP	1.78439	11641	E6	573.516	no	203.399
145	ilvA	120.455	TMP	2.08083	11642	E6	573.992	no	402.517
146	ilvA	51.6586	TMP	1.71314	11643	E6	574.436	no	172.624
203	iscR	3.04987	MEC	0.484281	17221	G5	471.008	no	67.6009
204	iscR	42.9271	MEC	1.63273	17222	G5	471.516	no	951.487
205	iscR	6.19341	MEC	0.79193	17223	G5	471.828	no	137.278
204	iscR	265.106	NIT	2.42342	8961	G5	279.509	no	73.9061
205	iscR	259.254	NIT	2.41373	8962	G5	279.951	no	72.2747
206	iscR	196.734	NIT	2.29388	8963	G5	280.392	no	54.8454
204	iscR	66.4896	TMP	1.82275	11641	G5	573.516	no	202.64
205	iscR	34.5376	TMP	1.53829	11642	G5	573.992	no	105.26
206	iscR	193.427	TMP	2.28652	11643	G5	574.436	no	589.508
731	kdgT	7.25302	MEC	0.860519	17227	F8	470.866	no	231.963
732	kdgT	128.94	MEC	2.11039	17228	F8	471.31	no	4123.69
733	kdgT	32.6757	MEC	1.51422	17229	F8	476.176	no	1045.02
725	kdgT	192.642	NIT	2.28475	8967	F8	278.916	no	60.7375
726	kdgT	249.788	NIT	2.39757	8968	F8	279.393	no	78.7548
727	kdgT	171.598	NIT	2.23451	8969	F8	279.801	no	54.1026
731	kdgT	27.0098	TMP	1.43152	11647	F8	573.332	no	93.754
732	kdgT	1468.16	TMP	3.16677	11648	F8	573.843	no	5096.13
733	kdgT	53.9336	TMP	1.73186	11649	F8	574.27	no	187.209
749	kdpE	34.3184	MEC	1.53553	17227	G2	470.866	no	991.594
750	kdpE	4.34312	MEC	0.637802	17228	G2	471.31	no	125.49
751	kdpE	54.0725	MEC	1.73298	17229	G2	476.176	no	1562.37
743	kdpE	88.296	NIT	1.94594	8967	G2	278.916	no	24.5094
744	kdpE	140.416	NIT	2.14742	8968	G2	279.393	no	38.9769
745	kdpE	144.866	NIT	2.16097	8969	G2	279.801	no	40.2122
749	kdpE	449.207	TMP	2.65245	11647	G2	573.332	no	1567.68
750	kdpE	33.9728	TMP	1.53113	11648	G2	573.843	no	118.561
751	kdpE	74.5404	TMP	1.87239	11649	G2	574.27	no	260.138
515	kdsC	29.6371	MEC	1.47184	17224	G11	470.751	no	511.151
516	kdsC	5.85297	MEC	0.767376	17225	G11	471.159	no	100.946
517	kdsC	14.2825	MEC	1.1548	17226	G11	471.395	no	246.33
511	kdsC	133.842	NIT	2.12659	8964	G11	279.408	no	35.3613
512	kdsC	77.158	NIT	1.88738	8965	G11	279.848	no	20.3853
513	kdsC	130.804	NIT	2.11662	8966	G11	280.354	no	34.5587
515	kdsC	718.941	TMP	2.85669	11644	G11	573.183	no	2865.75
516	kdsC	18.2102	TMP	1.26031	11645	G11	573.617	no	72.5872
517	kdsC	284.938	TMP	2.45475	11646	G11	574.093	no	1135.78
566	kefC	20.209	MEC	1.30554	17227	A6	470.866	no	469.773
567	kefC	126.323	MEC	2.10148	17228	A6	471.31	no	2936.48
568	kefC	10.9125	MEC	1.03793	17229	A6	476.176	no	253.67
562	kefC	170.166	NIT	2.23087	8967	A6	278.916	no	44.1277
563	kefC	141.072	NIT	2.14944	8968	A6	279.393	no	36.583
564	kefC	114.684	NIT	2.0595	8969	A6	279.801	no	29.74
566	kefC	11.303	TMP	1.05319	11647	A6	573.332	no	46.6737
567	kefC	11.5568	TMP	1.06284	11648	A6	573.843	no	47.7217
568	kefC	6.3032	TMP	0.799561	11649	A6	574.27	no	26.0279
257	lacA	10.3361	MEC	1.01436	17221	A4	471.008	yes	208.525
258	lacA	10.7954	MEC	1.03324	17221	E11	471.008	yes	217.793
259	lacA	19.616	MEC	1.29261	17221	F6	471.008	yes	395.745
260	lacA	175.751	MEC	2.2449	17221	G2	471.008	yes	3545.69
261	lacA	111.508	MEC	2.04731	17222	A4	471.516	yes	2249.63
262	lacA	12.7468	MEC	1.1054	17222	E11	471.516	yes	257.161
263	lacA	84.9374	MEC	1.9291	17222	F6	471.516	yes	1713.57
264	lacA	19.463	MEC	1.28921	17222	G2	471.516	yes	392.657
265	lacA	23.4685	MEC	1.37049	17223	A4	471.828	yes	473.467
266	lacA	29.6737	MEC	1.47237	17223	E11	471.828	yes	598.654
267	lacA	69.9149	MEC	1.84457	17223	F6	471.828	yes	1410.5
268	lacA	14.5976	MEC	1.16428	17223	G2	471.828	yes	294.501
269	lacA	29.8304	MEC	1.47466	17224	C5	470.751	yes	601.816
270	lacA	2.15078	MEC	0.332596	17224	D12	470.751	yes	43.391
271	lacA	17.1914	MEC	1.23531	17224	E7	470.751	yes	346.83
272	lacA	9.21474	MEC	0.964483	17224	H1	470.751	yes	185.903
273	lacA	108.969	MEC	2.0373	17225	C5	471.159	yes	2198.4
274	lacA	3.83236	MEC	0.583466	17225	D12	471.159	yes	77.3162
275	lacA	56.3927	MEC	1.75122	17225	E7	471.159	yes	1137.7
276	lacA	19.6481	MEC	1.29332	17225	H1	471.159	yes	396.391
277	lacA	3.18741	MEC	0.503438	17226	C5	471.395	yes	64.3046
278	lacA	39.7441	MEC	1.59927	17226	D12	471.395	yes	801.819
279	lacA	28.8524	MEC	1.46018	17226	E7	471.395	yes	582.084
280	lacA	13.7252	MEC	1.13752	17226	H1	471.395	yes	276.899
281	lacA	7.44361	MEC	0.871784	17227	C5	470.866	yes	150.172
282	lacA	12.5911	MEC	1.10006	17227	D12	470.866	yes	254.019
283	lacA	7.80294	MEC	0.892258	17227	E7	470.866	yes	157.421
284	lacA	56.3986	MEC	1.75127	17227	H1	470.866	yes	1137.82
285	lacA	19.2329	MEC	1.28404	17228	C5	471.31	yes	388.015
286	lacA	13.413	MEC	1.12752	17228	D12	471.31	yes	270.6
287	lacA	13.6007	MEC	1.13356	17228	E7	471.31	yes	274.387
288	lacA	21.0297	MEC	1.32283	17228	H1	471.31	yes	424.264
289	lacA	91.5591	MEC	1.9617	17229	C5	476.176	yes	1847.16
290	lacA	9.13514	MEC	0.960715	17229	D12	476.176	yes	184.297
291	lacA	30.094	MEC	1.47848	17229	E7	476.176	yes	607.133
292	lacA	13.7968	MEC	1.13978	17229	H1	476.176	yes	278.344
256	lacA	296.922	NIT	2.47264	8961	A4	279.509	yes	79.5528
257	lacA	298.29	NIT	2.47464	8961	E11	279.509	yes	79.9193
258	lacA	276.998	NIT	2.44248	8961	F6	279.509	yes	74.2147
259	lacA	153.128	NIT	2.18505	8961	G2	279.509	yes	41.0268
260	lacA	176.836	NIT	2.24757	8962	A4	279.951	yes	47.3788
261	lacA	203.286	NIT	2.30811	8962	E11	279.951	yes	54.4654
262	lacA	264.78	NIT	2.42289	8962	F6	279.951	yes	70.9412
263	lacA	233.308	NIT	2.36793	8962	G2	279.951	yes	62.509
264	lacA	218.778	NIT	2.34	8963	A4	280.392	yes	58.6161
265	lacA	260.468	NIT	2.41575	8963	E11	280.392	yes	69.7859
266	lacA	150.478	NIT	2.17747	8963	F6	280.392	yes	40.3168
267	lacA	242.248	NIT	2.38426	8963	G2	280.392	yes	64.9043
268	lacA	258.756	NIT	2.41289	8964	C5	279.408	yes	69.3272
269	lacA	284.454	NIT	2.45401	8964	D12	279.408	yes	76.2123
270	lacA	256.34	NIT	2.40882	8964	E7	279.408	yes	68.6799
271	lacA	300	NIT	2.47712	8964	H1	279.408	yes	80.3775
272	lacA	234.416	NIT	2.36999	8965	C5	279.848	yes	62.8059
273	lacA	286.608	NIT	2.45729	8965	D12	279.848	yes	76.7894
274	lacA	211.852	NIT	2.32603	8965	E7	279.848	yes	56.7604
275	lacA	299.548	NIT	2.47647	8965	H1	279.848	yes	80.2564
276	lacA	189.282	NIT	2.27711	8966	C5	280.354	yes	50.7134
277	lacA	254.124	NIT	2.40505	8966	D12	280.354	yes	68.0861
278	lacA	142.94	NIT	2.15515	8966	E7	280.354	yes	38.2972
279	lacA	188.22	NIT	2.27467	8966	H1	280.354	yes	50.4288
280	lacA	257.948	NIT	2.41153	8967	C5	278.916	yes	69.1107
281	lacA	269.802	NIT	2.43105	8967	D12	278.916	yes	72.2867
282	lacA	259.108	NIT	2.41348	8967	E7	278.916	yes	69.4215
283	lacA	291.904	NIT	2.46524	8967	H1	278.916	yes	78.2084
284	lacA	277.5	NIT	2.44326	8968	C5	279.393	yes	74.3492
285	lacA	300	NIT	2.47712	8968	D12	279.393	yes	80.3775
286	lacA	133.602	NIT	2.12581	8968	E7	279.393	yes	35.7953
287	lacA	272.078	NIT	2.43469	8968	H1	279.393	yes	72.8965
288	lacA	274.136	NIT	2.43797	8969	C5	279.801	yes	73.4479
289	lacA	280.554	NIT	2.44802	8969	D12	279.801	yes	75.1674
290	lacA	288.694	NIT	2.46044	8969	E7	279.801	yes	77.3483
291	lacA	281.57	NIT	2.44959	8969	H1	279.801	yes	75.4396
258	lacA	19.5018	TMP	1.29007	11641	A4	573.516	yes	87.8016
259	lacA	43.7188	TMP	1.64067	11641	E11	573.516	yes	196.832
260	lacA	72.4126	TMP	1.85981	11641	F6	573.516	yes	326.018
261	lacA	842.184	TMP	2.92541	11641	G2	573.516	yes	3791.71
262	lacA	30.887	TMP	1.48978	11642	A4	573.992	yes	139.06
263	lacA	275.486	TMP	2.4401	11642	E11	573.992	yes	1240.3
264	lacA	11.222	TMP	1.05007	11642	F6	573.992	yes	50.524
265	lacA	24.4124	TMP	1.38761	11642	G2	573.992	yes	109.91
266	lacA	8.678	TMP	0.93842	11643	A4	574.436	yes	39.0704
267	lacA	18.9362	TMP	1.27729	11643	E11	574.436	yes	85.2552
268	lacA	224.6	TMP	2.35141	11643	F6	574.436	yes	1011.2
269	lacA	14.007	TMP	1.14635	11643	G2	574.436	yes	63.0628
270	lacA	268.348	TMP	2.4287	11644	C5	573.183	yes	1208.17
271	lacA	147.76	TMP	2.16956	11644	D12	573.183	yes	665.25
272	lacA	66.2436	TMP	1.82114	11644	E7	573.183	yes	298.244
273	lacA	74.6218	TMP	1.87287	11644	H1	573.183	yes	335.965
274	lacA	135.983	TMP	2.13348	11645	C5	573.617	yes	612.225
275	lacA	143.972	TMP	2.15828	11645	D12	573.617	yes	648.197
276	lacA	157.997	TMP	2.19865	11645	E7	573.617	yes	711.337
277	lacA	38.1388	TMP	1.58137	11645	H1	573.617	yes	171.71
278	lacA	6.484	TMP	0.811843	11646	C5	574.093	yes	29.1925
279	lacA	15.7968	TMP	1.19857	11646	D12	574.093	yes	71.1209
280	lacA	38.8224	TMP	1.58908	11646	E7	574.093	yes	174.787
281	lacA	137.703	TMP	2.13894	11646	H1	574.093	yes	619.972
282	lacA	37.6998	TMP	1.57634	11647	C5	573.332	yes	169.733
283	lacA	77.8412	TMP	1.89121	11647	D12	573.332	yes	350.459
284	lacA	68.1664	TMP	1.83357	11647	E7	573.332	yes	306.901
285	lacA	12.4858	TMP	1.09642	11647	H1	573.332	yes	56.214
286	lacA	30.726	TMP	1.48751	11648	C5	573.843	yes	138.336
287	lacA	257.123	TMP	2.41014	11648	D12	573.843	yes	1157.63
288	lacA	10.2362	TMP	1.01014	11648	E7	573.843	yes	46.0857
289	lacA	290.843	TMP	2.46366	11648	H1	573.843	yes	1309.44
290	lacA	22.7672	TMP	1.35731	11649	C5	574.27	yes	102.503
291	lacA	671.085	TMP	2.82678	11649	D12	574.27	yes	3021.38
292	lacA	172.649	TMP	2.23716	11649	E7	574.27	yes	777.307
293	lacA	83.312	TMP	1.92071	11649	H1	574.27	yes	375.09
350	ldcA	34.0278	MEC	1.53183	17224	B9	470.751	no	401.438
351	ldcA	5.87317	MEC	0.768872	17225	B9	471.159	no	69.2877
352	ldcA	16.1321	MEC	1.20769	17226	B9	471.395	no	190.316
347	ldcA	120.226	NIT	2.08	8964	B9	279.408	no	31.8147
348	ldcA	143.296	NIT	2.15623	8966	B9	280.354	no	37.9196
350	ldcA	91.343	TMP	1.96068	11644	B9	573.183	no	545.429
351	ldcA	327.045	TMP	2.51461	11645	B9	573.617	no	1952.86
352	ldcA	122.163	TMP	2.08694	11646	B9	574.093	no	729.46
374	lon	8.56051	MEC	0.932499	17224	C7	470.751	no	76.5608
375	lon	16.0731	MEC	1.2061	17225	C7	471.159	no	143.75
376	lon	26.7868	MEC	1.42792	17226	C7	471.395	no	239.567
370	lon	21.596	NIT	1.33437	8964	C7	279.408	no	7.16988
371	lon	14.8	NIT	1.17026	8965	C7	279.848	no	4.91361
372	lon	23.812	NIT	1.3768	8966	C7	280.354	no	7.9056
374	lon	39.7634	TMP	1.59948	11644	C7	573.183	no	115.083
375	lon	4.8028	TMP	0.681495	11645	C7	573.617	no	13.9002
376	lon	200.147	TMP	2.30135	11646	C7	574.093	no	579.264
78	lpcA	7.13207	MEC	0.853215	17221	C6	471.008	no	93.9308
79	lpcA	4.40368	MEC	0.643816	17222	C6	471.516	no	57.9974
80	lpcA	2.49015	MEC	0.396225	17223	C6	471.828	no	32.7957
78	lpcA	170.53	NIT	2.2318	8961	C6	279.509	no	50.7969
79	lpcA	76.794	NIT	1.88533	8962	C6	279.951	no	22.8751
80	lpcA	98.61	NIT	1.99392	8963	C6	280.392	no	29.3736
78	lpcA	38.7268	TMP	1.58801	11641	C6	573.516	no	125.302
79	lpcA	284.16	TMP	2.45356	11642	C6	573.992	no	919.414
80	lpcA	42.6354	TMP	1.62977	11643	C6	574.436	no	137.949
192	lpp	53.5172	MEC	1.72849	17221	F12	471.008	no	1568.25
193	lpp	55.8896	MEC	1.74733	17222	F12	471.516	no	1637.77
194	lpp	52.8053	MEC	1.72268	17223	F12	471.828	no	1547.39
192	lpp	299.948	NIT	2.47705	8961	F12	279.509	no	85.3204
193	lpp	279.678	NIT	2.44666	8962	F12	279.951	no	79.5546
194	lpp	202.072	NIT	2.30551	8963	F12	280.392	no	57.4795
192	lpp	65.3364	TMP	1.81516	11641	F12	573.516	no	300.687
193	lpp	25.5828	TMP	1.40795	11642	F12	573.992	no	117.736
194	lpp	158.012	TMP	2.19869	11643	F12	574.436	no	727.192
800	lpxL	18.7163	MEC	1.27222	17227	H9	470.866	no	335.669
801	lpxL	7.2573	MEC	0.860775	17228	H9	471.31	no	130.157
802	lpxL	9.11249	MEC	0.959637	17229	H9	476.176	no	163.429
794	lpxL	204.594	NIT	2.31089	8967	H9	278.916	no	54.5599
795	lpxL	217.99	NIT	2.33844	8968	H9	279.393	no	58.1323
796	lpxL	249.046	NIT	2.39628	8969	H9	279.801	no	66.4141
800	lpxL	168.299	TMP	2.22608	11647	H9	573.332	no	522.596
801	lpxL	1054.17	TMP	3.02291	11648	H9	573.843	no	3273.37
802	lpxL	136.18	TMP	2.13411	11649	H9	574.27	no	422.861
620	lpxM	1.9366	MEC	0.287039	17227	C2	470.866	no	149.872
621	lpxM	1.60503	MEC	0.205483	17228	C2	471.31	no	124.212
622	lpxM	8.64661	MEC	0.936846	17229	C2	476.176	no	669.154
614	lpxM	137.082	NIT	2.13698	8967	C2	278.916	no	48.4501
615	lpxM	182.128	NIT	2.26038	8968	C2	279.393	no	64.3711
616	lpxM	157.08	NIT	2.19612	8969	C2	279.801	no	55.5182
620	lpxM	6.9678	TMP	0.843096	11647	C2	573.332	no	73.5983
621	lpxM	2.6686	TMP	0.426283	11648	C2	573.843	no	28.1874
622	lpxM	10.9654	TMP	1.04002	11649	C2	574.27	no	115.823
494	lsrC	4.51606	MEC	0.65476	17224	G3	470.751	no	98.669
495	lsrC	45.4031	MEC	1.65709	17225	G3	471.159	no	991.988
496	lsrC	7.13662	MEC	0.853492	17226	G3	471.395	no	155.924
490	lsrC	240.316	NIT	2.38078	8964	G3	279.408	no	65.296
491	lsrC	131.296	NIT	2.11825	8965	G3	279.848	no	35.6743
492	lsrC	271.752	NIT	2.43417	8966	G3	280.354	no	73.8374
494	lsrC	34.808	TMP	1.54168	11644	G3	573.183	no	160.442
495	lsrC	24.1294	TMP	1.38255	11645	G3	573.617	no	111.221
496	lsrC	17.0384	TMP	1.23143	11646	G3	574.093	no	78.5361
248	ltaE	153.865	MEC	2.18714	17221	H9	471.008	no	3038.99
249	ltaE	11.0331	MEC	1.0427	17222	H9	471.516	no	217.915
250	ltaE	60.3498	MEC	1.78068	17223	H9	471.828	no	1191.97
247	ltaE	154.156	NIT	2.18796	8961	H9	279.509	no	38.8832
248	ltaE	254.98	NIT	2.40651	8962	H9	279.951	no	64.3143
249	ltaE	199.832	NIT	2.30067	8963	H9	280.392	no	50.4042
249	ltaE	298.477	TMP	2.47491	11641	H9	573.516	no	1159.94
250	ltaE	139.775	TMP	2.14543	11642	H9	573.992	no	543.19
251	ltaE	58.3932	TMP	1.76636	11643	H9	574.436	no	226.927
683	lysS	8.98946	MEC	0.953734	17227	E3	470.866	no	150.675
684	lysS	31.2067	MEC	1.49425	17228	E3	471.31	no	523.065
685	lysS	14.3308	MEC	1.15627	17229	E3	476.176	no	240.203
677	lysS	219.416	NIT	2.34127	8967	E3	278.916	no	60.7712
678	lysS	156.486	NIT	2.19448	8968	E3	279.393	no	43.3416
679	lysS	166.416	NIT	2.2212	8969	E3	279.801	no	46.0919
683	lysS	24.3412	TMP	1.38634	11647	E3	573.332	no	95.984
684	lysS	110.649	TMP	2.04395	11648	E3	573.843	no	436.32
685	lysS	37.681	TMP	1.57612	11649	E3	574.27	no	148.586
320	maeB	3.16024	MEC	0.49972	17224	A10	470.751	no	81.4405
321	maeB	31.916	MEC	1.50401	17225	A10	471.159	no	822.488
322	maeB	61.0492	MEC	1.78568	17226	A10	471.395	no	1573.26
318	maeB	94.46	NIT	1.97525	8964	A10	279.408	no	29.1198
319	maeB	132.462	NIT	2.12209	8966	A10	280.354	no	40.8349
321	maeB	13.5028	TMP	1.13042	11644	A10	573.183	no	52.0728
322	maeB	25.0628	TMP	1.39903	11645	A10	573.617	no	96.6533
323	maeB	30.5224	TMP	1.48462	11646	A10	574.093	no	117.708
662	manX	9.26281	MEC	0.966743	17227	D6	470.866	no	231.672
663	manX	33.0422	MEC	1.51907	17228	D6	471.31	no	826.419
664	manX	9.60914	MEC	0.982685	17229	D6	476.176	no	240.334
656	manX	103.98	NIT	2.01695	8967	D6	278.916	no	27.7455
657	manX	109.946	NIT	2.04118	8968	D6	279.393	no	29.3375
658	manX	60.54	NIT	1.78204	8969	D6	279.801	no	16.1542
662	manX	10.8912	TMP	1.03708	11647	D6	573.332	no	61.2696
663	manX	436.099	TMP	2.63959	11648	D6	573.843	no	2453.32
664	manX	14.815	TMP	1.1707	11649	D6	574.27	no	83.3434
254	marA	124.9	MEC	2.09656	17221	H12	471.008	no	3418.04
255	marA	130.223	MEC	2.11469	17222	H12	471.516	no	3563.71
256	marA	7.14758	MEC	0.854159	17223	H12	471.828	no	195.602
253	marA	99.092	NIT	1.99604	8961	H12	279.509	no	18.9237
254	marA	192.222	NIT	2.2838	8962	H12	279.951	no	36.7089
255	marA	90.754	NIT	1.95787	8963	H12	280.392	no	17.3314
255	marA	157.573	TMP	2.19748	11641	H12	573.516	no	588.364
256	marA	9.1676	TMP	0.962256	11642	H12	573.992	no	34.2311
257	marA	81.6328	TMP	1.91186	11643	H12	574.436	no	304.811
755	marR	41.9471	MEC	1.6227	17227	G4	470.866	no	424.158
756	marR	87.8071	MEC	1.94353	17228	G4	471.31	no	887.883
757	marR	2.1921	MEC	0.340861	17229	G4	476.176	no	22.166
749	marR	188.432	NIT	2.27515	8967	G4	278.916	no	49.505
750	marR	216.262	NIT	2.33498	8968	G4	279.393	no	56.8166
751	marR	239.61	NIT	2.3795	8969	G4	279.801	no	62.9506
755	marR	6.1276	TMP	0.78729	11647	G4	573.332	no	30.4046
756	marR	364.134	TMP	2.56126	11648	G4	573.843	no	1806.8
757	marR	15.2682	TMP	1.18379	11649	G4	574.27	no	75.7595
230	mdtC	4.96877	MEC	0.696249	17221	H3	471.008	no	94.1161
231	mdtC	10.2579	MEC	1.01106	17222	H3	471.516	no	194.3
232	mdtC	10.3126	MEC	1.01337	17223	H3	471.828	no	195.336
231	mdtC	284.194	NIT	2.45361	8961	H3	279.509	no	74.8219
232	mdtC	261.036	NIT	2.4167	8962	H3	279.951	no	68.725
233	mdtC	260.698	NIT	2.41614	8963	H3	280.392	no	68.636
231	mdtC	15.8986	TMP	1.20136	11641	H3	573.516	no	33.6155
232	mdtC	15.6956	TMP	1.19578	11642	H3	573.992	no	33.1863
233	mdtC	167.836	TMP	2.22489	11643	H3	574.436	no	354.867
536	mdtE	8.79362	MEC	0.944168	17224	H7	470.751	no	106.662
537	mdtE	15.2588	MEC	1.18352	17225	H7	471.159	no	185.082
538	mdtE	12.8534	MEC	1.10902	17226	H7	471.395	no	155.905
532	mdtE	236.4	NIT	2.37365	8964	H7	279.408	no	61.1615
533	mdtE	282.768	NIT	2.45143	8965	H7	279.848	no	73.1578
534	mdtE	244.752	NIT	2.38873	8966	H7	280.354	no	63.3223
536	mdtE	75.1282	TMP	1.8758	11644	H7	573.183	no	246.377
537	mdtE	15.1254	TMP	1.17971	11645	H7	573.617	no	49.6025
538	mdtE	62.9534	TMP	1.79902	11646	H7	574.093	no	206.45
521	mdtF	43.8074	MEC	1.64155	17224	H2	470.751	no	991.973
522	mdtF	27.4773	MEC	1.43897	17225	H2	471.159	no	622.194
523	mdtF	168.308	MEC	2.2261	17226	H2	471.395	no	3811.15
517	mdtF	299.996	NIT	2.47712	8964	H2	279.408	no	76.628
518	mdtF	157.19	NIT	2.19642	8965	H2	279.848	no	40.151
519	mdtF	298.312	NIT	2.47467	8966	H2	280.354	no	76.1978
521	mdtF	37.8044	TMP	1.57754	11644	H2	573.183	no	134.225
522	mdtF	9.1762	TMP	0.962663	11645	H2	573.617	no	32.5803
523	mdtF	12.9244	TMP	1.11141	11646	H2	574.093	no	45.8884
581	menC	11.1921	MEC	1.04891	17227	A11	470.866	no	156.325
582	menC	2.20985	MEC	0.344363	17228	A11	471.31	no	30.866
583	menC	22.2673	MEC	1.34767	17229	A11	476.176	no	311.017
577	menC	299.998	NIT	2.47712	8967	A11	278.916	no	82.0284
578	menC	232.944	NIT	2.36725	8968	A11	279.393	no	63.6938
579	menC	272.086	NIT	2.43471	8969	A11	279.801	no	74.3964
581	menC	142.172	TMP	2.15281	11647	A11	573.332	no	668.708
582	menC	74.263	TMP	1.87077	11648	A11	573.843	no	349.297
583	menC	18.4322	TMP	1.26558	11649	A11	574.27	no	86.6961
575	metA	16.0527	MEC	1.20555	17227	A9	470.866	no	317.133
576	metA	53.7029	MEC	1.73	17228	A9	471.31	no	1060.94
577	metA	4.29528	MEC	0.632992	17229	A9	476.176	no	84.8565
571	metA	299.982	NIT	2.4771	8967	A9	278.916	no	77.9837
572	metA	298.194	NIT	2.4745	8968	A9	279.393	no	77.5189
573	metA	236.9	NIT	2.37457	8969	A9	279.801	no	61.5848
575	metA	26.6972	TMP	1.42647	11647	A9	573.332	no	135.72
576	metA	59.5958	TMP	1.77522	11648	A9	573.843	no	302.965
577	metA	84.5742	TMP	1.92724	11649	A9	574.27	no	429.947
602	minC	17.0551	MEC	1.23185	17227	B7	470.866	no	513.337
603	minC	52.5567	MEC	1.72063	17228	B7	471.31	no	1581.89
604	minC	4.63932	MEC	0.666454	17229	B7	476.176	no	139.637
598	minC	214.254	NIT	2.33093	8967	B7	278.916	no	95.2999
599	minC	32.632	NIT	1.51364	8968	B7	279.393	no	14.5147
600	minC	162.508	NIT	2.21087	8969	B7	279.801	no	72.2833
602	minC	6.3552	TMP	0.803129	11647	B7	573.332	no	34.1338
603	minC	29.039	TMP	1.46298	11648	B7	573.843	no	155.969
604	minC	4.0998	TMP	0.612763	11649	B7	574.27	no	22.02
332	moaA	4.9134	MEC	0.691382	17224	B3	470.751	no	71.4108
333	moaA	7.11638	MEC	0.852259	17225	B3	471.159	no	103.429
334	moaA	5.84581	MEC	0.766844	17226	B3	471.395	no	84.9622
329	moaA	87.57	NIT	1.94236	8964	B3	279.408	no	20.4017
330	moaA	239.698	NIT	2.37966	8965	B3	279.848	no	55.8439
331	moaA	151.204	NIT	2.17956	8966	B3	280.354	no	35.2269
333	moaA	9.784	TMP	0.990516	11645	B3	573.617	no	40.7929
334	moaA	2.4706	TMP	0.392802	11646	B3	574.093	no	10.3008
608	motB	5.63344	MEC	0.750773	17227	B9	470.866	no	89.3669
609	motB	37.5226	MEC	1.57429	17228	B9	471.31	no	595.246
610	motB	2.39741	MEC	0.379742	17229	B9	476.176	no	38.0317
604	motB	56.02	NIT	1.74834	8968	B9	279.393	no	14.825
608	motB	155.587	TMP	2.19197	11647	B9	573.332	no	897.122
609	motB	11.3476	TMP	1.0549	11648	B9	573.843	no	65.4307
610	motB	451.915	TMP	2.65506	11649	B9	574.27	no	2605.76
449	mprA	118.896	MEC	2.07517	17224	E12	470.751	no	2578.7
450	mprA	115.881	MEC	2.06401	17225	E12	471.159	no	2513.3
451	mprA	12.8263	MEC	1.1081	17226	E12	471.395	no	278.185
445	mprA	245.794	NIT	2.39057	8964	E12	279.408	no	80.348
446	mprA	198.302	NIT	2.29733	8965	E12	279.848	no	64.8233
447	mprA	240.808	NIT	2.38167	8966	E12	280.354	no	78.7181
449	mprA	1470.83	TMP	3.16756	11644	E12	573.183	no	4866.06
450	mprA	184.663	TMP	2.26638	11645	E12	573.617	no	610.936
451	mprA	352.399	TMP	2.54703	11646	E12	574.093	no	1165.87
569	mutL	301.058	MEC	2.47865	17227	A7	470.866	no	6764.62
570	mutL	330.123	MEC	2.51868	17228	A7	471.31	no	7417.7
571	mutL	241.819	MEC	2.38349	17229	A7	476.176	no	5433.55
565	mutL	249.228	NIT	2.3966	8967	A7	278.916	no	77.9016
566	mutL	299.99	NIT	2.47711	8968	A7	279.393	no	93.7683
567	mutL	297.35	NIT	2.47327	8969	A7	279.801	no	92.9431
569	mutL	1500	TMP	3.17609	11647	A7	573.332	no	7668.06
570	mutL	318.304	TMP	2.50284	11648	A7	573.843	no	1627.18
571	mutL	1500	TMP	3.17609	11649	A7	574.27	no	7668.06
54	mutT	324.415	MEC	2.5111	17221	B8	471.008	no	5597.68
55	mutT	175.048	MEC	2.24316	17222	B8	471.516	no	3020.4
56	mutT	261.581	MEC	2.41761	17223	B8	471.828	no	4513.5
54	mutT	300	NIT	2.47712	8961	B8	279.509	no	134.932
55	mutT	300	NIT	2.47712	8962	B8	279.951	no	134.932
56	mutT	298.938	NIT	2.47558	8963	B8	280.392	no	134.454
54	mutT	1500	TMP	3.17609	11641	B8	573.516	no	5324
55	mutT	1499.94	TMP	3.17607	11642	B8	573.992	no	5323.77
56	mutT	1500	TMP	3.17609	11643	B8	574.436	no	5324
779	ndh	4.52331	MEC	0.655456	17227	H2	470.866	no	101.88
780	ndh	6.61649	MEC	0.820628	17228	H2	471.31	no	149.026
781	ndh	16.2657	MEC	1.21127	17229	H2	476.176	no	366.359
773	ndh	93.298	NIT	1.96987	8967	H2	278.916	no	23.098
774	ndh	137.07	NIT	2.13694	8968	H2	279.393	no	33.9347
775	ndh	63.374	NIT	1.80191	8969	H2	279.801	no	15.6896
779	ndh	38.1878	TMP	1.58192	11647	H2	573.332	no	160.077
780	ndh	14.8194	TMP	1.17083	11648	H2	573.843	no	62.1207
781	ndh	7.5834	TMP	0.879864	11649	H2	574.27	no	31.7885
27	nfnB	14.2878	MEC	1.15497	17221	A11	471.008	no	344.562
28	nfnB	4.9893	MEC	0.698039	17222	A11	471.516	no	120.321
29	nfnB	75.2027	MEC	1.87623	17223	A11	471.828	no	1813.57
27	nfnB	276.814	NIT	2.44219	8961	A11	279.509	no	69.094
28	nfnB	182.934	NIT	2.26229	8962	A11	279.951	no	45.6611
29	nfnB	276.292	NIT	2.44137	8963	A11	280.392	no	68.9637
27	nfnB	10.5884	TMP	1.02483	11641	A11	573.516	no	53.1663
28	nfnB	5.1708	TMP	0.713558	11642	A11	573.992	no	25.9636
29	nfnB	726.406	TMP	2.86118	11643	A11	574.436	no	3647.42
485	nfsA	80.1331	MEC	1.90381	17224	F12	470.751	no	1912.34
486	nfsA	16.545	MEC	1.21867	17225	F12	471.159	no	394.839
487	nfsA	103.874	MEC	2.01651	17226	F12	471.395	no	2478.91
481	nfsA	295.68	NIT	2.47082	8964	F12	279.408	no	51.1757
482	nfsA	291.518	NIT	2.46467	8965	F12	279.848	no	50.4553
483	nfsA	299.994	NIT	2.47711	8966	F12	280.354	no	51.9223
485	nfsA	335.628	TMP	2.52586	11644	F12	573.183	no	942.581
486	nfsA	32.7482	TMP	1.51519	11645	F12	573.617	no	91.9704
487	nfsA	28.6286	TMP	1.4568	11646	F12	574.093	no	80.4008
728	nmpC	13.4871	MEC	1.12992	17227	F7	470.866	no	347.864
729	nmpC	1.82466	MEC	0.261183	17228	F7	471.31	no	47.0625
730	nmpC	15.0055	MEC	1.17625	17229	F7	476.176	no	387.028
722	nmpC	134.438	NIT	2.12852	8967	F7	278.916	no	36.5344
723	nmpC	203.278	NIT	2.30809	8968	F7	279.393	no	55.2421
724	nmpC	128.968	NIT	2.11048	8969	F7	279.801	no	35.0479
728	nmpC	15.5328	TMP	1.19125	11647	F7	573.332	no	80.4412
729	nmpC	14.5076	TMP	1.1616	11648	F7	573.843	no	75.1319
730	nmpC	9.9402	TMP	0.997395	11649	F7	574.27	no	51.4783
186	nudE	24.5244	MEC	1.3896	17221	F10	471.008	no	484.366
187	nudE	33.5067	MEC	1.52513	17222	F10	471.516	no	661.771
188	nudE	12.3112	MEC	1.0903	17223	F10	471.828	no	243.151
186	nudE	190.978	NIT	2.28098	8961	F10	279.509	no	50.8787
187	nudE	219.462	NIT	2.34136	8962	F10	279.951	no	58.4671
188	nudE	125.618	NIT	2.09905	8963	F10	280.392	no	33.466
186	nudE	21.887	TMP	1.34019	11641	F10	573.516	no	71.4298
187	nudE	15.871	TMP	1.2006	11642	F10	573.992	no	51.7961
188	nudE	612.347	TMP	2.787	11643	F10	574.436	no	1998.44
317	nuoB	1.75461	MEC	0.244181	17224	A9	470.751	no	60.9823
318	nuoB	2.93797	MEC	0.468047	17225	A9	471.159	no	102.111
319	nuoB	30.4648	MEC	1.4838	17226	A9	471.395	no	1058.82
316	nuoB	96.052	NIT	1.98251	8964	A9	279.408	no	31.6828
317	nuoB	138.222	NIT	2.14058	8966	A9	280.354	no	45.5926
318	nuoB	11.4512	TMP	1.05885	11644	A9	573.183	no	44.9662
319	nuoB	117.608	TMP	2.07044	11645	A9	573.617	no	461.818
320	nuoB	32.8766	TMP	1.51689	11646	A9	574.093	no	129.099
120	nuoE	3.98232	MEC	0.600136	17221	D10	471.008	no	100.256
121	nuoE	9.43211	MEC	0.974609	17222	D10	471.516	no	237.455
122	nuoE	2.58655	MEC	0.41272	17223	D10	471.828	no	65.1168
120	nuoE	53.174	NIT	1.7257	8961	D10	279.509	no	14.3391
121	nuoE	63.078	NIT	1.79988	8962	D10	279.951	no	17.0098
122	nuoE	46.632	NIT	1.66868	8963	D10	280.392	no	12.575
120	nuoE	41.2768	TMP	1.61571	11641	D10	573.516	no	183.373
121	nuoE	190.563	TMP	2.28004	11642	D10	573.992	no	846.581
122	nuoE	17.8026	TMP	1.25048	11643	D10	574.436	no	79.0884
215	nuoG	8.3769	MEC	0.923083	17221	G10	471.008	no	140.108
216	nuoG	11.4285	MEC	1.05799	17222	G10	471.516	no	191.147
217	nuoG	16.1142	MEC	1.20721	17223	G10	471.828	no	269.518
216	nuoG	104.514	NIT	2.01917	8961	G10	279.509	no	29.9716
217	nuoG	143.052	NIT	2.15549	8962	G10	279.951	no	41.0233
218	nuoG	99.674	NIT	1.99858	8963	G10	280.392	no	28.5837
216	nuoG	53.2244	TMP	1.72611	11641	G10	573.516	no	187.876
217	nuoG	17.6988	TMP	1.24794	11642	G10	573.992	no	62.4747
218	nuoG	1180.91	TMP	3.07222	11643	G10	574.436	no	4168.47
251	ompA	13.8398	MEC	1.14113	17221	H10	471.008	no	386.17
252	ompA	8.85571	MEC	0.947223	17222	H10	471.516	no	247.1
253	ompA	13.6118	MEC	1.13392	17223	H10	471.828	no	379.809
250	ompA	203.748	NIT	2.30909	8961	H10	279.509	no	62.4857
251	ompA	252.054	NIT	2.40149	8962	H10	279.951	no	77.3003
252	ompA	192.36	NIT	2.28411	8963	H10	280.392	no	58.9932
252	ompA	33.8176	TMP	1.52914	11641	H10	573.516	no	173.696
253	ompA	24.9036	TMP	1.39626	11642	H10	573.992	no	127.911
254	ompA	165.606	TMP	2.21908	11643	H10	574.436	no	850.597
242	ompF	38.5667	MEC	1.58621	17221	H7	471.008	no	633.503
243	ompF	4.87078	MEC	0.687598	17222	H7	471.516	no	80.0082
244	ompF	40.3723	MEC	1.60608	17223	H7	471.828	no	663.162
241	ompF	25.722	NIT	1.4103	8961	H7	279.509	no	6.22236
242	ompF	106.466	NIT	2.02721	8962	H7	279.951	no	25.755
243	ompF	227.42	NIT	2.35683	8963	H7	280.392	no	55.0147
243	ompF	31.1816	TMP	1.4939	11641	H7	573.516	no	69.9474
244	ompF	17.882	TMP	1.25242	11642	H7	573.992	no	40.1134
245	ompF	311.443	TMP	2.49338	11643	H7	574.436	no	698.638
162	ompR	7.13092	MEC	0.853146	17221	F1	471.008	no	121.702
163	ompR	1.56918	MEC	0.195672	17222	F1	471.516	no	26.7808
164	ompR	2.27881	MEC	0.357709	17223	F1	471.828	no	38.8921
162	ompR	270.43	NIT	2.43205	8961	F1	279.509	no	41.4838
163	ompR	260.906	NIT	2.41648	8962	F1	279.951	no	40.0229
164	ompR	249.854	NIT	2.39769	8963	F1	280.392	no	38.3275
162	ompR	203.179	TMP	2.30788	11641	F1	573.516	no	903.802
163	ompR	20.1234	TMP	1.3037	11642	F1	573.992	no	89.5151
164	ompR	25.437	TMP	1.40547	11643	F1	574.436	no	113.152
635	oppF	17.8954	MEC	1.25274	17227	C8	470.866	no	544.212
636	oppF	1.97403	MEC	0.295354	17228	C8	471.31	no	60.0318
637	oppF	7.10844	MEC	0.851775	17229	C8	476.176	no	216.173
629	oppF	140.658	NIT	2.14816	8967	C8	278.916	no	40.2333
630	oppF	173.824	NIT	2.24011	8968	C8	279.393	no	49.72
631	oppF	109.066	NIT	2.03769	8969	C8	279.801	no	31.1968
635	oppF	6.7878	TMP	0.831729	11647	C8	573.332	no	26.6923
636	oppF	10.1842	TMP	1.00793	11648	C8	573.843	no	40.0483
637	oppF	10.0618	TMP	1.00268	11649	C8	574.27	no	39.567
362	pal	7.27574	MEC	0.861877	17224	C2	470.751	no	688.283
363	pal	4.01918	MEC	0.604138	17225	C2	471.159	no	380.214
364	pal	4.42989	MEC	0.646393	17226	C2	471.395	no	419.067
358	pal	67.998	NIT	1.8325	8964	C2	279.408	no	17.9272
359	pal	130.372	NIT	2.11518	8965	C2	279.848	no	34.3718
360	pal	199.154	NIT	2.29919	8966	C2	280.354	no	52.5057
362	pal	28.3802	TMP	1.45302	11644	C2	573.183	no	192.575
363	pal	5.1956	TMP	0.715636	11645	C2	573.617	no	35.255
364	pal	71.9662	TMP	1.85713	11646	C2	574.093	no	488.331
239	pepB	4.28684	MEC	0.632137	17221	H6	471.008	no	82.2186
240	pepB	44.0089	MEC	1.64354	17222	H6	471.516	no	844.061
241	pepB	9.99819	MEC	0.999921	17223	H6	471.828	no	191.758
238	pepB	186.898	NIT	2.2716	8961	H6	279.509	no	50.277
239	pepB	112.47	NIT	2.05104	8962	H6	279.951	no	30.2553
240	pepB	66.868	NIT	1.82522	8963	H6	280.392	no	17.988
240	pepB	38.8374	TMP	1.58925	11641	H6	573.516	no	147.815
241	pepB	128.95	TMP	2.11042	11642	H6	573.992	no	490.782
242	pepB	48.3828	TMP	1.68469	11643	H6	574.436	no	184.144
344	pepN	43.4017	MEC	1.63751	17224	B7	470.751	no	1097.68
345	pepN	6.09255	MEC	0.784799	17225	B7	471.159	no	154.088
346	pepN	7.14061	MEC	0.853735	17226	B7	471.395	no	180.595
341	pepN	184.812	NIT	2.26673	8964	B7	279.408	no	54.1659
342	pepN	94.162	NIT	1.97388	8965	B7	279.848	no	27.5976
343	pepN	241.436	NIT	2.3828	8966	B7	280.354	no	70.7616
344	pepN	0.9852	TMP	-0.0064756	11644	B7	573.183	no	11.1441
345	pepN	1.8014	TMP	0.25561	11645	B7	573.617	no	20.3765
346	pepN	468.208	TMP	2.67044	11646	B7	574.093	no	5296.13
479	pepP	14.7682	MEC	1.16933	17224	F10	470.751	no	171.798
480	pepP	30.3998	MEC	1.48287	17225	F10	471.159	no	353.639
481	pepP	5.2241	MEC	0.718012	17226	F10	471.395	no	60.7716
475	pepP	45.02	NIT	1.65341	8964	F10	279.408	no	11.7273
476	pepP	104.182	NIT	2.01779	8965	F10	279.848	no	27.1384
477	pepP	96.306	NIT	1.98365	8966	F10	280.354	no	25.0867
479	pepP	247.926	TMP	2.39432	11644	F10	573.183	no	1081.58
480	pepP	238.446	TMP	2.37739	11645	F10	573.617	no	1040.23
481	pepP	1500	TMP	3.17609	11646	F10	574.093	no	6543.77
353	pepT	2.92383	MEC	0.465952	17224	B11	470.751	no	40.2762
354	pepT	9.34947	MEC	0.970787	17225	B11	471.159	no	128.79
355	pepT	195.211	MEC	2.29051	17226	B11	471.395	no	2689.07
349	pepT	194.668	NIT	2.28929	8964	B11	279.408	no	64.1804
350	pepT	189.706	NIT	2.27808	8965	B11	279.848	no	62.5445
351	pepT	14.368	NIT	1.1574	8966	B11	280.354	no	4.73701
353	pepT	11.248	TMP	1.05108	11644	B11	573.183	no	59.0678
354	pepT	6.983	TMP	0.844042	11645	B11	573.617	no	36.6706
355	pepT	19.8714	TMP	1.29823	11646	B11	574.093	no	104.353
359	pgpB	14.315	MEC	1.15579	17224	C1	470.751	no	360.948
360	pgpB	16.6472	MEC	1.22134	17225	C1	471.159	no	419.754
361	pgpB	8.77252	MEC	0.943124	17226	C1	471.395	no	221.196
355	pgpB	182.458	NIT	2.26116	8964	C1	279.408	no	49.8119
356	pgpB	240.418	NIT	2.38097	8965	C1	279.848	no	65.6353
357	pgpB	200.884	NIT	2.30295	8966	C1	280.354	no	54.8423
359	pgpB	80.6786	TMP	1.90676	11644	C1	573.183	no	527.94
360	pgpB	906.009	TMP	2.95713	11645	C1	573.617	no	5928.69
361	pgpB	4.3302	TMP	0.636508	11646	C1	574.093	no	28.3357
174	phoB	10.9063	MEC	1.03768	17221	F5	471.008	no	186.237
175	phoB	24.9744	MEC	1.3975	17222	F5	471.516	no	426.467
176	phoB	6.80286	MEC	0.832692	17223	F5	471.828	no	116.167
174	phoB	266.218	NIT	2.42524	8961	F5	279.509	no	70.5011
175	phoB	225.528	NIT	2.3532	8962	F5	279.951	no	59.7254
176	phoB	199.602	NIT	2.30016	8963	F5	280.392	no	52.8596
174	phoB	320.507	TMP	2.50584	11641	F5	573.516	no	1339.17
175	phoB	381.907	TMP	2.58196	11642	F5	573.992	no	1595.71
176	phoB	10.6628	TMP	1.02787	11643	F5	574.436	no	44.5522
590	phoE	5.76865	MEC	0.761074	17227	B3	470.866	no	143.965
591	phoE	12.1126	MEC	1.08324	17228	B3	471.31	no	302.29
592	phoE	107.315	MEC	2.03066	17229	B3	476.176	no	2678.2
586	phoE	147.204	NIT	2.16792	8967	B3	278.916	no	39.3715
587	phoE	186.296	NIT	2.2702	8968	B3	279.393	no	49.8271
588	phoE	177.938	NIT	2.25027	8969	B3	279.801	no	47.5917
590	phoE	11.1922	TMP	1.04892	11647	B3	573.332	no	86.6643
591	phoE	241.822	TMP	2.3835	11648	B3	573.843	no	1872.5
592	phoE	26.209	TMP	1.41845	11649	B3	574.27	no	202.943
117	phoQ	0.802833	MEC	-0.0953747	17221	D9	471.008	no	25.0063
118	phoQ	5.21996	MEC	0.717667	17222	D9	471.516	no	162.589
119	phoQ	44.0176	MEC	1.64363	17223	D9	471.828	no	1371.04
117	phoQ	87.692	NIT	1.94296	8961	D9	279.509	no	27.0302
118	phoQ	89.726	NIT	1.95292	8962	D9	279.951	no	27.6572
119	phoQ	55.998	NIT	1.74817	8963	D9	280.392	no	17.2608
117	phoQ	11.0926	TMP	1.04503	11641	D9	573.516	no	107.907
118	phoQ	324.227	TMP	2.51085	11642	D9	573.992	no	3154.02
119	phoQ	2.84	TMP	0.453318	11643	D9	574.436	no	27.6269
641	pldB	13.6496	MEC	1.13512	17227	C10	470.866	no	252.524
642	pldB	65.0321	MEC	1.81313	17228	C10	471.31	no	1203.12
643	pldB	14.9312	MEC	1.1741	17229	C10	476.176	no	276.234
635	pldB	299.612	NIT	2.47656	8967	C10	278.916	no	81.1907
636	pldB	299.998	NIT	2.47712	8968	C10	279.393	no	81.2953
637	pldB	214.746	NIT	2.33193	8969	C10	279.801	no	58.1932
641	pldB	29.3784	TMP	1.46803	11647	C10	573.332	no	146.248
642	pldB	60.642	TMP	1.78277	11648	C10	573.843	no	301.881
643	pldB	29.2088	TMP	1.46551	11649	C10	574.27	no	145.404
24	pntB	154.796	MEC	2.18976	17221	A10	471.008	no	2329.67
25	pntB	2.50155	MEC	0.39821	17222	A10	471.516	no	37.6482
26	pntB	18.6516	MEC	1.27072	17223	A10	471.828	no	280.705
24	pntB	178.024	NIT	2.25048	8961	A10	279.509	no	48.5882
25	pntB	75.812	NIT	1.87974	8962	A10	279.951	no	20.6914
26	pntB	123.434	NIT	2.09143	8963	A10	280.392	no	33.6889
24	pntB	22.1922	TMP	1.3462	11641	A10	573.516	no	103.8
25	pntB	43.3616	TMP	1.63711	11642	A10	573.992	no	202.816
26	pntB	30.3346	TMP	1.48194	11643	A10	574.436	no	141.885
51	polB	7.26653	MEC	0.861327	17221	B7	471.008	no	186.459
52	polB	35.1114	MEC	1.54545	17222	B7	471.516	no	900.96
53	polB	3.11314	MEC	0.493199	17223	B7	471.828	no	79.8835
51	polB	161.412	NIT	2.20794	8961	B7	279.509	no	45.4447
52	polB	78.27	NIT	1.8936	8962	B7	279.951	no	22.0365
53	polB	156.39	NIT	2.19421	8963	B7	280.392	no	44.0308
51	polB	29.0966	TMP	1.46384	11641	B7	573.516	no	119.688
52	polB	109.278	TMP	2.03853	11642	B7	573.992	no	449.511
53	polB	7.8962	TMP	0.897418	11643	B7	574.436	no	32.4808
365	potH	5.34984	MEC	0.728341	17224	C3	470.751	no	135.88
366	potH	16.938	MEC	1.22886	17225	C3	471.159	no	430.207
367	potH	2.87684	MEC	0.458915	17226	C3	471.395	no	73.0685
361	potH	124.708	NIT	2.09589	8964	C3	279.408	no	34.921
362	potH	83.828	NIT	1.92339	8965	C3	279.848	no	23.4737
363	potH	116.572	NIT	2.06659	8966	C3	280.354	no	32.6428
365	potH	15.247	TMP	1.18318	11644	C3	573.183	no	105.618
366	potH	5.7398	TMP	0.758897	11645	C3	573.617	no	39.7602
367	potH	17.397	TMP	1.24047	11646	C3	574.093	no	120.511
584	ppiD	31.2095	MEC	1.49429	17227	A12	470.866	no	478.595
585	ppiD	15.9631	MEC	1.20312	17228	A12	471.31	no	244.793
586	ppiD	89.9269	MEC	1.95389	17229	A12	476.176	no	1379.02
580	ppiD	295.734	NIT	2.4709	8967	A12	278.916	no	82.3743
581	ppiD	242.182	NIT	2.38414	8968	A12	279.393	no	67.4578
582	ppiD	238.51	NIT	2.37751	8969	A12	279.801	no	66.435
584	ppiD	99.9692	TMP	1.99987	11647	A12	573.332	no	570.12
585	ppiD	28.1168	TMP	1.44897	11648	A12	573.843	no	160.349
586	ppiD	113.172	TMP	2.05374	11649	A12	574.27	no	645.415
338	ppk	9.50131	MEC	0.977784	17224	B5	470.751	no	204.616
339	ppk	6.73952	MEC	0.828629	17225	B5	471.159	no	145.139
340	ppk	7.43118	MEC	0.871058	17226	B5	471.395	no	160.035
335	ppk	89.392	NIT	1.9513	8964	B5	279.408	no	19.3554
336	ppk	78.898	NIT	1.89707	8965	B5	279.848	no	17.0832
337	ppk	152.156	NIT	2.18229	8966	B5	280.354	no	32.9452
338	ppk	25.3446	TMP	1.40389	11644	B5	573.183	no	161.053
339	ppk	5.4482	TMP	0.736253	11645	B5	573.617	no	34.6208
340	ppk	6.1904	TMP	0.791719	11646	B5	574.093	no	39.3371
197	proQ	28.099	MEC	1.44869	17221	G3	471.008	no	568.364
198	proQ	6.76275	MEC	0.830123	17222	G3	471.516	no	136.791
199	proQ	10.5621	MEC	1.02375	17223	G3	471.828	no	213.642
198	proQ	174.94	NIT	2.24289	8961	G3	279.509	no	53.9316
199	proQ	179.744	NIT	2.25465	8962	G3	279.951	no	55.4126
200	proQ	103.992	NIT	2.017	8963	G3	280.392	no	32.0593
198	proQ	14.92	TMP	1.17377	11641	G3	573.516	no	74.1266
199	proQ	7.1522	TMP	0.85444	11642	G3	573.992	no	35.5341
200	proQ	18.5898	TMP	1.26927	11643	G3	574.436	no	92.3592
377	ptrB	16.4293	MEC	1.21562	17224	C8	470.751	no	313.917
378	ptrB	12.4075	MEC	1.09368	17225	C8	471.159	no	237.071
379	ptrB	22.4057	MEC	1.35036	17226	C8	471.395	no	428.107
373	ptrB	51.184	NIT	1.70913	8964	C8	279.408	no	16.5713
374	ptrB	185.9	NIT	2.26928	8965	C8	279.848	no	60.1868
375	ptrB	32.476	NIT	1.51156	8966	C8	280.354	no	10.5144
377	ptrB	41.1498	TMP	1.61437	11644	C8	573.183	no	197.274
378	ptrB	21.3252	TMP	1.32889	11645	C8	573.617	no	102.234
379	ptrB	26.694	TMP	1.42641	11646	C8	574.093	no	127.973
150	purA	92.2621	MEC	1.96502	17221	E8	471.008	no	2305.14
151	purA	31.5367	MEC	1.49882	17222	E8	471.516	no	787.932
152	purA	8.94356	MEC	0.951511	17223	E8	471.828	no	223.452
150	purA	97.156	NIT	1.98747	8961	E8	279.509	no	26.6845
151	purA	135.262	NIT	2.13118	8962	E8	279.951	no	37.1506
152	purA	172.952	NIT	2.23793	8963	E8	280.392	no	47.5024
150	purA	88.8374	TMP	1.9486	11641	E8	573.516	no	1252.85
151	purA	14.615	TMP	1.1648	11642	E8	573.992	no	206.111
152	purA	15.3002	TMP	1.1847	11643	E8	574.436	no	215.774
90	pyrB	7.80249	MEC	0.892233	17221	C10	471.008	no	150.316
91	pyrB	7.49066	MEC	0.87452	17222	C10	471.516	no	144.308
92	pyrB	28.1303	MEC	1.44917	17223	C10	471.828	no	541.932
90	pyrB	164.686	NIT	2.21666	8961	C10	279.509	no	46.3607
91	pyrB	158.86	NIT	2.20101	8962	C10	279.951	no	44.7206
92	pyrB	257.528	NIT	2.41082	8963	C10	280.392	no	72.4966
90	pyrB	333.998	TMP	2.52374	11641	C10	573.516	no	1703.91
91	pyrB	87.075	TMP	1.93989	11642	C10	573.992	no	444.217
92	pyrB	117.749	TMP	2.07096	11643	C10	574.436	no	600.702
168	rcsB	69.7368	MEC	1.84346	17221	F3	471.008	no	1732.3
169	rcsB	120.886	MEC	2.08238	17222	F3	471.516	no	3002.86
170	rcsB	11.7762	MEC	1.07101	17223	F3	471.828	no	292.527
168	rcsB	173.924	NIT	2.24036	8961	F3	279.509	no	47.0187
169	rcsB	245.304	NIT	2.3897	8962	F3	279.951	no	66.3156
170	rcsB	239.304	NIT	2.37895	8963	F3	280.392	no	64.6936
168	rcsB	268.187	TMP	2.42844	11641	F3	573.516	no	949.59
169	rcsB	229.528	TMP	2.36084	11642	F3	573.992	no	812.708
170	rcsB	39.1608	TMP	1.59285	11643	F3	574.436	no	138.66
296	rcsC	2.34815	MEC	0.370725	17224	A2	470.751	no	49.3526
297	rcsC	4.15455	MEC	0.618524	17225	A2	471.159	no	87.319
298	rcsC	31.9608	MEC	1.50462	17226	A2	471.395	no	671.743
295	rcsC	48.114	NIT	1.68227	8964	A2	279.408	no	17.2652
296	rcsC	37.84	NIT	1.57795	8965	A2	279.848	no	13.5785
297	rcsC	64.504	NIT	1.80959	8966	A2	280.354	no	23.1466
297	rcsC	12.6642	TMP	1.10258	11644	A2	573.183	no	66.0886
298	rcsC	7.949	TMP	0.900312	11645	A2	573.617	no	41.4822
299	rcsC	203.675	TMP	2.30894	11646	A2	574.093	no	1062.88
236	recA	3.44969	MEC	0.537781	17221	H5	471.008	no	43.2616
237	recA	3.78756	MEC	0.57836	17222	H5	471.516	no	47.4987
238	recA	1.66273	MEC	0.220821	17223	H5	471.828	no	20.8518
237	recA	4.19	NIT	0.622214	8961	H5	279.509	no	16.5745
237	recA	1.6164	TMP	0.208549	11641	H5	573.516	no	19.9059
238	recA	2.5424	TMP	0.405244	11642	H5	573.992	no	31.3096
239	recA	1.2848	TMP	0.108836	11643	H5	574.436	no	15.8223
776	recF	6.51196	MEC	0.813712	17227	G12	470.866	no	95.5844
777	recF	13.8181	MEC	1.14045	17228	G12	471.31	no	202.826
778	recF	3.9371	MEC	0.595176	17229	G12	476.176	no	57.7898
770	recF	25.662	NIT	1.40929	8967	G12	278.916	no	25.0534
771	recF	116.096	NIT	2.06482	8968	G12	279.393	no	113.343
772	recF	53.938	NIT	1.73189	8969	G12	279.801	no	52.6589
776	recF	11.57	TMP	1.06333	11647	G12	573.332	no	81.1822
777	recF	97.2172	TMP	1.98774	11648	G12	573.843	no	682.136
778	recF	17.9824	TMP	1.25485	11649	G12	574.27	no	126.176
704	recG	9.10116	MEC	0.959097	17227	E11	470.866	no	270.955
705	recG	10.9595	MEC	1.03979	17228	E11	471.31	no	326.282
706	recG	7.21562	MEC	0.858273	17229	E11	476.176	no	214.82
698	recG	102.654	NIT	2.01138	8967	E11	278.916	no	98.7247
699	recG	173.248	NIT	2.23867	8968	E11	279.393	no	166.617
700	recG	123.878	NIT	2.09299	8969	E11	279.801	no	119.136
704	recG	7.9962	TMP	0.902884	11647	E11	573.332	no	46.4987
705	recG	167.516	TMP	2.22406	11648	E11	573.843	no	974.122
706	recG	749.877	TMP	2.87499	11649	E11	574.27	no	4360.61
770	recN	15.5799	MEC	1.19257	17227	G10	470.866	no	470.536
771	recN	6.1052	MEC	0.7857	17228	G10	471.31	no	184.386
772	recN	26.4716	MEC	1.42278	17229	G10	476.176	no	799.481
764	recN	146.862	NIT	2.16691	8967	G10	278.916	no	99.1233
765	recN	135.93	NIT	2.13332	8968	G10	279.393	no	91.7448
766	recN	84.618	NIT	1.92746	8969	G10	279.801	no	57.1122
770	recN	5.4754	TMP	0.738416	11647	G10	573.332	no	18.4986
771	recN	68.123	TMP	1.83329	11648	G10	573.843	no	230.154
772	recN	28.2352	TMP	1.45079	11649	G10	574.27	no	95.3927
764	recO	32.5123	MEC	1.51205	17227	G8	470.866	no	649.803
765	recO	38.6737	MEC	1.58742	17228	G8	471.31	no	772.947
766	recO	40.0184	MEC	1.60226	17229	G8	476.176	no	799.824
758	recO	85.82	NIT	1.93359	8967	G8	278.916	no	120.626
759	recO	149.822	NIT	2.17558	8968	G8	279.393	no	210.585
760	recO	116.414	NIT	2.06601	8969	G8	279.801	no	163.627
764	recO	23.982	TMP	1.37989	11647	G8	573.332	no	115.417
765	recO	118.761	TMP	2.07467	11648	G8	573.843	no	571.557
766	recO	248.2	TMP	2.3948	11649	G8	574.27	no	1194.5
548	recR	13.0646	MEC	1.11609	17224	H12	470.751	no	294.819
549	recR	11.5362	MEC	1.06206	17225	H12	471.159	no	260.33
550	recR	12.9171	MEC	1.11116	17226	H12	471.395	no	291.491
544	recR	171.182	NIT	2.23346	8964	H12	279.408	no	222.572
545	recR	109.23	NIT	2.03834	8965	H12	279.848	no	142.022
546	recR	152.566	NIT	2.18346	8966	H12	280.354	no	198.367
548	recR	60.6528	TMP	1.78285	11644	H12	573.183	no	257.242
549	recR	403.972	TMP	2.60635	11645	H12	573.617	no	1713.34
550	recR	42.2832	TMP	1.62617	11646	H12	574.093	no	179.332
153	relA	14.756	MEC	1.16897	17221	E9	471.008	no	345.954
154	relA	11.924	MEC	1.07642	17222	E9	471.516	no	279.557
155	relA	11.2974	MEC	1.05298	17223	E9	471.828	no	264.868
153	relA	115.428	NIT	2.06231	8961	E9	279.509	no	48.5223
154	relA	97.62	NIT	1.98954	8962	E9	279.951	no	41.0364
155	relA	114.458	NIT	2.05865	8963	E9	280.392	no	48.1145
153	relA	36.6618	TMP	1.56421	11641	E9	573.516	no	179.904
154	relA	95.4054	TMP	1.97957	11642	E9	573.992	no	468.167
155	relA	23.1154	TMP	1.3639	11643	E9	574.436	no	113.43
108	rfaC	3.49788	MEC	0.543805	17221	D5	471.008	no	50.9473
109	rfaC	4.10924	MEC	0.613761	17222	D5	471.516	no	59.8519
110	rfaC	6.71383	MEC	0.82697	17223	D5	471.828	no	97.7882
108	rfaC	121.494	NIT	2.08455	8961	D5	279.509	no	35.5475
109	rfaC	23.026	NIT	1.36222	8962	D5	279.951	no	6.73709
110	rfaC	140.408	NIT	2.14739	8963	D5	280.392	no	41.0815
108	rfaC	2.9314	TMP	0.467075	11641	D5	573.516	no	8.26429
109	rfaC	11.4764	TMP	1.05981	11642	D5	573.992	no	32.3546
110	rfaC	25.3006	TMP	1.40313	11643	D5	574.436	no	71.3282
632	rfaD	6.50617	MEC	0.813325	17227	C7	470.866	no	94.9301
633	rfaD	3.11343	MEC	0.49324	17228	C7	471.31	no	45.4274
634	rfaD	6.5799	MEC	0.81822	17229	C7	476.176	no	96.0059
626	rfaD	94.932	NIT	1.97741	8967	C7	278.916	no	27.5546
627	rfaD	188.696	NIT	2.27576	8968	C7	279.393	no	54.7702
628	rfaD	122.152	NIT	2.0869	8969	C7	279.801	no	35.4554
632	rfaD	29.132	TMP	1.46437	11647	C7	573.332	no	220.925
633	rfaD	8.04	TMP	0.905256	11648	C7	573.843	no	60.9721
634	rfaD	15.3678	TMP	1.18661	11649	C7	574.27	no	116.543
707	rfaE	1.79018	MEC	0.252896	17227	E12	470.866	no	26.2758
708	rfaE	6.32522	MEC	0.801076	17228	E12	471.31	no	92.8401
709	rfaE	1.59365	MEC	0.202393	17229	E12	476.176	no	23.3912
701	rfaE	89.368	NIT	1.95118	8967	E12	278.916	no	25.1182
702	rfaE	162.416	NIT	2.21063	8968	E12	279.393	no	45.6494
703	rfaE	182.886	NIT	2.26218	8969	E12	279.801	no	51.4028
707	rfaE	83.5598	TMP	1.922	11647	E12	573.332	no	270.327
708	rfaE	302.326	TMP	2.48048	11648	E12	573.843	no	978.062
709	rfaE	16.8428	TMP	1.22641	11649	E12	574.27	no	54.4886
626	rfaF	6.94996	MEC	0.841983	17227	C4	470.866	no	120.563
627	rfaF	7.20318	MEC	0.857524	17228	C4	471.31	no	124.956
628	rfaF	3.45563	MEC	0.538527	17229	C4	476.176	no	59.9457
620	rfaF	79.38	NIT	1.89971	8967	C4	278.916	no	23.0203
621	rfaF	188.638	NIT	2.27563	8968	C4	279.393	no	54.7054
622	rfaF	128.632	NIT	2.10935	8969	C4	279.801	no	37.3035
626	rfaF	30.4708	TMP	1.48388	11647	C4	573.332	no	139.691
627	rfaF	465.7	TMP	2.66811	11648	C4	573.843	no	2134.97
628	rfaF	7.4192	TMP	0.870357	11649	C4	574.27	no	34.0128
93	rfaG	21.7882	MEC	1.33822	17221	C11	471.008	no	337.184
94	rfaG	10.951	MEC	1.03945	17222	C11	471.516	no	169.472
95	rfaG	37.1211	MEC	1.56962	17223	C11	471.828	no	574.469
93	rfaG	126.914	NIT	2.10351	8961	C11	279.509	no	25.3606
94	rfaG	153.432	NIT	2.18592	8962	C11	279.951	no	30.6596
95	rfaG	198.626	NIT	2.29804	8963	C11	280.392	no	39.6905
93	rfaG	30.426	TMP	1.48324	11641	C11	573.516	no	159.901
94	rfaG	6.681	TMP	0.824841	11642	C11	573.992	no	35.1113
95	rfaG	22.3516	TMP	1.34931	11643	C11	574.436	no	117.466
599	rfaH	3.24305	MEC	0.510953	17227	B6	470.866	no	49.0558
600	rfaH	9.21982	MEC	0.964722	17228	B6	471.31	no	139.463
601	rfaH	7.96845	MEC	0.901374	17229	B6	476.176	no	120.534
595	rfaH	157.16	NIT	2.19634	8967	B6	278.916	no	64.5048
596	rfaH	131.656	NIT	2.11944	8968	B6	279.393	no	54.0369
597	rfaH	105.304	NIT	2.02244	8969	B6	279.801	no	43.221
599	rfaH	5.447	TMP	0.736157	11647	B6	573.332	no	58.7908
600	rfaH	10.3394	TMP	1.0145	11648	B6	573.843	no	111.596
601	rfaH	8.2374	TMP	0.91579	11649	B6	574.27	no	88.9083
614	rfaP	4.50759	MEC	0.653944	17227	B12	470.866	no	62.8599
615	rfaP	14.3014	MEC	1.15538	17228	B12	471.31	no	199.438
616	rfaP	18.6633	MEC	1.27099	17229	B12	476.176	no	260.267
608	rfaP	113.016	NIT	2.05314	8967	B12	278.916	no	28.4222
609	rfaP	106.856	NIT	2.0288	8968	B12	279.393	no	26.873
610	rfaP	157.196	NIT	2.19644	8969	B12	279.801	no	39.533
614	rfaP	3.2108	TMP	0.506613	11647	B12	573.332	no	23.3425
615	rfaP	23.418	TMP	1.36955	11648	B12	573.843	no	170.248
616	rfaP	1.3534	TMP	0.131426	11649	B12	574.27	no	9.83919
12	rna	16.1197	MEC	1.20736	17221	A6	471.008	no	422.842
13	rna	2.15432	MEC	0.33331	17222	A6	471.516	no	56.5108
14	rna	14.1296	MEC	1.15013	17223	A6	471.828	no	370.638
12	rna	178.496	NIT	2.25163	8961	A6	279.509	no	49.2173
13	rna	121.688	NIT	2.08525	8962	A6	279.951	no	33.5535
14	rna	138.43	NIT	2.14123	8963	A6	280.392	no	38.1698
12	rna	133.845	TMP	2.1266	11641	A6	573.516	no	622.637
13	rna	6.0336	TMP	0.780577	11642	A6	573.992	no	28.0678
14	rna	10.1476	TMP	1.00636	11643	A6	574.436	no	47.2058
686	rng	1.44174	MEC	0.158887	17227	E4	470.866	no	20.273
687	rng	13.5589	MEC	1.13222	17228	E4	471.31	no	190.658
688	rng	31.15	MEC	1.49346	17229	E4	476.176	no	438.013
680	rng	148.746	NIT	2.17245	8967	E4	278.916	no	41.9467
681	rng	165.666	NIT	2.21923	8968	E4	279.393	no	46.7182
682	rng	158.73	NIT	2.20066	8969	E4	279.801	no	44.7623
686	rng	18.6842	TMP	1.27147	11647	E4	573.332	no	67.0571
687	rng	14.8358	TMP	1.17131	11648	E4	573.843	no	53.2453
688	rng	575.553	TMP	2.76009	11649	E4	574.27	no	2065.64
680	rob	11.6441	MEC	1.0661	17227	E2	470.866	no	501.011
681	rob	18.2621	MEC	1.26155	17228	E2	471.31	no	785.767
682	rob	18.3855	MEC	1.26448	17229	E2	476.176	no	791.077
674	rob	134.636	NIT	2.12916	8967	E2	278.916	no	43.0276
675	rob	185.222	NIT	2.26769	8968	E2	279.393	no	59.1941
676	rob	102.354	NIT	2.0101	8969	E2	279.801	no	32.7108
680	rob	7.2014	TMP	0.857417	11647	E2	573.332	no	23.7027
681	rob	106.317	TMP	2.0266	11648	E2	573.843	no	349.933
682	rob	11.1676	TMP	1.04796	11649	E2	574.27	no	36.7571
713	rph	7.76949	MEC	0.890393	17227	F2	470.866	no	149.76
714	rph	67.979	MEC	1.83238	17228	F2	471.31	no	1310.32
715	rph	70.8526	MEC	1.85036	17229	F2	476.176	no	1365.71
707	rph	232.08	NIT	2.36564	8967	F2	278.916	no	62.7121
708	rph	300	NIT	2.47712	8968	F2	279.393	no	81.0653
709	rph	252.528	NIT	2.40231	8969	F2	279.801	no	68.2375
713	rph	106.204	TMP	2.02614	11647	F2	573.332	no	450.392
714	rph	15.5156	TMP	1.19077	11648	F2	573.843	no	65.7989
715	rph	8.638	TMP	0.936413	11649	F2	574.27	no	36.6322
39	rpiA	4.09785	MEC	0.612556	17221	B3	471.008	no	145.087
40	rpiA	9.76194	MEC	0.989536	17222	B3	471.516	no	345.629
41	rpiA	3.27818	MEC	0.515633	17223	B3	471.828	no	116.066
39	rpiA	157.652	NIT	2.1977	8961	B3	279.509	no	45.3799
40	rpiA	67.784	NIT	1.83113	8962	B3	279.951	no	19.5115
41	rpiA	152.128	NIT	2.18221	8963	B3	280.392	no	43.7899
39	rpiA	406.052	TMP	2.60858	11641	B3	573.516	no	2443.54
40	rpiA	7.681	TMP	0.885418	11642	B3	573.992	no	46.2228
41	rpiA	28.9976	TMP	1.46236	11643	B3	574.436	no	174.502
81	rplA	8.41524	MEC	0.925066	17221	C7	471.008	no	148.435
82	rplA	24.973	MEC	1.39747	17222	C7	471.516	no	440.495
83	rplA	4.28113	MEC	0.631558	17223	C7	471.828	no	75.5142
81	rplA	112.614	NIT	2.05159	8961	C7	279.509	no	29.5489
82	rplA	62.87	NIT	1.79844	8962	C7	279.951	no	16.4965
83	rplA	98.34	NIT	1.99273	8963	C7	280.392	no	25.8036
81	rplA	30.8432	TMP	1.48916	11641	C7	573.516	no	86.2178
82	rplA	26.7962	TMP	1.42807	11642	C7	573.992	no	74.905
83	rplA	50.5176	TMP	1.70344	11643	C7	574.436	no	141.215
803	rpoD	59.7761	MEC	1.77653	17227	H10	470.866	no	926.618
804	rpoD	119.382	MEC	2.07694	17228	H10	471.31	no	1850.59
805	rpoD	10.7576	MEC	1.03172	17229	H10	476.176	no	166.759
797	rpoD	171.978	NIT	2.23547	8967	H10	278.916	no	54.8287
798	rpoD	217.272	NIT	2.337	8968	H10	279.393	no	69.269
799	rpoD	119.81	NIT	2.07849	8969	H10	279.801	no	38.1969
803	rpoD	27.1104	TMP	1.43314	11647	H10	573.332	no	89.2265
804	rpoD	28.7734	TMP	1.45899	11648	H10	573.843	no	94.6998
805	rpoD	26.0862	TMP	1.41641	11649	H10	574.27	no	85.8556
57	rpoS	38.822	MEC	1.58908	17221	B10	471.008	no	579.106
58	rpoS	5.95904	MEC	0.775177	17222	B10	471.516	no	88.8907
59	rpoS	10.4034	MEC	1.01717	17223	B10	471.828	no	155.187
57	rpoS	196.252	NIT	2.29281	8961	B10	279.509	no	52.9526
58	rpoS	149.462	NIT	2.17453	8962	B10	279.951	no	40.3278
59	rpoS	296.76	NIT	2.47241	8963	B10	280.392	no	80.0717
57	rpoS	283.239	TMP	2.45215	11641	B10	573.516	no	933.388
58	rpoS	76.41	TMP	1.88315	11642	B10	573.992	no	251.802
59	rpoS	21.382	TMP	1.33005	11643	B10	574.436	no	70.4623
159	rpoZ	9.27016	MEC	0.967087	17221	E12	471.008	no	174.91
160	rpoZ	33.6545	MEC	1.52704	17222	E12	471.516	no	634.995
161	rpoZ	16.2596	MEC	1.21111	17223	E12	471.828	no	306.788
159	rpoZ	126.852	NIT	2.1033	8961	E12	279.509	no	24.2672
160	rpoZ	176.07	NIT	2.24569	8962	E12	279.951	no	33.6828
161	rpoZ	116.018	NIT	2.06453	8963	E12	280.392	no	22.1946
159	rpoZ	30.5368	TMP	1.48482	11641	E12	573.516	no	222.014
160	rpoZ	206.121	TMP	2.31412	11642	E12	573.992	no	1498.57
161	rpoZ	238.627	TMP	2.37772	11643	E12	574.436	no	1734.91
794	rseA	35.2391	MEC	1.54703	17227	H7	470.866	no	408.285
795	rseA	4.7853	MEC	0.679909	17228	H7	471.31	no	55.4431
796	rseA	53.0082	MEC	1.72434	17229	H7	476.176	no	614.16
788	rseA	179.772	NIT	2.25472	8967	H7	278.916	no	41.4596
789	rseA	254.77	NIT	2.40615	8968	H7	279.393	no	58.7559
790	rseA	288.174	NIT	2.45965	8969	H7	279.801	no	66.4597
794	rseA	1500	TMP	3.17609	11647	H7	573.332	no	5804.61
795	rseA	87.4748	TMP	1.94188	11648	H7	573.843	no	338.505
796	rseA	176.624	TMP	2.24705	11649	H7	574.27	no	683.491
87	rsuA	10.2144	MEC	1.00921	17221	C9	471.008	no	251.192
88	rsuA	20.4621	MEC	1.31095	17222	C9	471.516	no	503.202
89	rsuA	28.2064	MEC	1.45035	17223	C9	471.828	no	693.651
87	rsuA	119.22	NIT	2.07635	8961	C9	279.509	no	36.3551
88	rsuA	175.284	NIT	2.24374	8962	C9	279.951	no	53.4513
89	rsuA	91.418	NIT	1.96103	8963	C9	280.392	no	27.8771
87	rsuA	16.269	TMP	1.21136	11641	C9	573.516	no	89.6204
88	rsuA	26.9686	TMP	1.43086	11642	C9	573.992	no	148.561
89	rsuA	15.1918	TMP	1.18161	11643	C9	574.436	no	83.6864
656	rsxD	5.58776	MEC	0.747238	17227	D3	470.866	no	114.364
657	rsxD	8.45483	MEC	0.927105	17228	D3	471.31	no	173.044
658	rsxD	13.1436	MEC	1.11871	17229	D3	476.176	no	269.008
650	rsxD	20.888	NIT	1.3199	8967	D3	278.916	no	6.2388
651	rsxD	45.548	NIT	1.65847	8968	D3	279.393	no	13.6042
652	rsxD	112.31	NIT	2.05042	8969	D3	279.801	no	33.5446
656	rsxD	5.5844	TMP	0.746977	11647	D3	573.332	no	23.546
657	rsxD	19.3052	TMP	1.28567	11648	D3	573.843	no	81.3981
658	rsxD	8.1802	TMP	0.912764	11649	D3	574.27	no	34.4908
386	rsxG	31.3863	MEC	1.49674	17224	C11	470.751	no	649.45
387	rsxG	18.7381	MEC	1.27273	17225	C11	471.159	no	387.73
388	rsxG	71.742	MEC	1.85577	17226	C11	471.395	no	1484.49
382	rsxG	203.532	NIT	2.30863	8964	C11	279.408	no	55.8786
383	rsxG	194.264	NIT	2.28839	8965	C11	279.848	no	53.3341
384	rsxG	207.412	NIT	2.31683	8966	C11	280.354	no	56.9438
386	rsxG	10.716	TMP	1.03003	11644	C11	573.183	no	36.4328
387	rsxG	168.647	TMP	2.22698	11645	C11	573.617	no	573.375
388	rsxG	1155.03	TMP	3.06259	11646	C11	574.093	no	3926.91
665	sapD	10.7456	MEC	1.03123	17227	D7	470.866	no	246.373
666	sapD	3.9547	MEC	0.597113	17228	D7	471.31	no	90.6722
667	sapD	6.91366	MEC	0.839708	17229	D7	476.176	no	158.514
659	sapD	45.21	NIT	1.65523	8967	D7	278.916	no	16.973
660	sapD	61.12	NIT	1.78618	8968	D7	279.393	no	22.946
661	sapD	84.168	NIT	1.92515	8969	D7	279.801	no	31.5988
665	sapD	2.8464	TMP	0.454296	11647	D7	573.332	no	8.55993
666	sapD	11.3064	TMP	1.05332	11648	D7	573.843	no	34.0016
667	sapD	213.461	TMP	2.32932	11649	D7	574.27	no	641.939
180	sdhA	15.0797	MEC	1.17839	17221	F8	471.008	no	285.344
181	sdhA	9.61918	MEC	0.983138	17222	F8	471.516	no	182.018
182	sdhA	28.7643	MEC	1.45885	17223	F8	471.828	no	544.291
180	sdhA	177.518	NIT	2.24924	8961	F8	279.509	no	47.6528
181	sdhA	179.63	NIT	2.25438	8962	F8	279.951	no	48.2197
182	sdhA	289.002	NIT	2.4609	8963	F8	280.392	no	77.5795
180	sdhA	22.9708	TMP	1.36118	11641	F8	573.516	no	91.3807
181	sdhA	324.003	TMP	2.51055	11642	F8	573.992	no	1288.92
182	sdhA	38.5428	TMP	1.58594	11643	F8	574.436	no	153.328
299	sdhB	2.99441	MEC	0.476312	17224	A3	470.751	no	136.93
300	sdhB	12.1453	MEC	1.08441	17225	A3	471.159	no	555.388
301	sdhB	13.6346	MEC	1.13464	17226	A3	471.395	no	623.493
298	sdhB	155.63	NIT	2.19209	8964	A3	279.408	no	44.916
299	sdhB	157.894	NIT	2.19837	8965	A3	279.848	no	45.5694
300	sdhB	90.892	NIT	1.95853	8966	A3	280.354	no	26.2321
300	sdhB	5.6874	TMP	0.754914	11644	A3	573.183	no	35.48
301	sdhB	5.5162	TMP	0.74164	11645	A3	573.617	no	34.412
302	sdhB	48.1766	TMP	1.68284	11646	A3	574.093	no	300.543
6	secB	3.93138	MEC	0.594545	17221	A3	471.008	no	69.6137
7	secB	31.6304	MEC	1.5001	17222	A3	471.516	no	560.086
8	secB	96.7488	MEC	1.98565	17223	A3	471.828	no	1713.15
6	secB	184.446	NIT	2.26587	8961	A3	279.509	no	60.1155
7	secB	188.128	NIT	2.27445	8962	A3	279.951	no	61.3155
8	secB	147.448	NIT	2.16864	8963	A3	280.392	no	48.0569
6	secB	65.0916	TMP	1.81352	11641	A3	573.516	no	240.31
7	secB	5.7482	TMP	0.759532	11642	A3	573.992	no	21.2216
8	secB	505.397	TMP	2.70363	11643	A3	574.436	no	1865.86
135	seqA	7.34244	MEC	0.865841	17221	E3	471.008	no	358.482
136	seqA	10.0758	MEC	1.00328	17222	E3	471.516	no	491.934
137	seqA	6.28572	MEC	0.798355	17223	E3	471.828	no	306.889
135	seqA	32.16	NIT	1.50732	8961	E3	279.509	no	17.0643
136	seqA	45.66	NIT	1.65954	8962	E3	279.951	no	24.2275
137	seqA	9.47	NIT	0.97635	8963	E3	280.392	no	5.02486
135	seqA	4.7454	TMP	0.676273	11641	E3	573.516	no	93.861
136	seqA	32.8438	TMP	1.51645	11642	E3	573.992	no	649.63
137	seqA	2.5944	TMP	0.414037	11643	E3	574.436	no	51.3156
554	setA	5.72799	MEC	0.758002	17227	A2	470.866	no	110.472
555	setA	18.311	MEC	1.26271	17228	A2	471.31	no	353.155
556	setA	68.0319	MEC	1.83271	17229	A2	476.176	no	1312.09
550	setA	231.476	NIT	2.36451	8967	A2	278.916	no	65.0462
551	setA	256.014	NIT	2.40826	8968	A2	279.393	no	71.9416
552	setA	296.822	NIT	2.4725	8969	A2	279.801	no	83.4089
554	setA	115.85	TMP	2.0639	11647	A2	573.332	no	604.491
555	setA	70.8792	TMP	1.85052	11648	A2	573.843	no	369.838
556	setA	73.5064	TMP	1.86633	11649	A2	574.27	no	383.546
593	slt	17.7757	MEC	1.24983	17227	B4	470.866	no	1588.94
594	slt	9.09577	MEC	0.958839	17228	B4	471.31	no	813.057
595	slt	7.10707	MEC	0.85169	17229	B4	476.176	no	635.29
589	slt	122.082	NIT	2.08665	8967	B4	278.916	no	31.3125
590	slt	195.704	NIT	2.2916	8968	B4	279.393	no	50.1956
591	slt	91.418	NIT	1.96103	8969	B4	279.801	no	23.4476
593	slt	12.3138	TMP	1.09039	11647	B4	573.332	no	41.3996
594	slt	127.109	TMP	2.10418	11648	B4	573.843	no	427.347
595	slt	107.506	TMP	2.03143	11649	B4	574.27	no	361.439
695	smpA	9.82442	MEC	0.992307	17227	E8	470.866	no	117.51
696	smpA	6.87796	MEC	0.83746	17228	E8	471.31	no	82.2673
697	smpA	25.0226	MEC	1.39833	17229	E8	476.176	no	299.296
689	smpA	284.268	NIT	2.45373	8967	E8	278.916	no	84.6694
690	smpA	193.344	NIT	2.28633	8968	E8	279.393	no	57.5876
691	smpA	241.01	NIT	2.38204	8969	E8	279.801	no	71.7849
695	smpA	136.377	TMP	2.13474	11647	E8	573.332	no	723.645
696	smpA	14.7356	TMP	1.16837	11648	E8	573.843	no	78.1904
697	smpA	7.5776	TMP	0.879532	11649	E8	574.27	no	40.2084
195	sodB	10.5903	MEC	1.02491	17221	G1	471.008	no	204.82
196	sodB	15.3501	MEC	1.18611	17222	G1	471.516	no	296.875
195	sodB	296.46	NIT	2.47197	8961	G1	279.509	no	78.9861
196	sodB	132.104	NIT	2.12092	8962	G1	279.951	no	35.1966
197	sodB	265.76	NIT	2.42449	8963	G1	280.392	no	70.8067
195	sodB	245.414	TMP	2.3899	11641	G1	573.516	no	1142.74
196	sodB	135.515	TMP	2.13199	11642	G1	573.992	no	631.011
197	sodB	13.7412	TMP	1.13802	11643	G1	574.436	no	63.9845
141	soxR	188.743	MEC	2.27587	17221	E5	471.008	no	5000.74
142	soxR	3.14772	MEC	0.497995	17222	E5	471.516	no	83.3986
143	soxR	4.9641	MEC	0.695841	17223	E5	471.828	no	131.524
141	soxR	84.474	NIT	1.92672	8961	E5	279.509	no	26.8061
142	soxR	44.054	NIT	1.64399	8962	E5	279.951	no	13.9796
143	soxR	67.54	NIT	1.82956	8963	E5	280.392	no	21.4324
141	soxR	46.4422	TMP	1.66691	11641	E5	573.516	no	154.156
142	soxR	44.2518	TMP	1.64593	11642	E5	573.992	no	146.886
143	soxR	37.1702	TMP	1.57019	11643	E5	574.436	no	123.38
156	soxS	27.7101	MEC	1.44264	17221	E10	471.008	no	778.505
157	soxS	7.52827	MEC	0.876695	17222	E10	471.516	no	211.504
158	soxS	12.203	MEC	1.08647	17223	E10	471.828	no	342.84
156	soxS	24.21	NIT	1.38399	8961	E10	279.509	no	7.41328
157	soxS	47.064	NIT	1.67269	8962	E10	279.951	no	14.4113
158	soxS	31.094	NIT	1.49268	8963	E10	280.392	no	9.52121
156	soxS	14.1882	TMP	1.15193	11641	E10	573.516	no	60.7629
157	soxS	34.1882	TMP	1.53388	11642	E10	573.992	no	146.416
158	soxS	35.8486	TMP	1.55447	11643	E10	574.436	no	153.527
617	spr	8.20868	MEC	0.914273	17227	C1	470.866	no	418.531
618	spr	17.6302	MEC	1.24626	17228	C1	471.31	no	898.901
619	spr	6.47119	MEC	0.810984	17229	C1	476.176	no	329.943
611	spr	89.43	NIT	1.95148	8967	C1	278.916	no	23.2634
612	spr	103.18	NIT	2.0136	8968	C1	279.393	no	26.8402
613	spr	127.606	NIT	2.10587	8969	C1	279.801	no	33.1942
617	spr	74.2812	TMP	1.87088	11647	C1	573.332	no	596.587
618	spr	5.8604	TMP	0.767927	11648	C1	573.843	no	47.0676
619	spr	8.193	TMP	0.913443	11649	C1	574.27	no	65.8018
671	sra	5.04868	MEC	0.703178	17227	D10	470.866	no	119.148
672	sra	87.3401	MEC	1.94121	17228	D10	471.31	no	2061.22
673	sra	50.8739	MEC	1.7065	17229	D10	476.176	no	1200.62
665	sra	102.476	NIT	2.01062	8967	D10	278.916	no	26.852
666	sra	52.422	NIT	1.71951	8968	D10	279.393	no	13.7362
667	sra	69.58	NIT	1.84248	8969	D10	279.801	no	18.2322
671	sra	28.2974	TMP	1.45175	11647	D10	573.332	no	119.275
672	sra	67.3888	TMP	1.82859	11648	D10	573.843	no	284.048
673	sra	9.636	TMP	0.983897	11649	D10	574.27	no	40.6163
761	sseA	4.90105	MEC	0.690289	17227	G7	470.866	no	144.052
762	sseA	13.9254	MEC	1.14381	17228	G7	471.31	no	409.296
763	sseA	17.2319	MEC	1.23633	17229	G7	476.176	no	506.482
755	sseA	110.046	NIT	2.04157	8967	G7	278.916	no	38.3641
756	sseA	236.266	NIT	2.3734	8968	G7	279.393	no	82.3669
757	sseA	144.798	NIT	2.16076	8969	G7	279.801	no	50.4794
761	sseA	223.8	TMP	2.34986	11647	G7	573.332	no	722.89
762	sseA	126.47	TMP	2.10199	11648	G7	573.843	no	408.509
763	sseA	50.795	TMP	1.70582	11649	G7	574.27	no	164.072
689	ssuD	7.86518	MEC	0.895709	17227	E5	470.866	no	101.832
690	ssuD	36.9786	MEC	1.56795	17228	E5	471.31	no	478.771
691	ssuD	78.8859	MEC	1.897	17229	E5	476.176	no	1021.36
683	ssuD	92.62	NIT	1.9667	8967	E5	278.916	no	36.946
684	ssuD	178.794	NIT	2.25235	8968	E5	279.393	no	71.3207
685	ssuD	116.842	NIT	2.0676	8969	E5	279.801	no	46.6082
689	ssuD	415.716	TMP	2.6188	11647	E5	573.332	no	5714.95
690	ssuD	25.7426	TMP	1.41065	11648	E5	573.843	no	353.89
691	ssuD	19.1414	TMP	1.28197	11649	E5	574.27	no	263.142
129	stpA	6.84992	MEC	0.835685	17221	E1	471.008	no	135.145
130	stpA	14.3643	MEC	1.15728	17222	E1	471.516	no	283.399
131	stpA	42.0416	MEC	1.62368	17223	E1	471.828	no	829.455
129	stpA	172.154	NIT	2.23592	8961	E1	279.509	no	44.9889
130	stpA	266.67	NIT	2.42597	8962	E1	279.951	no	69.6887
131	stpA	296.278	NIT	2.4717	8963	E1	280.392	no	77.4262
129	stpA	63.9902	TMP	1.80611	11641	E1	573.516	no	207.414
130	stpA	38.748	TMP	1.58825	11642	E1	573.992	no	125.595
131	stpA	14.8256	TMP	1.17101	11643	E1	574.436	no	48.0547
476	sufC	8.97258	MEC	0.952917	17224	F9	470.751	no	447.194
477	sufC	2.61791	MEC	0.417955	17225	F9	471.159	no	130.477
478	sufC	4.43561	MEC	0.646954	17226	F9	471.395	no	221.071
472	sufC	108.82	NIT	2.03671	8964	F9	279.408	no	42.6258
473	sufC	52.1	NIT	1.71684	8965	F9	279.848	no	20.4081
474	sufC	78.372	NIT	1.89416	8966	F9	280.354	no	30.6991
476	sufC	20.897	TMP	1.32008	11644	F9	573.183	no	162.696
477	sufC	9.3832	TMP	0.972351	11645	F9	573.617	no	73.0538
478	sufC	28.8792	TMP	1.46059	11646	F9	574.093	no	224.842
701	tatC	1.52608	MEC	0.183576	17227	E10	470.866	no	31.5208
702	tatC	4.1309	MEC	0.616044	17228	E10	471.31	no	85.3229
703	tatC	0.729357	MEC	-0.13706	17229	E10	476.176	no	15.0647
695	tatC	24.992	NIT	1.3978	8967	E10	278.916	no	10.6348
696	tatC	58.086	NIT	1.76407	8968	E10	279.393	no	24.7172
697	tatC	37.558	NIT	1.5747	8969	E10	279.801	no	15.982
701	tatC	9.3702	TMP	0.971749	11647	E10	573.332	no	27.9414
702	tatC	128.657	TMP	2.10943	11648	E10	573.843	no	383.648
703	tatC	20.9446	TMP	1.32107	11649	E10	574.27	no	62.4556
572	thrB	19.236	MEC	1.28412	17227	A8	470.866	no	553.167
573	thrB	1.86731	MEC	0.271215	17228	A8	471.31	no	53.6979
574	thrB	5.31944	MEC	0.725866	17229	A8	476.176	no	152.97
568	thrB	116.882	NIT	2.06775	8967	A8	278.916	no	33.2633
569	thrB	79.774	NIT	1.90186	8968	A8	279.393	no	22.7028
570	thrB	168.49	NIT	2.22657	8969	A8	279.801	no	47.9503
572	thrB	4.2436	TMP	0.627734	11647	A8	573.332	no	16.515
573	thrB	8.2596	TMP	0.916959	11648	A8	573.843	no	32.1442
574	thrB	30.652	TMP	1.48646	11649	A8	574.27	no	119.29
200	tig	13.958	MEC	1.14482	17221	G4	471.008	no	353.189
201	tig	10.8306	MEC	1.03465	17222	G4	471.516	no	274.055
202	tig	16.6968	MEC	1.22263	17223	G4	471.828	no	422.493
201	tig	116.226	NIT	2.0653	8961	G4	279.509	no	27.1747
202	tig	133.094	NIT	2.12416	8962	G4	279.951	no	31.1186
203	tig	75.76	NIT	1.87944	8963	G4	280.392	no	17.7134
201	tig	71.3536	TMP	1.85342	11641	G4	573.516	no	412.841
202	tig	6.6824	TMP	0.824932	11642	G4	573.992	no	38.6633
203	tig	3.6828	TMP	0.566178	11643	G4	574.436	no	21.3081
212	tktB	13.1185	MEC	1.11788	17221	G9	471.008	no	207.584
213	tktB	6.90533	MEC	0.839184	17222	G9	471.516	no	109.269
214	tktB	36.5297	MEC	1.56265	17223	G9	471.828	no	578.039
213	tktB	216.052	NIT	2.33456	8961	G9	279.509	no	56.8954
214	tktB	214.266	NIT	2.33095	8962	G9	279.951	no	56.4251
215	tktB	223.898	NIT	2.35005	8963	G9	280.392	no	58.9616
213	tktB	118.832	TMP	2.07493	11641	G9	573.516	no	407.551
214	tktB	230.327	TMP	2.36235	11642	G9	573.992	no	789.939
215	tktB	75.5064	TMP	1.87798	11643	G9	574.436	no	258.959
72	tnaB	64.28	MEC	1.80808	17221	C4	471.008	no	809.325
73	tnaB	10.6329	MEC	1.02665	17222	C4	471.516	no	133.875
74	tnaB	10.5198	MEC	1.02201	17223	C4	471.828	no	132.45
72	tnaB	111.114	NIT	2.04577	8961	C4	279.509	no	28.6385
73	tnaB	124.526	NIT	2.09526	8962	C4	279.951	no	32.0953
74	tnaB	44.4	NIT	1.64738	8963	C4	280.392	no	11.4437
72	tnaB	222.163	TMP	2.34667	11641	C4	573.516	no	955.962
73	tnaB	3.495	TMP	0.543447	11642	C4	573.992	no	15.0389
74	tnaB	40.685	TMP	1.60943	11643	C4	574.436	no	175.067
725	tolB	0.502973	MEC	-0.298455	17227	F6	470.866	no	46.4591
726	tolB	7.25569	MEC	0.860679	17228	F6	471.31	no	670.2
727	tolB	0.728693	MEC	-0.137455	17229	F6	476.176	no	67.3086
719	tolB	156.886	NIT	2.19558	8967	F6	278.916	no	50.0613
720	tolB	156.542	NIT	2.19463	8968	F6	279.393	no	49.9516
721	tolB	154.464	NIT	2.18883	8969	F6	279.801	no	49.2885
725	tolB	29.6112	TMP	1.47146	11647	F6	573.332	no	154.833
726	tolB	29.3424	TMP	1.4675	11648	F6	573.843	no	153.427
727	tolB	9.4142	TMP	0.973783	11649	F6	574.27	no	49.2255
183	tolC	1.84864	MEC	0.266852	17221	F9	471.008	no	73.7114
184	tolC	0.691522	MEC	-0.160194	17222	F9	471.516	no	27.5733
185	tolC	0.84481	MEC	-0.0732412	17223	F9	471.828	no	33.6853
183	tolC	11.786	NIT	1.07137	8961	F9	279.509	no	4.44852
184	tolC	37.91	NIT	1.57875	8962	F9	279.951	no	14.3088
185	tolC	10.594	NIT	1.02506	8963	F9	280.392	no	3.99861
183	tolC	5.5412	TMP	0.743604	11641	F9	573.516	no	82.35
184	tolC	2.4192	TMP	0.383672	11642	F9	573.992	no	35.9527
185	tolC	0.9398	TMP	-0.0269646	11643	F9	574.436	no	13.9667
806	tolQ	0.804382	MEC	-0.0945379	17227	H12	470.866	no	69.6161
807	tolQ	152.75	MEC	2.18398	17228	H12	471.31	no	13219.9
808	tolQ	4.26184	MEC	0.629597	17229	H12	476.176	no	368.845
800	tolQ	81.196	NIT	1.90953	8967	H12	278.916	no	24.8404
801	tolQ	154.826	NIT	2.18984	8968	H12	279.393	no	47.3661
802	tolQ	69.134	NIT	1.83969	8969	H12	279.801	no	21.1502
806	tolQ	38.9066	TMP	1.59002	11647	H12	573.332	no	222.234
807	tolQ	266.806	TMP	2.4262	11648	H12	573.843	no	1524
808	tolQ	60.678	TMP	1.78303	11649	H12	574.27	no	346.592
545	topB	127.564	MEC	2.10573	17224	H10	470.751	no	3030.19
546	topB	5.2981	MEC	0.72412	17225	H10	471.159	no	125.852
547	topB	12.3771	MEC	1.09262	17226	H10	471.395	no	294.009
541	topB	212.238	NIT	2.32682	8964	H10	279.408	no	58.5341
542	topB	88.18	NIT	1.94537	8965	H10	279.848	no	24.3196
543	topB	163.068	NIT	2.21237	8966	H10	280.354	no	44.9733
545	topB	76.8804	TMP	1.88582	11644	H10	573.183	no	288.084
546	topB	66.8828	TMP	1.82531	11645	H10	573.617	no	250.621
547	topB	19.2228	TMP	1.28382	11646	H10	574.093	no	72.0312
314	torR	1.41603	MEC	0.151071	17224	A8	470.751	no	22.7033
315	torR	7.44011	MEC	0.87158	17225	A8	471.159	no	119.288
316	torR	70.15	MEC	1.84603	17226	A8	471.395	no	1124.72
313	torR	166.488	NIT	2.22138	8964	A8	279.408	no	59.3378
314	torR	109.722	NIT	2.04029	8965	A8	279.848	no	39.1059
315	torR	149.738	NIT	2.17533	8966	A8	280.354	no	53.3679
315	torR	31.8978	TMP	1.50376	11644	A8	573.183	no	392.055
316	torR	31.8236	TMP	1.50275	11645	A8	573.617	no	391.143
317	torR	26.3902	TMP	1.42144	11646	A8	574.093	no	324.361
69	trxA	10.839	MEC	1.03499	17221	C3	471.008	no	159.494
70	trxA	3.70568	MEC	0.568868	17222	C3	471.516	no	54.5284
71	trxA	7.68022	MEC	0.885374	17223	C3	471.828	no	113.013
69	trxA	168.144	NIT	2.22568	8961	C3	279.509	no	63.7909
70	trxA	189.98	NIT	2.27871	8962	C3	279.951	no	72.0751
71	trxA	159.35	NIT	2.20235	8963	C3	280.392	no	60.4546
69	trxA	7.029	TMP	0.846894	11641	C3	573.516	no	31.1611
70	trxA	28.79	TMP	1.45924	11642	C3	573.992	no	127.632
71	trxA	15.6806	TMP	1.19536	11643	C3	574.436	no	69.5155
227	hupA	11.1108	MEC	1.04575	17221	H2	471.008	no	267.107
228	hupA	54.9203	MEC	1.73973	17222	H2	471.516	no	1320.3
229	hupA	26.1746	MEC	1.41788	17223	H2	471.828	no	629.243
228	hupA	125.194	NIT	2.09758	8961	H2	279.509	no	35.0145
229	hupA	249.44	NIT	2.39697	8962	H2	279.951	no	69.7638
230	hupA	215.564	NIT	2.33358	8963	H2	280.392	no	60.2893
228	hupA	99.02	TMP	1.99572	11641	H2	573.516	no	328.682
229	hupA	147.474	TMP	2.16871	11642	H2	573.992	no	489.516
230	hupA	23.7528	TMP	1.37571	11643	H2	574.436	no	78.8438
746	ulaA	5.64626	MEC	0.751761	17227	G1	470.866	no	131.32
747	ulaA	7.76043	MEC	0.889886	17228	G1	471.31	no	180.492
748	ulaA	6.1172	MEC	0.786552	17229	G1	476.176	no	142.273
740	ulaA	254.534	NIT	2.40575	8967	G1	278.916	no	66.314
741	ulaA	299.998	NIT	2.47712	8968	G1	279.393	no	78.1588
742	ulaA	298.818	NIT	2.47541	8969	G1	279.801	no	77.8514
746	ulaA	15.7616	TMP	1.1976	11647	G1	573.332	no	67.303
747	ulaA	8.2802	TMP	0.918041	11648	G1	573.843	no	35.3569
748	ulaA	84.1398	TMP	1.925	11649	G1	574.27	no	359.282
557	umuC	4.22566	MEC	0.625895	17227	A3	470.866	no	120.945
558	umuC	7.7188	MEC	0.88755	17228	A3	471.31	no	220.923
559	umuC	2.69265	MEC	0.43018	17229	A3	476.176	no	77.0675
553	umuC	132.16	NIT	2.1211	8967	A3	278.916	no	37.4219
554	umuC	222.962	NIT	2.34823	8968	A3	279.393	no	63.133
555	umuC	106.566	NIT	2.02762	8969	A3	279.801	no	30.1748
557	umuC	288.447	TMP	2.46007	11647	A3	573.332	no	1221.93
558	umuC	11.9252	TMP	1.07647	11648	A3	573.843	no	50.5181
559	umuC	26.9262	TMP	1.43018	11649	A3	574.27	no	114.066
560	uvrA	62.439	MEC	1.79546	17227	A4	470.866	no	1665.73
561	uvrA	8.45712	MEC	0.927222	17228	A4	471.31	no	225.617
562	uvrA	51.4617	MEC	1.71148	17229	A4	476.176	no	1372.88
556	uvrA	95.718	NIT	1.98099	8967	A4	278.916	no	191.858
557	uvrA	144.142	NIT	2.15879	8968	A4	279.393	no	288.92
558	uvrA	93.336	NIT	1.97005	8969	A4	279.801	no	187.084
560	uvrA	33.6354	TMP	1.5268	11647	A4	573.332	no	154.584
561	uvrA	17.4954	TMP	1.24292	11648	A4	573.843	no	80.4068
562	uvrA	82.3936	TMP	1.91589	11649	A4	574.27	no	378.671
647	uvrB	45.4316	MEC	1.65736	17227	C12	470.866	no	949.804
648	uvrB	14.6282	MEC	1.16519	17228	C12	471.31	no	305.822
649	uvrB	7.84354	MEC	0.894512	17229	C12	476.176	no	163.979
641	uvrB	85.992	NIT	1.93446	8967	C12	278.916	no	142.705
642	uvrB	48.04	NIT	1.6816	8968	C12	279.393	no	79.7228
643	uvrB	40.704	NIT	1.60964	8969	C12	279.801	no	67.5487
647	uvrB	39.8904	TMP	1.60087	11647	C12	573.332	no	216.088
648	uvrB	131.761	TMP	2.11979	11648	C12	573.843	no	713.755
649	uvrB	12.942	TMP	1.112	11649	C12	574.27	no	70.1075
677	uvrC	7.04491	MEC	0.847875	17227	E1	470.866	no	179.182
678	uvrC	7.7165	MEC	0.88742	17228	E1	471.31	no	196.263
679	uvrC	1.35412	MEC	0.131658	17229	E1	476.176	no	34.4411
671	uvrC	75.418	NIT	1.87748	8967	E1	278.916	no	117.138
672	uvrC	103.426	NIT	2.01463	8968	E1	279.393	no	160.639
673	uvrC	100.146	NIT	2.00063	8969	E1	279.801	no	155.545
677	uvrC	26.7684	TMP	1.42762	11647	E1	573.332	no	132.073
678	uvrC	32.9688	TMP	1.5181	11648	E1	573.843	no	162.666
679	uvrC	9.2052	TMP	0.964033	11649	E1	574.27	no	45.4178
473	uvrD	331.803	MEC	2.52088	17224	F8	470.751	no	8150.2
[truncated: 422 more rows]

## Sheet: Fig2a_UTIs
	plate	chem	ab	IC50	last_dil_index	chemexp_time_at_index[h]	shifted_time_at_index[h]	strain	log10_IC50	fold_increase	log10_fold_increase
A1	21722	nochem	MEC	23.6854	95	388.257	388.257	RG2_81	1.37448	186.362	2.27036
A4	21722	nochem	MEC	23.2857	95	388.257	388.257	RG2_31	1.36709	583.012	2.76568
A5	21722	nochem	MEC	194.369	95	388.257	388.257	RG2_20	2.28863	2313.38	3.36425
A7	21722	nochem	MEC	30.8986	95	388.257	388.257	RG2_50	1.48994	512.993	2.71011
A9	21722	nochem	MEC	1.63029	95	388.257	388.257	RG2_28	0.212266	36.7696	1.56549
A10	21722	nochem	MEC	27.5723	95	388.257	388.257	RG2_46	1.44047	682.185	2.8339
A11	21722	nochem	MEC	52.1973	95	388.257	388.257	RG2_38	1.71765	679.951	2.83248
B4	21722	nochem	MEC	76.6575	95	388.257	388.257	RG2_46	1.88455	1896.63	3.27798
B6	21722	nochem	MEC	13.2389	95	388.257	388.257	RG2_28	1.12185	298.589	2.47507
B7	21722	nochem	MEC	229.976	95	388.257	388.257	RG2_38	2.36168	2995.8	3.47651
B8	21722	nochem	MEC	3.96293	95	388.257	388.257	RG2_31	0.598016	99.221	1.9966
B10	21722	nochem	MEC	11.3208	95	388.257	388.257	RG2_81	1.05388	89.0746	1.94975
B11	21722	nochem	MEC	14.8596	95	388.257	388.257	RG2_50	1.17201	246.705	2.39218
B12	21722	nochem	MEC	79.5496	95	388.257	388.257	RG2_20	1.90064	946.803	2.97626
C1	21722	nochem	NIT	264.063	58	238.72	256.37	RG2_81	2.42171	40.33	1.60563
C4	21722	nochem	NIT	214.039	58	238.72	256.37	RG2_31	2.33049	42.484	1.62822
C5	21722	nochem	NIT	103.154	58	238.72	256.37	RG2_20	2.01349	18.1349	1.25851
C7	21722	nochem	NIT	264.403	58	238.72	256.37	RG2_50	2.42227	49.0526	1.69066
C8	21722	nochem	NIT	125.489	58	238.72	256.37	RG2_28	2.09861	18.7235	1.27239
C9	21722	nochem	NIT	206.485	58	238.72	256.37	RG2_46	2.31489	45.4489	1.65752
C10	21722	nochem	NIT	300	58	238.72	256.37	RG2_38	2.47712	55.9222	1.74758
D2	21722	nochem	NIT	264.803	58	238.72	256.37	RG2_46	2.42292	58.2852	1.76556
D5	21722	nochem	NIT	299.868	58	238.72	256.37	RG2_28	2.47693	44.7415	1.65071
D6	21722	nochem	NIT	296.23	58	238.72	256.37	RG2_38	2.47163	55.2195	1.74209
D7	21722	nochem	NIT	273.421	58	238.72	256.37	RG2_31	2.43683	54.2705	1.73456
D9	21722	nochem	NIT	146.534	58	238.72	256.37	RG2_81	2.16594	22.38	1.34986
D11	21722	nochem	NIT	172.812	58	238.72	256.37	RG2_50	2.23757	32.0604	1.50597
D12	21722	nochem	NIT	242.905	58	238.72	256.37	RG2_20	2.38544	42.7037	1.63047
E1	21722	nochem	TMP	85.2338	95	388.257	393.858	RG2_81	1.93061	1083.48	3.03482
E4	21722	nochem	TMP	33.1863	95	388.257	393.858	RG2_31	1.52096	247.99	2.39443
E5	21722	nochem	TMP	361.173	95	388.257	393.858	RG2_20	2.55772	2790.41	3.44567
E7	21722	nochem	TMP	26.2855	95	388.257	393.858	RG2_50	1.41972	180.191	2.25573
E8	21722	nochem	TMP	65.9329	95	388.257	393.858	RG2_28	1.8191	301.194	2.47885
E10	21722	nochem	TMP	8.57168	95	388.257	393.858	RG2_46	0.933066	39.546	1.5971
E11	21722	nochem	TMP	18.123	95	388.257	393.858	RG2_38	1.25823	154.307	2.18839
F2	21722	nochem	TMP	31.3606	95	388.257	393.858	RG2_46	1.49639	144.684	2.16042
F4	21722	nochem	TMP	52.1333	95	388.257	393.858	RG2_28	1.71712	238.155	2.37686
F5	21722	nochem	TMP	19.9108	95	388.257	393.858	RG2_38	1.29909	169.53	2.22925
F7	21722	nochem	TMP	11.0047	95	388.257	393.858	RG2_31	1.04158	82.2346	1.91505
F8	21722	nochem	TMP	108.782	95	388.257	393.858	RG2_81	2.03656	1382.83	3.14077
F10	21722	nochem	TMP	28.6071	95	388.257	393.858	RG2_50	1.45647	196.106	2.29249
F11	21722	nochem	TMP	24.1103	95	388.257	393.858	RG2_20	1.3822	186.275	2.27015
A1	21725	nochem	MEC	13.6285	95	388.086	388.086	RG2_38	1.13445	177.532	2.24928
A4	21725	nochem	MEC	249.925	95	388.086	388.086	RG2_31	2.39781	6257.46	3.7964
A5	21725	nochem	MEC	460.52	95	388.086	388.086	RG2_20	2.66325	5481.13	3.73887
A7	21725	nochem	MEC	47.1172	95	388.086	388.086	RG2_50	1.67318	782.261	2.89335
A9	21725	nochem	MEC	21.0141	95	388.086	388.086	RG2_28	1.32251	473.951	2.67573
A10	21725	nochem	MEC	94.7543	95	388.086	388.086	RG2_46	1.9766	2344.38	3.37003
B4	21725	nochem	MEC	4.77069	95	388.086	388.086	RG2_46	0.678581	118.035	2.07201
B6	21725	nochem	MEC	12.137	95	388.086	388.086	RG2_28	1.08411	273.739	2.43734
B8	21725	nochem	MEC	29.7759	95	388.086	388.086	RG2_31	1.47386	745.508	2.87245
B10	21725	nochem	MEC	7.13717	95	388.086	388.086	RG2_38	0.853526	92.9728	1.96836
B11	21725	nochem	MEC	32.6701	95	388.086	388.086	RG2_50	1.51415	542.403	2.73432
B12	21725	nochem	MEC	377.026	95	388.086	388.086	RG2_20	2.57637	4487.38	3.65199
C1	21725	nochem	NIT	292.949	58	238.768	256.418	RG2_38	2.46679	54.6078	1.73725
C4	21725	nochem	NIT	163.012	58	238.768	256.418	RG2_31	2.21222	32.3558	1.50995
C5	21725	nochem	NIT	273.788	58	238.768	256.418	RG2_20	2.43741	48.133	1.68244
C7	21725	nochem	NIT	118.563	58	238.768	256.418	RG2_50	2.07395	21.996	1.34234
C8	21725	nochem	NIT	297.577	58	238.768	256.418	RG2_28	2.4736	44.3998	1.64738
C9	21725	nochem	NIT	179.509	58	238.768	256.418	RG2_46	2.25409	39.5114	1.59672
D2	21725	nochem	NIT	263.212	58	238.768	256.418	RG2_46	2.42031	57.9351	1.76294
D5	21725	nochem	NIT	211.491	58	238.768	256.418	RG2_28	2.32529	31.5553	1.49907
D7	21725	nochem	NIT	235.665	58	238.768	256.418	RG2_31	2.3723	46.7765	1.67003
D9	21725	nochem	NIT	176.918	58	238.768	256.418	RG2_38	2.24777	32.9788	1.51824
D11	21725	nochem	NIT	237.824	58	238.768	256.418	RG2_50	2.37626	44.1216	1.64465
D12	21725	nochem	NIT	154.388	58	238.768	256.418	RG2_20	2.18861	27.1421	1.43364
E1	21725	nochem	TMP	19.256	95	388.086	393.686	RG2_38	1.28457	163.954	2.21472
E4	21725	nochem	TMP	420.834	95	388.086	393.686	RG2_31	2.62411	3144.75	3.49759
E5	21725	nochem	TMP	11.1633	95	388.086	393.686	RG2_20	1.04779	86.2468	1.93574
E7	21725	nochem	TMP	60.6824	95	388.086	393.686	RG2_50	1.78306	415.987	2.61908
E8	21725	nochem	TMP	26.4982	95	388.086	393.686	RG2_28	1.42322	121.049	2.08296
E10	21725	nochem	TMP	360.764	95	388.086	393.686	RG2_46	2.55722	1664.41	3.22126
F2	21725	nochem	TMP	16.3418	95	388.086	393.686	RG2_46	1.2133	75.394	1.87734
F4	21725	nochem	TMP	15.7277	95	388.086	393.686	RG2_28	1.19667	71.8472	1.85641
F7	21725	nochem	TMP	3.61386	95	388.086	393.686	RG2_31	0.557971	27.0052	1.43145
F8	21725	nochem	TMP	63.4133	95	388.086	393.686	RG2_38	1.80218	539.93	2.73234
F10	21725	nochem	TMP	26.848	95	388.086	393.686	RG2_50	1.42891	184.047	2.26493
F11	21725	nochem	TMP	22.0959	95	388.086	393.686	RG2_20	1.34431	170.712	2.23226

## Sheet: Fig2b_MEC
	time_days_otherdels	otherdels_logdata_quantile_0.05	otherdels_logdata_quantile_0.25	otherdels_logdata_quantile_0.5	otherdels_logdata_quantile_0.75	otherdels_logdata_quantile_0.95	Variability_otherdels
0	0.261852	-4.46541	-4.46541	-4.46541	-4.46541	-4.46541	0
1	0.440023	-4.46541	-4.46541	-4.46541	-4.46541	-4.46541	0
2	0.616169	-4.39223	-4.23805	-4.05994	-4.05994	-3.88024	0.0239543
3	0.791701	-4.27653	-4.04136	-3.83866	-3.76909	-3.6246	0.0366194
4	0.970532	-4.1595	-3.85449	-3.6601	-3.53085	-3.41584	0.0435276
5	1.18595	-4.01633	-3.68078	-3.4669	-3.31002	-3.18738	0.0498663
6	1.36627	-3.93322	-3.52851	-3.29522	-3.12938	-2.94372	0.053681
7	1.54308	-3.83889	-3.38541	-3.18091	-3.02796	-2.84978	0.0480755
8	1.72012	-3.75729	-3.24126	-3.04576	-2.91502	-2.73626	0.0438785
9	1.89618	-3.66375	-3.08884	-2.86232	-2.71003	-2.53081	0.0509489
10	2.11141	-3.51829	-2.93463	-2.6766	-2.49754	-2.27418	0.0587873
11	2.29251	-3.44661	-2.74962	-2.49718	-2.29756	-2.06701	0.0608011
12	2.47039	-3.36529	-2.65294	-2.34366	-2.13305	-1.8937	0.0699236
13	2.64817	-3.23052	-2.5507	-2.21283	-2.01008	-1.71347	0.0727102
14	2.82628	-3.13965	-2.37007	-2.04656	-1.80631	-1.5282	0.0758229
15	3.00348	-3.01811	-2.22168	-1.90796	-1.66461	-1.38664	0.0749237
16	3.22079	-2.88262	-2.10728	-1.77692	-1.54815	-1.26897	0.0752003
17	3.39674	-2.79905	-2.02981	-1.6864	-1.44426	-1.10487	0.0787549
18	3.57514	-2.75944	-2.05923	-1.67163	-1.36718	-0.996845	0.0930773
19	3.75116	-2.73052	-1.94074	-1.52754	-1.22952	-0.858681	0.0956563
20	3.92645	-2.64837	-1.83173	-1.39233	-1.08263	-0.688462	0.100752
21	4.12802	-2.54527	-1.7029	-1.27911	-0.954084	-0.551716	0.100713
22	4.30914	-2.49579	-1.58473	-1.13964	-0.815613	-0.406499	0.103443
23	4.48543	-2.43251	-1.51703	-1.08028	-0.726475	-0.287046	0.106327
24	4.66368	-2.41673	-1.50005	-1.04008	-0.695752	-0.185886	0.108175
25	4.84088	-2.30419	-1.38224	-0.917215	-0.586125	-0.079506	0.107074
26	5.01804	-2.24062	-1.27523	-0.798252	-0.470333	0.0549793	0.108255
27	5.2376	-2.1544	-1.17702	-0.706143	-0.353934	0.189405	0.110702
28	5.41235	-2.09955	-1.1162	-0.66597	-0.283656	0.281169	0.111974
29	5.5881	-2.13901	-1.10757	-0.65103	-0.265647	0.306377	0.113235
30	5.76373	-2.11385	-1.01269	-0.59026	-0.173062	0.42782	0.112927
31	5.93984	-2.00394	-0.900365	-0.489784	-0.0408208	0.580729	0.115605
32	6.15361	-1.93664	-0.822396	-0.400672	0.046451	0.655166	0.116857
33	6.33413	-1.89531	-0.764512	-0.32052	0.141861	0.819523	0.121904
34	6.50992	-1.80096	-0.730809	-0.257651	0.205255	0.948298	0.125897
35	6.6866	-1.76242	-0.633727	-0.184434	0.303791	1.05983	0.126093
36	6.86292	-1.69044	-0.514149	-0.0634514	0.44797	1.22734	0.129401
37	7.03869	-1.59237	-0.451423	0.0647668	0.58037	1.35166	0.138772
38	7.24727	-1.50776	-0.353897	0.15435	0.67977	1.45611	0.139024
39	7.42571	-1.43451	-0.316563	0.214457	0.739473	1.57308	0.142033
40	7.60326	-1.40437	-0.319639	0.208824	0.737637	1.62913	0.142199
41	7.78073	-1.35419	-0.282755	0.242598	0.78681	1.70988	0.143852
42	7.95853	-1.28885	-0.20556	0.308895	0.896284	1.8591	0.148194
43	8.18734	-1.23706	-0.148846	0.385455	0.978042	1.94	0.151562
44	8.36773	-1.18765	-0.0926603	0.430888	1.03363	1.9885	0.151481
45	8.54426	-1.19782	-0.0744933	0.457269	1.07721	2.08962	0.154899
46	8.72028	-1.21658	-0.0185165	0.549358	1.15583	2.16448	0.157945
47	8.89632	-1.1689	0.0509933	0.658967	1.23337	2.26498	0.159025
48	9.12075	-1.11304	0.119292	0.731868	1.32211	2.37396	0.161774
49	9.30714	-1.08013	0.175726	0.783589	1.36482	2.44058	0.159929
50	9.48487	-1.08478	0.163196	0.814079	1.4114	2.47666	0.167878
51	9.66062	-1.10945	0.164098	0.804883	1.43411	2.51537	0.170812
52	9.83719	-1.06136	0.230825	0.8345	1.48141	2.5833	0.168199
53	10.2402	-0.916291	0.290852	0.897454	1.55352	2.6514	0.169824
54	10.4161	-0.916291	0.335003	0.941434	1.6518	2.66346	0.177104
55	10.5916	-0.860816	0.365396	0.970064	1.68297	2.73718	0.177209
56	10.7683	-0.833395	0.352733	0.981423	1.69797	2.78299	0.18093
57	10.9486	-0.769276	0.398911	1.05725	1.77675	2.85782	0.185315
58	11.1563	-0.735505	0.462673	1.1485	1.853	2.93912	0.186993
59	11.3328	-0.641659	0.537567	1.21882	1.92058	3.00536	0.18601
60	11.5089	-0.58122	0.59794	1.27094	1.99461	3.09538	0.187847
61	11.6848	-0.554882	0.593998	1.31473	2.02803	3.12121	0.192872
62	11.8678	-0.548521	0.606457	1.34492	2.07399	3.14899	0.197378
63	12.045	-0.493549	0.653287	1.39151	2.12853	3.18927	0.198414
64	12.26	-0.428511	0.710535	1.47515	2.23543	3.22505	0.205092
65	12.4373	-0.380412	0.741027	1.52936	2.31528	3.29561	0.211731
66	12.6148	-0.341375	0.7463	1.57885	2.33261	3.3453	0.213352
67	12.7925	-0.328903	0.765133	1.59804	2.36792	3.3778	0.215569
68	12.9733	-0.287991	0.807748	1.63947	2.40481	3.42077	0.214798
69	13.2012	-0.24836	0.870556	1.69886	2.45858	3.46339	0.213582
70	13.378	-0.21817	0.918821	1.74572	2.52584	3.51908	0.216138
71	13.5543	-0.178966	0.95065	1.79932	2.55843	3.60316	0.216241
72	13.7307	-0.158491	0.935745	1.80409	2.55714	3.66776	0.218072
73	13.9078	-0.14512	0.956506	1.82014	2.59039	3.75173	0.219751
74	14.1232	-0.134265	0.999243	1.84157	2.62497	3.84292	0.218653
75	14.3014	-0.0833434	1.04922	1.88115	2.68394	3.9164	0.219864
76	14.4793	-0.0360095	1.09794	1.92629	2.71053	4.01197	0.216886
77	14.6572	0.0162127	1.14095	1.94495	2.7385	4.1036	0.214864
78	14.8349	0.0803329	1.15602	1.96743	2.77761	4.09524	0.218098
79	15.013	0.155136	1.18485	1.96549	2.8156	4.15999	0.219329
80	15.2428	0.227543	1.23962	1.99475	2.88115	4.15802	0.220778
81	15.42	0.254951	1.28687	2.02357	2.92503	4.16984	0.220326
82	15.5961	0.261749	1.29147	2.03851	2.92109	4.16357	0.219177
83	15.7725	0.232347	1.26534	2.02583	2.89807	4.18049	0.219597
84	15.9476	0.250744	1.28666	2.05239	2.87431	4.22362	0.213532
85	16.1773	0.295207	1.32755	2.05687	2.90324	4.25389	0.211924
86	16.3547	0.352206	1.3654	2.08817	2.96618	4.29268	0.215298
87	16.5297	0.361865	1.39179	2.09771	2.99562	4.32752	0.215709
88	16.706	0.339204	1.40659	2.0907	3.00189	4.36424	0.214561
89	16.8815	0.360654	1.4139	2.10862	3.04193	4.38991	0.218964
90	17.0578	0.379319	1.45387	2.12496	3.06813	4.45214	0.217111
91	17.2742	0.435195	1.51503	2.15333	3.12365	4.48301	0.216353
92	17.4512	0.46858	1.53405	2.19164	3.17268	4.51576	0.220388
93	17.6283	0.505718	1.55914	2.23321	3.24021	4.53209	0.226097
94	17.8052	0.532836	1.57817	2.25681	3.22508	4.54084	0.221502
95	17.9818	0.557692	1.60516	2.29486	3.24425	4.62366	0.220452
96	18.202	0.599689	1.64614	2.34355	3.2618	4.68222	0.2173
97	18.3786	0.656471	1.68474	2.35245	3.26942	4.65535	0.213134
98	18.556	0.700398	1.72934	2.37124	3.32528	4.63424	0.214647
99	18.7327	0.668728	1.72892	2.37878	3.36125	4.71888	0.219542
100	18.9123	0.69847	1.73879	2.36774	3.37826	4.76703	0.220502
101	19.1251	0.707357	1.77623	2.38577	3.41372	4.81628	0.220235
102	19.3024	0.715593	1.7977	2.40121	3.43801	4.81639	0.220616
103	19.48	0.728377	1.79779	2.42408	3.47145	4.80552	0.225099
104	19.6549	0.751303	1.80161	2.44807	3.4557	4.80035	0.222469
105	19.8407	0.74697	1.82253	2.46688	3.48927	4.84267	0.224169

## Sheet: Fig2c_NIT
	time_days_otherdels	otherdels_logdata_quantile_0.05	otherdels_logdata_quantile_0.25	otherdels_logdata_quantile_0.5	otherdels_logdata_quantile_0.75	otherdels_logdata_quantile_0.95	Variability_otherdels
0	0.283322	-1.20397	-1.20397	-1.20397	-1.20397	-1.20397	0
1	0.45919	-0.994252	-0.916291	-0.891598	-0.867501	-0.798508	0.00714548
2	0.634988	-0.776529	-0.634878	-0.579818	-0.527633	-0.430783	0.0157065
3	0.810764	-0.597837	-0.34249	-0.274437	-0.18633	-0.0512933	0.0228703
4	0.988738	-0.457399	-0.0725707	0.0246807	0.139762	0.314811	0.0310968
5	1.21182	-0.386622	0.076961	0.198851	0.322083	0.518794	0.035899
6	1.38966	-0.314711	0.350657	0.500775	0.652325	0.868568	0.0441803
7	1.56679	-0.166661	0.593327	0.765468	0.932164	1.14007	0.0496238
8	1.74387	-0.00351762	0.806476	0.989541	1.15688	1.34989	0.051318
9	1.92105	0.144829	0.967933	1.17248	1.31641	1.4207	0.0510354
10	2.09851	0.222678	1.075	1.24703	1.35841	1.45243	0.0415059
11	2.33303	0.25575	1.04819	1.23547	1.31372	1.44621	0.0388876
12	2.51076	0.376031	1.10277	1.2613	1.31909	1.4422	0.0316803
13	2.6892	0.455203	1.09861	1.22964	1.30833	1.50273	0.0307143
14	2.86708	0.534089	1.09192	1.22378	1.35519	1.64741	0.0385563
15	3.04499	0.551868	1.14502	1.28371	1.4867	1.78296	0.0500406
16	3.286	0.534089	1.16627	1.3284	1.55972	1.79898	0.0576222
17	3.46229	0.63252	1.2613	1.45745	1.71019	1.88099	0.0657414
18	3.63804	0.763566	1.31372	1.56339	1.78465	1.91839	0.0689688
19	3.81391	0.913479	1.38379	1.6525	1.79675	2.00868	0.0604788
20	3.98968	0.926608	1.45161	1.71019	1.83578	2.17752	0.0562619
21	4.22156	0.963545	1.51568	1.7544	1.9062	2.34357	0.057194
22	4.39481	1.0496	1.63997	1.83578	2.06686	2.57858	0.0625205
23	4.57054	1.0836	1.67896	1.86097	2.26098	2.88856	0.0852377
24	4.74612	1.0992	1.68129	1.96571	2.49959	3.20358	0.119842
25	4.9209	1.12914	1.7492	2.15929	2.76805	3.44375	0.149214
26	5.09788	1.15782	1.81482	2.32484	3.00728	3.65598	0.174639
27	5.33259	1.23786	1.86602	2.42613	3.1154	3.74563	0.182977
28	5.50873	1.36775	2.00653	2.59525	3.27128	3.77839	0.185226
29	5.68424	1.39772	2.13593	2.80366	3.47096	3.90829	0.19552
30	5.85793	1.44137	2.315	2.96682	3.67021	3.97771	0.198474
31	6.03432	1.48907	2.47169	3.16209	3.78595	4.13287	0.192477
32	6.27431	1.55381	2.53942	3.23258	3.80694	4.21292	0.185632
33	6.44873	1.65172	2.68256	3.33129	3.85487	4.34922	0.171689
34	6.62358	1.7483	2.80454	3.49149	3.97795	4.58407	0.171849
35	6.79715	1.84986	2.97016	3.66574	4.0783	4.6945	0.162291
36	6.9744	1.87263	3.1002	3.7731	4.19852	4.79742	0.160851
37	7.21896	1.89454	3.15583	3.81606	4.30905	4.80033	0.168893
38	7.39274	2.00086	3.18397	3.77643	4.25639	4.68166	0.157059
39	7.56966	2.06874	3.2842	3.83525	4.36843	4.78624	0.15879
40	7.7459	2.08078	3.37125	3.91022	4.48779	4.82422	0.163521
41	7.92484	2.11123	3.45173	4.0036	4.57027	4.93206	0.163813
42	8.14309	2.12662	3.50908	4.04873	4.59925	4.97776	0.15966
43	8.32241	2.21768	3.58324	4.10866	4.58425	5.05305	0.146602
44	8.5009	2.35397	3.66886	4.26781	4.72042	5.24116	0.154004
45	8.6778	2.38738	3.76451	4.3709	4.78672	5.26647	0.149707
46	8.85483	2.46302	3.83287	4.43622	4.86126	5.33843	0.150611
47	9.04352	2.59114	3.8765	4.45696	4.89443	5.32507	0.14908
48	9.27635	2.63684	3.87764	4.4433	4.91216	5.33675	0.151509
49	9.45222	2.71346	3.92153	4.46124	4.89477	5.30477	0.142534
50	9.62542	2.79198	4.02455	4.5818	5.03549	5.43243	0.148056
51	9.7998	2.84895	4.0938	4.6477	5.08613	5.46906	0.14533
52	9.977	2.9125	4.17265	4.70655	5.17855	5.53254	0.147317
53	10.215	2.95118	4.16535	4.70256	5.14283	5.52219	0.143156
54	10.3944	3.01269	4.162	4.67567	5.09108	5.51017	0.136067
55	10.5721	3.07086	4.28589	4.81072	5.21724	5.62497	0.136399
56	10.7514	3.13044	4.37752	4.88662	5.27132	5.66486	0.1309
57	10.9286	3.20853	4.4462	4.95966	5.32676	5.70029	0.12896
58	11.1481	3.24527	4.463	4.98419	5.33572	5.70339	0.127813
59	11.3284	3.27607	4.45763	4.95822	5.32092	5.66603	0.126433
60	11.5058	3.33968	4.49385	4.97508	5.32631	5.67387	0.121917
61	11.683	3.41808	4.5505	5.03559	5.3906	5.70045	0.123035

[truncated: 18 more sheets: Fig2d_TMP, Fig2efg_UTIs, Fig2hij, Fig3a, Fig3a_entropy, Fig3b_MEC, Fig4a_venn, Fig4bcd, Fig5abc_PI, Fig5d_NIT, Fig5e_MEC, Fig5f_TMP, Fig5g_growthrates, Fig5g_drc_fits, Fig5h, Fig6bc, Fig6d, Fig6d_pvalues]
