# Supplementary material for: Function-specific epistasis shapes evolutionary trajectories towards antibiotic resistance
Source: Nat Commun. 2026 Jul 28;17:7564. doi: 10.1038/s41467-026-76025-1 (PMC13415927; doi:10.1038/s41467-026-76025-1)
Supplement: Supplementary file 7 — Source Data [file 41467_2026_76025_MOESM7_ESM.zip › Petrungaro_et_al_SourceData/SourceData_SupplementaryFigures.xlsx]

## Sheet: FigS2_remeasured_IC50
	strain	IC50	chisq	ab	typ	max_conc
0	GPm1pt1_A2_hda	1.90391	0.0700858	NIT	ancestor
1	GPm1pt1_B11_dam	1.92381	0.110153	NIT	ancestor
2	GPm1pt1_D5_rfaC	2.76686	0.19764	NIT	ancestor
3	GPm1pt1_E10_soxS	2.30798	0.142747	NIT	ancestor
4	GPm1pt1_E9_relA	2.18476	0.135364	NIT	ancestor
5	GPm1pt1_G11_adhE	4.73479	0.100663	NIT	ancestor
6	GPm1pt1_G6_dedD	2.4348	0.347326	NIT	ancestor
7	GPm1pt1_E2_hns	2.02342	0.126582	NIT	ancestor
8	GPm2_A2_rcsC	2.24681	0.103543	NIT	ancestor
9	GPm2_B11_pepT	2.487	0.601006	NIT	ancestor
10	GPm2_C7_lon	2.67953	0.0658741	NIT	ancestor
11	GPm2_D6_ybdK	2.8992	0.0784448	NIT	ancestor
12	GPm2_G2_erfK	5.24449	0.129818	NIT	ancestor
13	GPm2_H4_gntY	2.75904	0.118265	NIT	ancestor
14	GPm2_C5_lacA	3.70471	0.37684	NIT	ancestor
15	GPm3_B7_minC	1.68237	0.0521289	NIT	ancestor
16	GPm1pt1_F9_tolC	3.26518	0.537574	NIT	ancestor
17	GPm3_C6_cedA	2.81483	0.250274	NIT	ancestor
18	GPm2_C8_ptrB	2.39284	0.318618	NIT	ancestor
19	GPm3_G12_recF	3.69285	1.03645	NIT	ancestor
20	GPm3_E7_lacA	3.56097	0.135984	NIT	ancestor
22	GPm2_D5_clpS	2.13641	0.053418	NIT	ancestor
23	GPm1pt1_E3_seqA	2.35519	0.648651	NIT	ancestor
24	GPm2_H9_holC	0.5	1.71122	NIT	ancestor
25	GPm3_C9_ycjU	1.91682	0.328514	NIT	ancestor
26	GPm3_D7_sapD	3.01104	0.123076	NIT	ancestor
27	GPm1pt1_H7_ompF	3.58374	0.422231	NIT	ancestor
28	GPm3_D1_atoB	3.1385	0.376715	NIT	ancestor
29	GPm1pt1_D6_dnaK	3.37949	0.191466	NIT	ancestor
30	GPm3_E10_tatC	2.32722	0.064166	NIT	ancestor
31	GPm3_B8_dnaJ	2.23986	0.403875	NIT	ancestor
0	8962_830_A2_hda	23.6755	0.412406	NIT	evolved	112.847
1	8962_830_B11_dam	96.1511	0.859345	NIT	evolved	303.48
2	8962_830_D5_rfaC	47.3852	0.289563	NIT	evolved	101.128
3	8962_830_D6_dnaK	52.1721	0.122142	NIT	evolved	320
4	8962_830_E2_hns	52.1065	0.419914	NIT	evolved	108.603
5	8962_830_E3_seqA	57.4501	0.34036	NIT	evolved	223.957
6	8962_830_E9_relA	110.537	0.431127	NIT	evolved	320
7	8962_830_E10_soxS	34.7152	0.158735	NIT	evolved	250.674
8	8962_830_F9_tolC	31.7434	0.158538	NIT	evolved	188.608
9	8962_830_G6_dedD	72.1652	0.230907	NIT	evolved	196.469
10	8962_830_G11_adhE	26.7378	0.454936	NIT	evolved	213.396
11	8962_830_H1_fis	25.9719	0.238536	NIT	evolved	84.7313
12	8962_830_H7_ompF	85.4253	0.226625	NIT	evolved	320
13	8963_833_A2_hda	46.0955	0.14858	NIT	evolved	281.441
14	8963_833_B11_dam	71.313	0.259712	NIT	evolved	320
15	8963_833_D5_rfaC	124.64	0.326914	NIT	evolved	320
16	8963_833_D6_dnaK	9.12969	0.290313	NIT	evolved	28.8386
17	8963_833_E2_hns	38.7999	0.210641	NIT	evolved	133.149
18	8963_833_E3_seqA	16.6618	0.197008	NIT	evolved	46.6818
19	8963_833_E9_relA	80.3383	1.31851	NIT	evolved	320
20	8963_833_E10_soxS	27.0261	0.13991	NIT	evolved	157.406
21	8963_833_F9_tolC	11.9831	0.240128	NIT	evolved	51.0703
22	8963_833_G6_dedD	34.8406	0.128464	NIT	evolved	186.39
23	8963_833_G11_adhE	35.1365	0.254176	NIT	evolved	263.502
24	8963_833_H1_fis	53.2926	0.19103	NIT	evolved	277.005
26	8964_836_A2_rcsC	33.0571	0.1328	NIT	evolved	252.506
28	8964_836_C7_lon	28.5602	0.359343	NIT	evolved	112.654
29	8964_836_C8_ptrB	36.7539	0.195307	NIT	evolved	258.872
30	8964_836_D5_clpS	41.2448	0.181434	NIT	evolved	283.563
31	8964_836_D6_ybdK	59.1559	0.530959	NIT	evolved	133.873
32	8964_836_G2_erfK	32.9063	0.53628	NIT	evolved	191.791
33	8964_836_H4_gntY	23.8227	0.249447	NIT	evolved	65.586
34	8965_839_A2_rcsC	48.2856	0.22615	NIT	evolved	165.267
35	8965_839_B11_pepT	156.511	0.661547	NIT	evolved	320
36	8965_839_C5_lacA	172.109	1.08643	NIT	evolved	320
37	8965_839_C7_lon	21.3476	0.214306	NIT	evolved	74.0736
38	8965_839_C8_ptrB	219.895	1.28664	NIT	evolved	320
39	8965_839_D6_ybdK	48.2419	0.384373	NIT	evolved	90.6148
40	8965_839_G2_erfK	24.6155	0.169203	NIT	evolved	130.642
41	8965_839_H4_gntY	43.0237	0.196024	NIT	evolved	186.583
42	8965_839_H9_holC	36.6482	1.31839	NIT	evolved	95.3408
43	8966_843_A2_rcsC	63.1097	0.268193	NIT	evolved	276.474
44	8966_843_B11_pepT	22.941	0.532607	NIT	evolved	69.0582
45	8966_843_C5_lacA	134.657	1.37164	NIT	evolved	320
46	8966_843_C7_lon	35.1644	0.19172	NIT	evolved	110.676
47	8966_843_C8_ptrB	36.3024	0.213239	NIT	evolved	154.947
48	8966_843_D5_clpS	121.372	0.486967	NIT	evolved	320
49	8966_843_D6_ybdK	57.4332	0.234114	NIT	evolved	138.647
50	8966_843_G2_erfK	25.8668	0.28458	NIT	evolved	92.8331
51	8966_843_H4_gntY	23.4018	0.321583	NIT	evolved	78.7997
52	8966_843_H9_holC	23.7906	0.996926	NIT	evolved	100.549
53	8967_845_B8_dnaJ	56.1509	0.158055	NIT	evolved	303.866
54	8967_845_C6_cedA	61.8146	0.420951	NIT	evolved	216.193
55	8967_845_C9_ycjU	108.768	0.208051	NIT	evolved	320
56	8967_845_D1_atoB	17.4492	0.195044	NIT	evolved	78.0281
57	8967_845_D3_rsxD	29.2264	0.613316	NIT	evolved	97.6556
58	8967_845_D7_sapD	64.814	0.229604	NIT	evolved	200.568
59	8967_845_E7_lacA	203.344	0.923459	NIT	evolved	320
60	8967_845_E10_tatC	21.848	0.221663	NIT	evolved	119.598
61	8967_845_F4_yobH	16.3909	0.305313	NIT	evolved	54.5425
62	8967_845_G12_recF	50.4599	0.352575	NIT	evolved	122.299
63	8968_849_B7_minC	36.3533	0.17931	NIT	evolved	160.879
64	8968_849_B8_dnaJ	34.9432	0.197827	NIT	evolved	200.616
65	8968_849_C6_cedA	14.2327	0.592146	NIT	evolved	45.1868
66	8968_849_C9_ycjU	70.6579	0.166028	NIT	evolved	320
67	8968_849_D1_atoB	122.012	0.768489	NIT	evolved	320
68	8968_849_D3_rsxD	51.0073	0.234491	NIT	evolved	215.276
69	8968_849_D7_sapD	60.6583	0.27556	NIT	evolved	289.929
70	8968_849_E7_lacA	104.632	0.234047	NIT	evolved	320
71	8968_849_E10_tatC	63.3069	0.179031	NIT	evolved	266.009
72	8968_849_F4_yobH	19.0853	0.769249	NIT	evolved	54.6872
73	8968_849_G12_recF	172.863	0.330086	NIT	evolved	320
74	8969_851_B7_minC	111.51	0.4033	NIT	evolved	320
75	8969_851_B8_dnaJ	63.0348	0.156403	NIT	evolved	252.892
76	8969_851_C6_cedA	176.879	1.55048	NIT	evolved	320
77	8969_851_C9_ycjU	149.118	0.351528	NIT	evolved	320
78	8969_851_D1_atoB	112.535	0.115645	NIT	evolved	320
79	8969_851_D3_rsxD	88.4353	0.921255	NIT	evolved	320
80	8969_851_D7_sapD	67.9045	0.147239	NIT	evolved	320
81	8969_851_E7_lacA	230.909	0.914959	NIT	evolved	320
82	8969_851_E10_tatC	22.0949	0.164099	NIT	evolved	172.453
83	8969_851_F4_yobH	24.6357	2.01695	NIT	evolved	56.7126
84	8969_851_G12_recF	66.8292	0.18919	NIT	evolved	261.765
0	11642_end_H2_hupA	199.838	0.180672	TMP	evolved	1500
1	11642_end_H5_recA	1.55956	0.301108	TMP	evolved	604.139
2	11643_end_A11_nfnB	619.941	0.189354	TMP	evolved	1500
3	11641_end_H5_recA	2.29951	0.00384405	TMP	evolved	418.047
5	11643_end_B12_cpxA	47.7477	0.0749011	TMP	evolved	1500
6	11643_end_D5_rfaC	42.3054	0.0104056	TMP	evolved	1500
7	11643_end_D6_dnaK	7.14844	0.0721219	TMP	evolved	1500
8	11641_end_H1_fis	34.2651	0.301952	TMP	evolved	1500
9	11642_end_H1_fis	5.64405	0.167819	TMP	evolved	769.532
10	11643_end_E3_seqA	15.5657	0.269732	TMP	evolved	497.395
11	11643_end_F5_phoB	20.173	0.179059	TMP	evolved	1500
12	11643_end_F9_tolC	1.73742	0.0153546	TMP	evolved	304.403
13	11643_end_G4_tig	5.88146	0.0554262	TMP	evolved	871.608
14	11643_end_G7_ybaO	162.832	0.105646	TMP	evolved	1500
15	11643_end_G10_nuoG	1600	0.117552	TMP	evolved	1500
16	11643_end_H1_fis	11.6365	0.139514	TMP	evolved	1143.14
17	11643_end_H2_hupA	80.9294	0.208465	TMP	evolved	1500
18	11643_end_H5_recA	3.03892	0.135803	TMP	evolved	304.403
19	11644_end_A12_evgS	73.6013	0.169132	TMP	evolved	1500
20	11644_end_B1_yedV	28.6677	0.119685	TMP	evolved	1500
21	11644_end_B7_pepN	4.73623	0.0474955	TMP	evolved	304.403
22	11644_end_C5_lacA	313.161	0.155666	TMP	evolved	1500
23	11644_end_C12_yciS	11.4923	0.0301419	TMP	evolved	681.457
24	11644_end_E1_yfaO	148.011	0.0950945	TMP	evolved	1500
25	11644_end_F8_uvrD	1117.21	0.10296	TMP	evolved	1500
26	11644_end_F10_pepP	451.009	0.153271	TMP	evolved	1500
27	11644_end_G4_hfq	3.45804	0.0698497	TMP	evolved	1252.11
28	11644_end_G5_ylbE	1600	0.147533	TMP	evolved	1500
29	11645_end_A12_evgS	1600	0.14915	TMP	evolved	1500
30	11645_end_B1_yedV	16.786	0.0707968	TMP	evolved	1190.01
31	11645_end_B7_pepN	7.48027	0.227756	TMP	evolved	704.389
32	11645_end_C5_lacA	169.684	0.288877	TMP	evolved	1500
33	11645_end_C12_yciS	31.5864	0.361922	TMP	evolved	1277.48
34	11645_end_E1_yfaO	18.1533	0.089308	TMP	evolved	1500
35	11645_end_F8_uvrD	1600	0.715918	TMP	evolved	1500
36	11645_end_F10_pepP	292.902	0.0905712	TMP	evolved	1500
37	11645_end_G4_hfq	5.95877	0.127193	TMP	evolved	642.494
38	11645_end_G5_ylbE	32.3144	0.111157	TMP	evolved	1500
39	11646_end_A12_evgS	14.5765	0.365597	TMP	evolved	789.419
40	11646_end_B1_yedV	13.1338	0.138224	TMP	evolved	1500
41	11646_end_B7_pepN	567.841	0.271331	TMP	evolved	1500
42	11646_end_C5_lacA	11.8344	0.0637769	TMP	evolved	1062.77
43	11646_end_C12_yciS	8.04432	0.0524252	TMP	evolved	818.845
44	11646_end_E1_yfaO	1600	0.266302	TMP	evolved	1500
45	11646_end_F8_uvrD	1600	0.141767	TMP	evolved	1500
46	11646_end_F10_pepP	1600	0.113696	TMP	evolved	1500
47	11646_end_G4_hfq	64.102	0.21989	TMP	evolved	1500
48	11646_end_G5_ylbE	1600	0.138944	TMP	evolved	1500
49	11647_end_A7_mutL	1600	0.198549	TMP	evolved	1500
50	11647_end_B6_rfaH	4.20814	0.0378736	TMP	evolved	770.952
51	11647_end_B12_rfaP	3.83437	0.0287331	TMP	evolved	966.379
52	11647_end_C1_spr	97.057	0.0862845	TMP	evolved	1500
53	11647_end_C2_lpxM	31.0586	0.130996	TMP	evolved	1040.65
54	11647_end_C3_htpG	86.7213	0.106237	TMP	evolved	1500
55	11647_end_C9_ycjU	12.3855	0.119929	TMP	evolved	1010.42
56	11647_end_E7_lacA	154.71	0.21523	TMP	evolved	1500
57	11647_end_H7_rseA	1600	0.104679	TMP	evolved	1500
58	11648_end_A7_mutL	413.596	0.1081	TMP	evolved	1500
59	11648_end_B6_rfaH	6.25272	0.0203127	TMP	evolved	1500
60	11648_end_B12_rfaP	28.5416	0.124657	TMP	evolved	1500
61	11648_end_C1_spr	13.4837	0.0744616	TMP	evolved	1214.97
62	11648_end_C2_lpxM	43.2585	0.177013	TMP	evolved	611.039
63	11648_end_C3_htpG	40.6733	0.101221	TMP	evolved	1500
64	11648_end_C9_ycjU	9.14686	0.0457059	TMP	evolved	1500
65	11648_end_E7_lacA	6.69711	0.0814773	TMP	evolved	1500
66	11648_end_H7_rseA	105.602	0.0574611	TMP	evolved	1500
67	11649_end_A7_mutL	1438.45	0.0785894	TMP	evolved	1500
68	11649_end_B6_rfaH	13.4932	0.0398402	TMP	evolved	1500
69	11649_end_B12_rfaP	3.34247	0.0229425	TMP	evolved	324.291
70	11649_end_C1_spr	14.3417	0.0367991	TMP	evolved	1500
71	11649_end_C2_lpxM	27.6714	0.156762	TMP	evolved	1360.07
72	11649_end_C3_htpG	9.61913	0.0484236	TMP	evolved	907.731
73	11649_end_C9_ycjU	29.0233	0.0546509	TMP	evolved	1500
74	11649_end_E7_lacA	172.105	0.140017	TMP	evolved	1500
75	11649_end_H7_rseA	218.589	0.108879	TMP	evolved	1500
76	11641_end_A11_nfnB	22.0282	0.135305	TMP	evolved	1500
77	11641_end_B12_cpxA	1600	0.22199	TMP	evolved	1500
78	11641_end_D5_rfaC	2.10375	0.0500702	TMP	evolved	778.866
79	11641_end_D6_dnaK	13.7063	0.227786	TMP	evolved	1500
80	11641_end_F9_tolC	19.741	0.107743	TMP	evolved	1500
81	11641_end_E3_seqA	57.0467	0.154788	TMP	evolved	1104.78
82	11641_end_F5_phoB	696.206	0.107517	TMP	evolved	1500
83	11641_end_G7_ybaO	1048.19	0.0848513	TMP	evolved	1500
84	11641_end_G10_nuoG	78.8868	0.138257	TMP	evolved	1500
85	11641_end_H2_hupA	137.655	0.125613	TMP	evolved	1500
86	11642_end_A11_nfnB	8.71938	0.0386239	TMP	evolved	1125.48
87	11642_end_B12_cpxA	43.4294	0.0422272	TMP	evolved	1500
88	11642_end_D6_dnaK	13.1403	0.184847	TMP	evolved	947.1
89	11642_end_E3_seqA	148.533	0.135569	TMP	evolved	1500
90	11642_end_F9_tolC	3.25366	0.266532	TMP	evolved	726.915
91	11642_end_G7_ybaO	334.847	0.185826	TMP	evolved	1500
92	11642_end_G10_nuoG	20.862	0.00578347	TMP	evolved	1500
0	17221_19353_A2_hda	12.5072	2.45445	MEC	evolved	34.5045
3	17222_19356_C12_yfgA	144.214	4.13897	MEC	evolved	149.404
4	17223_19358_C8_atpF	6.29363	5.11619	MEC	evolved	44.5841
5	17223_19358_F1_ompR	2.7173	1.7732	MEC	evolved	18.2711
6	17224_19344_F8_uvrD	800	0.815236	MEC	evolved	500
7	17226_19347_F8_uvrD	478.748	3.03398	MEC	evolved	500
8	17227_19349_F6_tolB	0.464932	4.96101	MEC	evolved	4.3658
9	17221_19353_A5_galT	318.747	1.89309	MEC	evolved	500
10	17221_19353_D9_phoQ	3.17234	2.503	MEC	evolved	5.8601
11	17222_19356_A2_hda	2.98768	5.58184	MEC	evolved	15.4631
12	17222_19356_D6_dnaK	11.6803	3.95896	MEC	evolved	37.1517
13	17222_19356_H5_recA	8.76448	3.37122	MEC	evolved	31.1594
14	17223_19358_C12_yfgA	158.797	4.4911	MEC	evolved	149.509
15	17223_19358_F9_tolC	800	3.78321	MEC	evolved	6.1734
16	17225_19346_G4_hfq	2.67416	3.60998	MEC	evolved	9.8943
17	17227_19349_H12_tolQ	9.83607	1.22889	MEC	evolved	5.1607
18	17221_19353_A10_pntB	632.395	1.67411	MEC	evolved	500
19	17221_19353_E2_hns	4.17837	2.92768	MEC	evolved	17.9536
20	17222_19356_A5_galT	800	1.51378	MEC	evolved	15.5294
21	17222_19356_D9_phoQ	800	2.32115	MEC	evolved	46.512
22	17223_19358_A2_hda	12.8253	13.7213	MEC	evolved	23.8945
23	17223_19358_D6_dnaK	0.339074	7.27164	MEC	evolved	4.1278
24	17226_19347_A5_ihfA	5.37899	2.65795	MEC	evolved	19.284
25	17229_19354_A7_mutL	800	1.82141	MEC	evolved	500
26	17221_19353_B1_acrA	276.709	2.22049	MEC	evolved	500
27	17221_19353_E3_seqA	32.6332	1.76666	MEC	evolved	59.0575
28	17222_19356_A10_pntB	800	1.66711	MEC	evolved	18.7656
29	17222_19356_E2_hns	4.38902	3.60699	MEC	evolved	25.7049
30	17223_19358_A5_galT	4.38298	1.07076	MEC	evolved	18.9715
31	17223_19358_D9_phoQ	40.9449	2.45897	MEC	evolved	267.702
32	17225_19346_C2_pal	10.6243	1.62871	MEC	evolved	30.056
33	17227_19349_B8_dnaJ	20.4331	0.987322	MEC	evolved	25.9867
34	17229_19354_B8_dnaJ	20.0537	1.67699	MEC	evolved	65.3633
35	17221_19353_E4_acrB	76.6627	1.66629	MEC	evolved	26.4875
36	17222_19356_B1_acrA	199.284	3.1553	MEC	evolved	58.0316
37	17222_19356_E3_seqA	70.025	1.82413	MEC	evolved	86.294
38	17223_19358_A10_pntB	800	1.35228	MEC	evolved	155.55
39	17223_19358_E2_hns	6.99234	2.32699	MEC	evolved	24.53
40	17225_19346_C5_lacA	383.241	1.97203	MEC	evolved	500
41	17226_19347_C5_lacA	5.56259	3.95735	MEC	evolved	22.3981
42	17227_19349_C2_lpxM	10.3343	9.2032	MEC	evolved	14.4506
43	17229_19354_C2_lpxM	14.6679	2.15674	MEC	evolved	63.2939
44	17221_19353_C1_envZ	1.7055	4.60128	MEC	evolved	4.5272
45	17221_19353_E5_soxR	629.665	1.18428	MEC	evolved	500
46	17222_19356_E4_acrB	800	2.09641	MEC	evolved	48.602
47	17223_19358_B1_acrA	800	2.7487	MEC	evolved	5.36
48	17223_19358_E3_seqA	18.3205	1.39462	MEC	evolved	49.1103
49	17224_19344_D3_ygdD	467.312	3.5163	MEC	evolved	500
50	17225_19346_D3_ygdD	338.82	2.94804	MEC	evolved	500
51	17226_19347_D3_ygdD	319.293	3.85159	MEC	evolved	500
52	17227_19349_E10_tatC	2.3929	7.30535	MEC	evolved	9.0242
53	17228_19352_E10_tatC	5.97543	4.53539	MEC	evolved	29.4919
54	17229_19354_E10_tatC	5.31138	2.76283	MEC	evolved	4.8563
55	17221_19353_C8_atpF	3.54988	4.71319	MEC	evolved	16.621
56	17221_19353_F1_ompR	800	3.53411	MEC	evolved	52.4784
57	17222_19356_E5_soxR	45.9265	1.73421	MEC	evolved	23.4153
58	17223_19358_B8_mutT	744.753	1.10635	MEC	evolved	500
59	17223_19358_E4_acrB	198.853	2.19333	MEC	evolved	59.1958
60	17224_19344_D5_clpS	14.8773	2.1564	MEC	evolved	70.2489
61	17226_19347_D5_clpS	800	2.15312	MEC	evolved	500
62	17229_19354_E7_lacA	205.438	2.70854	MEC	evolved	221.189
63	17221_19353_C12_yfgA	162.701	5.21294	MEC	evolved	256.557
64	17221_19353_F9_tolC	800	6.28231	MEC	evolved	13.5952
65	17222_19356_C8_atpF	17.769	1.67051	MEC	evolved	33.6802
66	17222_19356_F1_ompR	800	2.79547	MEC	evolved	11.8496
67	17223_19358_E5_soxR	13.7943	1.40061	MEC	evolved	33.9115
68	17226_19347_E12_mprA	37.7033	2.04271	MEC	evolved	90.9739
69	17227_19349_F2_rph	800	1.32418	MEC	evolved	54.891
70	17221_19353_H5_recA	4.64792	0.8087	MEC	evolved	24.6704
71	17225_19346_F8_uvrD	288.703	0.701183	MEC	evolved	500
72	17228_19352_F6_tolB	8.01675	0.471437	MEC	evolved	51.4624
73	17224_19344_G4_hfq	2.04085	0.45324	MEC	evolved	8.6551
74	17226_19347_G4_hfq	2.0036	1.82984	MEC	evolved	10.2186
75	17223_19358_H5_recA	2.39673	1.16268	MEC	evolved	12.4659
76	17225_19346_A5_ihfA	1.73027	0.67859	MEC	evolved	10.6559
77	17227_19349_A7_mutL	518.971	0.429095	MEC	evolved	500
78	17228_19352_A7_mutL	657.091	0.416597	MEC	evolved	500
79	17224_19344_A5_ihfA	3.13672	0.999769	MEC	evolved	19.3057
80	17228_19352_B8_dnaJ	3.14507	3.02597	MEC	evolved	13.8955
81	17221_19353_B8_mutT	492.971	1.88899	MEC	evolved	500
82	17228_19352_C2_lpxM	2.16983	0.881252	MEC	evolved	10.4929
83	17222_19356_C1_envZ	2.37808	4.7977	MEC	evolved	9.1995
84	17225_19346_D5_clpS	114.625	0.686598	MEC	evolved	171.249
85	17228_19352_E7_lacA	800	1.17559	MEC	evolved	101.89
86	17224_19344_E12_mprA	190.944	0.621505	MEC	evolved	500
87	17225_19346_E12_mprA	310.565	1.07626	MEC	evolved	500
88	17228_19352_F2_rph	260.861	1.35705	MEC	evolved	460.962

## Sheet: FigS3a_scores
	step	score
0	0	1.58276
1	1	1.58276
2	2	1.58276
3	3	1.58276
4	4	1.58276
5	5	1.58276
6	6	1.58276
7	7	1.58276
8	8	1.58276
9	9	1.58276
10	10	1.58276
11	11	1.5844
12	12	1.58481
13	13	1.58498
14	14	1.58514
15	15	1.58514
16	16	1.58605
17	17	1.58605
18	18	1.58605
19	19	1.59126
20	20	1.59126
21	21	1.59242
22	22	1.59272
23	23	1.59272
24	24	1.59272
25	25	1.59272
26	26	1.59379
27	27	1.59453
28	28	1.59453
29	29	1.5951
30	30	1.5954
31	31	1.5954
32	32	1.5954
33	33	1.5954
34	34	1.5954
35	35	1.59553
36	36	1.59553
37	37	1.59653
38	38	1.60299
39	39	1.60456
40	40	1.60456
41	41	1.60456
42	42	1.60456
43	43	1.60456
44	44	1.61349
45	45	1.61349
46	46	1.61429
47	47	1.6205
48	48	1.6205
49	49	1.6205
50	50	1.6205
51	51	1.6205
52	52	1.6205
53	53	1.6205
54	54	1.6205
55	55	1.62069
56	56	1.62069
57	57	1.62069
58	58	1.62069
59	59	1.62069
60	60	1.62268
61	61	1.62276
62	62	1.62276
63	63	1.62335
64	64	1.62858
65	65	1.62858
66	66	1.6286
67	67	1.62891
68	68	1.62992
69	69	1.63211
70	70	1.63211
71	71	1.63279
72	72	1.63279
73	73	1.63279
74	74	1.63279
75	75	1.6331
76	76	1.6331
77	77	1.63784
78	78	1.63784
79	79	1.63784
80	80	1.63784
81	81	1.63784
82	82	1.63784
83	83	1.63784
84	84	1.63784
85	85	1.63784
86	86	1.63825
87	87	1.6385
88	88	1.63917
89	89	1.63917
90	90	1.63917
91	91	1.63933
92	92	1.63933
93	93	1.63943
94	94	1.63943
95	95	1.63943
96	96	1.63943
97	97	1.63946
98	98	1.63946
99	99	1.64034
100	100	1.64034
101	101	1.64065
102	102	1.64065
103	103	1.64068
104	104	1.64068
105	105	1.64068
106	106	1.64068
107	107	1.64068
108	108	1.64088
109	109	1.64157
110	110	1.64285
111	111	1.64285
112	112	1.64285
113	113	1.64494
114	114	1.64494
115	115	1.64494
116	116	1.64494
117	117	1.64494
118	118	1.64494
119	119	1.64576
120	120	1.65167
121	121	1.65235
122	122	1.65252
123	123	1.65252
124	124	1.65252
125	125	1.65275
126	126	1.65275
127	127	1.65275
128	128	1.65275
129	129	1.65275
130	130	1.65275
131	131	1.65275
132	132	1.65275
133	133	1.65839
134	134	1.65839
135	135	1.65858
136	136	1.65858
137	137	1.65858
138	138	1.65858
139	139	1.65858
140	140	1.65858
141	141	1.65858
142	142	1.66111
143	143	1.66111
144	144	1.66407
145	145	1.66492
146	146	1.66868
147	147	1.66868
148	148	1.66868
149	149	1.66935
150	150	1.66935
151	151	1.66935
152	152	1.66935
153	153	1.66935
154	154	1.66935
155	155	1.67042
156	156	1.67042
157	157	1.67042
158	158	1.67089
159	159	1.67152
160	160	1.67152
161	161	1.67152
162	162	1.67352
163	163	1.67378
164	164	1.67414
165	165	1.67414
166	166	1.67415
167	167	1.6744
168	168	1.6744
169	169	1.6744
170	170	1.67645
171	171	1.67662
172	172	1.67662
173	173	1.67662
174	174	1.67674
175	175	1.67676
176	176	1.67676
177	177	1.67676
178	178	1.67676
179	179	1.67732
180	180	1.67732
181	181	1.67906
182	182	1.67924
183	183	1.67924
184	184	1.68148
185	185	1.6815
186	186	1.6815
187	187	1.6815
188	188	1.6815
189	189	1.6815
190	190	1.6815
191	191	1.68158
192	192	1.68165
193	193	1.68165
194	194	1.68502
195	195	1.68502
196	196	1.68502
197	197	1.68502
198	198	1.68588
199	199	1.68588
200	200	1.68588
201	201	1.68588
202	202	1.69011
203	203	1.69263
204	204	1.69263
205	205	1.69263
206	206	1.69263
207	207	1.69357
208	208	1.69357
209	209	1.69361
210	210	1.69681
211	211	1.69681
212	212	1.69681
213	213	1.69681
214	214	1.69733
215	215	1.69733
216	216	1.69733
217	217	1.69733
218	218	1.69733
219	219	1.69796
220	220	1.69796
221	221	1.69796
222	222	1.69867
223	223	1.69867
224	224	1.69867
225	225	1.69867
226	226	1.69867
227	227	1.69872
228	228	1.69873
229	229	1.6993
230	230	1.69955
231	231	1.69955
232	232	1.69955
233	233	1.69955
234	234	1.69955
235	235	1.69955
236	236	1.69955
237	237	1.69985
238	238	1.69985
239	239	1.69986
240	240	1.69986
241	241	1.69986
242	242	1.69986
243	243	1.69986
244	244	1.70006
245	245	1.70045
246	246	1.70045
247	247	1.70045
248	248	1.70045
249	249	1.70045
250	250	1.70045
251	251	1.70045
252	252	1.70054
253	253	1.70054
254	254	1.70054
255	255	1.70054
256	256	1.70054
257	257	1.70494
258	258	1.70494
259	259	1.70494
260	260	1.70494
261	261	1.70494
262	262	1.70494
263	263	1.70494
264	264	1.70494
265	265	1.70494
266	266	1.70494
267	267	1.70494
268	268	1.70494
269	269	1.7092
270	270	1.70978
271	271	1.70982
272	272	1.70982
273	273	1.70982
274	274	1.70982
275	275	1.71073
276	276	1.71073
277	277	1.71073
278	278	1.71073
279	279	1.71073
280	280	1.71249
281	281	1.71272
282	282	1.74542
283	283	1.74542
284	284	1.74542
285	285	1.74542
286	286	1.74542
287	287	1.74542
288	288	1.74542
289	289	1.74542
290	290	1.74542
291	291	1.74542
292	292	1.74542
293	293	1.74553
294	294	1.74553
295	295	1.74553
296	296	1.74553
297	297	1.74553
298	298	1.74556
299	299	1.74641
300	300	1.74641
301	301	1.74641
302	302	1.74641
303	303	1.74641
304	304	1.74641
305	305	1.74641
306	306	1.74641
307	307	1.74711
308	308	1.74711
309	309	1.74711
310	310	1.74711
311	311	1.74731
312	312	1.75271
313	313	1.75271
314	314	1.75271
315	315	1.757
316	316	1.76172
317	317	1.76172
318	318	1.76172
319	319	1.76172
320	320	1.76172
321	321	1.76282
322	322	1.76282
323	323	1.76418
324	324	1.76418
325	325	1.7687
326	326	1.7687
327	327	1.76874
328	328	1.76874
329	329	1.76874
330	330	1.76874
331	331	1.76874
332	332	1.76874
333	333	1.76874
334	334	1.76874
335	335	1.76877
336	336	1.76877
337	337	1.76877
338	338	1.77108
339	339	1.77108
340	340	1.77108
341	341	1.77108
342	342	1.77108
343	343	1.77108
344	344	1.77631
345	345	1.77631
346	346	1.77631
347	347	1.77631
348	348	1.77631
349	349	1.77631
350	350	1.77631
351	351	1.77631
352	352	1.77681
353	353	1.77681
354	354	1.77681
355	355	1.77681
356	356	1.77681
357	357	1.77681
358	358	1.77681
359	359	1.77681
360	360	1.77681
361	361	1.77681
362	362	1.77681
363	363	1.77681
364	364	1.77694
365	365	1.77694
366	366	1.77694
367	367	1.77725
368	368	1.77725
369	369	1.77725
370	370	1.77725
371	371	1.77725
372	372	1.78567
373	373	1.78567
374	374	1.78567
375	375	1.78567
376	376	1.78567
377	377	1.78567
378	378	1.78567
379	379	1.78567
380	380	1.78567
381	381	1.78589
382	382	1.78625
383	383	1.78642
384	384	1.78642
385	385	1.78642
386	386	1.79101
387	387	1.79101
388	388	1.79101
389	389	1.79101
390	390	1.79101
391	391	1.79101
392	392	1.79101
393	393	1.79101
394	394	1.79101
395	395	1.79101
396	396	1.79101
397	397	1.79101
398	398	1.79101
399	399	1.79101
400	400	1.79112
401	401	1.79509
402	402	1.79509
403	403	1.79509
404	404	1.79509
405	405	1.82385
406	406	1.82385
407	407	1.82385
408	408	1.82385
409	409	1.82385
410	410	1.82385
411	411	1.82385
412	412	1.82385
413	413	1.82385
414	414	1.82385
415	415	1.82385
416	416	1.82385
417	417	1.82385
418	418	1.82522
419	419	1.82522
420	420	1.82522
421	421	1.82522
422	422	1.82522
423	423	1.82522
424	424	1.82567
425	425	1.82567
426	426	1.82587
427	427	1.82587
428	428	1.82587
429	429	1.82587
430	430	1.82587
431	431	1.82587
432	432	1.82587
433	433	1.82906
434	434	1.82906
435	435	1.83004
436	436	1.83004
437	437	1.83004
438	438	1.83004
439	439	1.83124
440	440	1.83124
441	441	1.83125
442	442	1.83125
443	443	1.83125
444	444	1.83329
445	445	1.83329
446	446	1.83329
447	447	1.83352
448	448	1.83352
449	449	1.83371
450	450	1.83371
451	451	1.83656
452	452	1.83656
453	453	1.83656
454	454	1.83656
455	455	1.83656
456	456	1.83656
457	457	1.83656
458	458	1.83656
459	459	1.83656
460	460	1.83656
461	461	1.83656
462	462	1.83656
463	463	1.83656
464	464	1.83656
465	465	1.83656
466	466	1.83656
467	467	1.83656
468	468	1.83837
469	469	1.83837
470	470	1.83837
471	471	1.83837
472	472	1.83837
473	473	1.83837
474	474	1.83837
475	475	1.84482
476	476	1.84482
477	477	1.84715
478	478	1.84715
479	479	1.84715
480	480	1.84715
481	481	1.84715
482	482	1.84715
483	483	1.84715
484	484	1.84715
485	485	1.84729
486	486	1.84729
487	487	1.84774
488	488	1.84774
489	489	1.84774
490	490	1.84774
491	491	1.84774
492	492	1.84774
493	493	1.85103
494	494	1.85103
495	495	1.85103
496	496	1.85103
497	497	1.85103
498	498	1.85103
499	499	1.85103
500	500	1.85103
501	501	1.85103
502	502	1.85335
503	503	1.85358
504	504	1.85393
505	505	1.85393
506	506	1.85393
507	507	1.85393
508	508	1.85393
509	509	1.85393
510	510	1.85393
511	511	1.85422
512	512	1.85422
513	513	1.85422
514	514	1.85427
515	515	1.85427
516	516	1.85427
517	517	1.85595
518	518	1.85595
519	519	1.85595
520	520	1.91626
521	521	1.91626
522	522	1.91626
523	523	1.91626
524	524	1.91999
525	525	1.91999
526	526	1.91999
527	527	1.91999
528	528	1.91999
529	529	1.91999
530	530	1.91999
531	531	1.91999
532	532	1.91999
533	533	1.92003
534	534	1.92024
535	535	1.92024
536	536	1.92024
537	537	1.92024
538	538	1.92024
539	539	1.92024
540	540	1.92024
541	541	1.92271
542	542	1.92271
543	543	1.92271
544	544	1.92271
545	545	1.92271
546	546	1.92584
547	547	1.92584
548	548	1.92584
549	549	1.92584
550	550	1.92584
551	551	1.92902
552	552	1.93217
553	553	1.93703
554	554	1.93703
555	555	1.93703
556	556	1.93703
557	557	1.93703
558	558	1.93703
559	559	1.93703
560	560	1.93703
561	561	1.93703
562	562	1.93703
563	563	1.93703
564	564	1.93703
565	565	1.94028
566	566	1.94028
567	567	1.94028
568	568	1.94028
569	569	1.94028
570	570	1.94028
571	571	1.94028
572	572	1.94083
573	573	1.94083
574	574	1.94083
575	575	1.94083
576	576	1.94083
577	577	1.94083
578	578	1.94083
579	579	1.94083
580	580	1.94083
581	581	1.94083
582	582	1.94083
583	583	1.94083
584	584	1.94083
585	585	1.94297
586	586	1.94297
587	587	1.94297
588	588	1.94297
589	589	1.94297
590	590	1.94297
591	591	1.94297
592	592	1.94297
593	593	1.94297
594	594	1.94297
595	595	1.94297
596	596	1.94297
597	597	1.94297
598	598	1.94297
599	599	1.94297
600	600	1.94297
601	601	1.94297
602	602	1.94297
603	603	1.94297
604	604	1.94297
605	605	1.94297
606	606	1.94297
607	607	1.94297
608	608	1.94392
609	609	1.94392
610	610	1.94392
611	611	1.94392
612	612	1.94392
613	613	1.94392
614	614	1.94392
615	615	1.94435
616	616	1.94435
617	617	1.94435
618	618	1.94435
619	619	1.94435
620	620	1.94435
621	621	1.94503
622	622	1.94503
623	623	1.94503
624	624	1.94503
625	625	1.94503
626	626	1.94503
627	627	1.94503
628	628	1.94503
629	629	1.94503
630	630	1.94503
631	631	1.94503
632	632	1.94503
633	633	1.94503
634	634	1.94503
635	635	1.94503
636	636	1.94503
637	637	1.94503
638	638	1.94503
639	639	1.94503
640	640	1.94503
641	641	1.94841
642	642	1.94841
643	643	1.94841
644	644	1.94841
645	645	1.94841
646	646	1.94841
647	647	1.94841
648	648	1.94841
649	649	1.94841
650	650	1.94841
651	651	1.94841
652	652	1.94841
653	653	1.94841
654	654	1.94841
655	655	1.94841
656	656	1.94841
657	657	1.94841
658	658	1.94841
659	659	1.94841
660	660	1.94841
661	661	1.94841
662	662	1.94841
663	663	1.94841
664	664	1.94841
665	665	1.94841
666	666	1.94841
667	667	1.94841
668	668	1.94841
669	669	1.94841
670	670	1.94841
671	671	1.95028
672	672	1.95028
673	673	1.95028
674	674	1.95028
675	675	1.95046
676	676	1.95046
677	677	1.9528
678	678	1.9528
679	679	1.9528
680	680	1.9528
681	681	1.9528
682	682	1.9528
683	683	1.9528
684	684	1.95401
685	685	1.95401
686	686	1.95401
687	687	1.95401
688	688	1.95401
689	689	1.95401
690	690	1.95401
691	691	1.95401
692	692	1.95401
693	693	1.95401
694	694	1.95401
695	695	1.95401
696	696	1.95401
697	697	1.95401
698	698	1.95401
699	699	1.95401
700	700	1.95401
701	701	1.95401
702	702	1.95401
703	703	1.95401
704	704	1.95431
705	705	1.95431
706	706	1.95431
707	707	1.95431
708	708	1.95431
709	709	1.95431
710	710	1.95431
711	711	1.95431
712	712	1.95431
713	713	1.95431
714	714	1.95431
715	715	1.95431
716	716	1.95431
717	717	1.95431
718	718	1.95431
719	719	1.95662
720	720	1.95662
721	721	1.95662
722	722	1.95662
723	723	1.95662
724	724	1.95662
725	725	1.95662
726	726	1.95662
727	727	1.95662
728	728	1.95662
729	729	1.95662
730	730	1.95662
731	731	1.95662
732	732	1.95662
733	733	1.95662
734	734	1.95662
735	735	1.95662
736	736	1.95662
737	737	1.95662
738	738	1.95662
739	739	1.95662
740	740	1.95698
741	741	1.95698
742	742	1.95698
743	743	1.95698
744	744	1.95698
745	745	1.95698
746	746	1.95698
747	747	1.95698
748	748	1.95698
749	749	1.96008
750	750	1.96008
751	751	1.96008
752	752	1.96008
753	753	1.96008
754	754	1.96008
755	755	1.96008
756	756	1.96008
757	757	1.96008
758	758	1.96008
759	759	1.96008
760	760	1.96008
761	761	1.96008
762	762	1.96008
763	763	1.96008
764	764	1.96008
765	765	1.96008
766	766	1.96008
767	767	1.96008
768	768	1.96008
769	769	1.96008
770	770	1.96008
771	771	1.96008
772	772	1.96008
773	773	1.96008
774	774	1.96118
775	775	1.96225
776	776	1.96225
777	777	1.96271
778	778	1.96584
779	779	1.96584
780	780	1.96584
781	781	1.96584
782	782	1.96584
783	783	1.96584
784	784	1.96584
785	785	1.96675
786	786	1.96675
787	787	1.96675
788	788	1.96675
789	789	1.96675
790	790	1.96675
791	791	1.96675
792	792	1.96675
793	793	1.96675
794	794	1.96675
795	795	1.96675
796	796	1.96808
797	797	1.96808
798	798	1.96808
799	799	1.96808
800	800	1.96808
801	801	1.96927
802	802	1.96927
803	803	1.96927
804	804	1.96927
805	805	1.96927
806	806	1.96927
807	807	1.96927
808	808	1.96927
809	809	1.96927
810	810	1.96927
811	811	1.96927
812	812	1.96927
813	813	1.96927
814	814	1.96927
815	815	1.96927
816	816	1.96927
817	817	1.96927
818	818	1.96927
819	819	1.96927
820	820	1.96927
821	821	1.96927
822	822	1.96927
823	823	1.97023
824	824	1.97023
825	825	1.97023
826	826	1.97023
827	827	1.97023
828	828	1.97023
829	829	1.97023
830	830	1.97023
831	831	1.97023
832	832	1.97023
833	833	1.97023
834	834	1.97023
835	835	1.97023
836	836	1.97057
837	837	1.97057
838	838	1.97057
839	839	1.97057
840	840	1.97057
841	841	1.97057
842	842	1.97057
843	843	1.97057
844	844	1.97057
845	845	1.97057
846	846	1.97057
847	847	1.97064
848	848	1.97064
849	849	1.97064
850	850	1.97064
851	851	1.97064
852	852	1.97064
853	853	1.97159
854	854	1.97159
855	855	1.97159
856	856	1.97159
857	857	1.97159
858	858	1.97159
859	859	1.97159
860	860	1.97159
861	861	1.97159
862	862	1.97159
863	863	1.97159
864	864	1.97298
865	865	1.97298
866	866	1.97298
867	867	1.97298
868	868	1.97298
869	869	1.97298
870	870	1.97298
871	871	1.97298
872	872	1.97298
873	873	1.97298
874	874	1.97298
875	875	1.97298
876	876	1.97298
877	877	1.97298
878	878	1.97298
879	879	1.97298
880	880	1.97298
881	881	1.97298
882	882	1.97298
883	883	1.97298
884	884	1.97298
885	885	1.97298
886	886	1.97298
887	887	1.97298
888	888	1.97298
889	889	1.97298
890	890	1.97298
891	891	1.97298
892	892	1.97298
893	893	1.97298
894	894	1.97298
895	895	1.97298
896	896	1.97298
897	897	1.97298
898	898	1.97298
899	899	1.97298
900	900	1.97298
901	901	1.97298
902	902	1.97298
903	903	1.97298
904	904	1.97298
905	905	1.97298
906	906	1.97298
907	907	1.97298
908	908	1.97298
909	909	1.97298
910	910	1.97298
911	911	1.97298
912	912	1.97298
913	913	1.97298
914	914	1.97298
915	915	1.97298
916	916	1.97298
917	917	1.97298
918	918	1.97298
919	919	1.97298
920	920	1.97298
921	921	1.97298
922	922	1.97298
923	923	1.97298
924	924	1.97298
925	925	1.97298
926	926	1.97298
927	927	1.97298
928	928	1.97298
929	929	1.97298
930	930	1.97298
931	931	1.97298
932	932	1.97298
933	933	1.97298
934	934	1.97298
935	935	1.97298
936	936	1.97298
937	937	1.97298
938	938	1.97298
939	939	1.97298
940	940	1.97298
941	941	1.97298
942	942	1.97298
943	943	2.00371
944	944	2.00371
945	945	2.00423
946	946	2.02811
947	947	2.02811
948	948	2.02811
949	949	2.02811
950	950	2.02811
951	951	2.02811
952	952	2.02811
953	953	2.02811
954	954	2.02811
955	955	2.02811
956	956	2.02811
957	957	2.02811
958	958	2.02811
959	959	2.02811
960	960	2.02811
961	961	2.02811
962	962	2.02811
963	963	2.02811
964	964	2.02811
965	965	2.02811
966	966	2.02811
967	967	2.02811
968	968	2.02811
969	969	2.02827
970	970	2.02827
971	971	2.02827
972	972	2.02827
973	973	2.02827
974	974	2.02969
975	975	2.02969
976	976	2.02969
977	977	2.02969
978	978	2.03061
979	979	2.03061
980	980	2.03061
981	981	2.03061
982	982	2.03061
983	983	2.03061
984	984	2.03116
985	985	2.03116
986	986	2.03142
987	987	2.03142
988	988	2.03142
989	989	2.03142
990	990	2.03142
991	991	2.03185
992	992	2.03185
993	993	2.03185
994	994	2.03185
995	995	2.03185
996	996	2.03185
997	997	2.03185
998	998	2.03185
999	999	2.03185
1000	1000	2.03185
1001	1001	2.03185
1002	1002	2.03185
1003	1003	2.03185
1004	1004	2.03185
1005	1005	2.03185
1006	1006	2.03185
1007	1007	2.03185
1008	1008	2.03185
1009	1009	2.03185
1010	1010	2.03185
1011	1011	2.03185
1012	1012	2.03185
1013	1013	2.03185
1014	1014	2.03185
1015	1015	2.03378
1016	1016	2.03378
1017	1017	2.03378
1018	1018	2.03378
1019	1019	2.03378
1020	1020	2.03378
1021	1021	2.03378
1022	1022	2.03378
1023	1023	2.03378
1024	1024	2.03378
1025	1025	2.03378
1026	1026	2.03378
1027	1027	2.03378
1028	1028	2.03378
1029	1029	2.03378
1030	1030	2.03378
1031	1031	2.03378
1032	1032	2.03378
1033	1033	2.03378
1034	1034	2.03378
1035	1035	2.03378
1036	1036	2.03378
1037	1037	2.03378
1038	1038	2.03378
1039	1039	2.03378
1040	1040	2.03378
1041	1041	2.03378
1042	1042	2.03378
1043	1043	2.03378
1044	1044	2.03378
1045	1045	2.03378
1046	1046	2.03378
1047	1047	2.03378
1048	1048	2.03378
1049	1049	2.03378
1050	1050	2.03442
1051	1051	2.03442
1052	1052	2.03517
1053	1053	2.03517
1054	1054	2.03517
1055	1055	2.03517
1056	1056	2.03517
1057	1057	2.03517
1058	1058	2.03517
1059	1059	2.03517
1060	1060	2.03517
1061	1061	2.03517
1062	1062	2.03517
1063	1063	2.03517
1064	1064	2.03517
1065	1065	2.03675
1066	1066	2.03834
1067	1067	2.03834
1068	1068	2.03834
1069	1069	2.03834
1070	1070	2.04644
1071	1071	2.04715
1072	1072	2.04715
1073	1073	2.04715
1074	1074	2.04715
1075	1075	2.04715
1076	1076	2.04715
1077	1077	2.04715
1078	1078	2.04715
1079	1079	2.04715
1080	1080	2.04715
1081	1081	2.04715
1082	1082	2.04715
1083	1083	2.04715
1084	1084	2.04715
1085	1085	2.04715
1086	1086	2.04715
1087	1087	2.04715
1088	1088	2.04715
1089	1089	2.04715
1090	1090	2.04715
1091	1091	2.04715
1092	1092	2.04715
1093	1093	2.04715
1094	1094	2.04715
1095	1095	2.04715
1096	1096	2.04715
1097	1097	2.04715
1098	1098	2.04715
1099	1099	2.04715
1100	1100	2.04888
1101	1101	2.04888
1102	1102	2.04888
1103	1103	2.04888
1104	1104	2.04888
1105	1105	2.04888
1106	1106	2.04888
1107	1107	2.04902
1108	1108	2.04902
1109	1109	2.04902
1110	1110	2.04902
1111	1111	2.04902
1112	1112	2.04902
1113	1113	2.0525
1114	1114	2.0525
1115	1115	2.0525
1116	1116	2.0525
1117	1117	2.0525
1118	1118	2.0525
1119	1119	2.0525
1120	1120	2.0525
1121	1121	2.0525
1122	1122	2.05393
1123	1123	2.05393
1124	1124	2.05393
1125	1125	2.05393
1126	1126	2.05393
1127	1127	2.05393
1128	1128	2.05393
1129	1129	2.05393
1130	1130	2.05393
1131	1131	2.05393
1132	1132	2.05393
1133	1133	2.05393
1134	1134	2.05393
1135	1135	2.05393
1136	1136	2.05393
1137	1137	2.05393
1138	1138	2.05393
1139	1139	2.05393
1140	1140	2.05393
1141	1141	2.05393
1142	1142	2.05393
1143	1143	2.05393
1144	1144	2.05393
1145	1145	2.05393
1146	1146	2.05393
1147	1147	2.05393
1148	1148	2.05414
1149	1149	2.05414
1150	1150	2.05414
1151	1151	2.05414
1152	1152	2.05419
1153	1153	2.05419
1154	1154	2.05419
1155	1155	2.05419
1156	1156	2.05419
1157	1157	2.05419
1158	1158	2.05419
1159	1159	2.05419
1160	1160	2.05419
1161	1161	2.05419
1162	1162	2.05419
1163	1163	2.05419
1164	1164	2.05419
1165	1165	2.05419
1166	1166	2.05419
1167	1167	2.05419
1168	1168	2.05419
1169	1169	2.05419
1170	1170	2.05487
1171	1171	2.05487
1172	1172	2.05487
1173	1173	2.05487
1174	1174	2.05487
1175	1175	2.05487
1176	1176	2.05487
1177	1177	2.05487
1178	1178	2.05487
1179	1179	2.05487
1180	1180	2.05487
1181	1181	2.05487
1182	1182	2.05487
1183	1183	2.05487
1184	1184	2.05487
1185	1185	2.05708
1186	1186	2.05708
1187	1187	2.05708
1188	1188	2.05708
1189	1189	2.05708
1190	1190	2.05718
1191	1191	2.05718
1192	1192	2.05718
1193	1193	2.05718
1194	1194	2.05718
1195	1195	2.05718
1196	1196	2.05718
1197	1197	2.05718
1198	1198	2.05718
1199	1199	2.05718
1200	1200	2.05718
1201	1201	2.05718
1202	1202	2.05718
1203	1203	2.06045
1204	1204	2.06045
1205	1205	2.06045
1206	1206	2.06045
1207	1207	2.06045
1208	1208	2.06184
1209	1209	2.06184
1210	1210	2.06184
1211	1211	2.06184
1212	1212	2.06184
1213	1213	2.06184
1214	1214	2.06184
1215	1215	2.06184
1216	1216	2.06184
1217	1217	2.06228
1218	1218	2.06228
1219	1219	2.06228
1220	1220	2.06228
1221	1221	2.06355
1222	1222	2.06355
1223	1223	2.06355
1224	1224	2.06355
1225	1225	2.06355
1226	1226	2.06355
1227	1227	2.06355
1228	1228	2.06355
1229	1229	2.06355
1230	1230	2.06355
1231	1231	2.06355
1232	1232	2.06496
1233	1233	2.06496
1234	1234	2.06496
1235	1235	2.06496
1236	1236	2.06496
1237	1237	2.06496
1238	1238	2.06496
1239	1239	2.06496
1240	1240	2.06536
1241	1241	2.06536
1242	1242	2.06536
1243	1243	2.06536
1244	1244	2.06601
1245	1245	2.06601
1246	1246	2.06601
1247	1247	2.06601
1248	1248	2.06601
1249	1249	2.06601
1250	1250	2.06601
1251	1251	2.06601
1252	1252	2.06601
1253	1253	2.06601
1254	1254	2.06601
1255	1255	2.06601
1256	1256	2.06601
1257	1257	2.06733
1258	1258	2.06733
1259	1259	2.06733
1260	1260	2.06733
1261	1261	2.06733
1262	1262	2.06733
1263	1263	2.06733
1264	1264	2.06733
1265	1265	2.06733
1266	1266	2.06733
1267	1267	2.06917
1268	1268	2.06917
1269	1269	2.06917
1270	1270	2.06917
1271	1271	2.06917
1272	1272	2.06917
1273	1273	2.06917
1274	1274	2.06917
1275	1275	2.06917
1276	1276	2.0721
1277	1277	2.0721
1278	1278	2.0721
1279	1279	2.0721
1280	1280	2.0721
1281	1281	2.0721
1282	1282	2.0721
1283	1283	2.0721
1284	1284	2.0721
1285	1285	2.0721
1286	1286	2.0721
1287	1287	2.0721
1288	1288	2.0721
1289	1289	2.0721
1290	1290	2.0721
1291	1291	2.0721
1292	1292	2.0721
1293	1293	2.0721
1294	1294	2.0721
1295	1295	2.0721
1296	1296	2.0721
1297	1297	2.0721
1298	1298	2.0721
1299	1299	2.0721
1300	1300	2.0721
1301	1301	2.0721
1302	1302	2.0721
1303	1303	2.0721
1304	1304	2.0721
1305	1305	2.0721
1306	1306	2.0721
1307	1307	2.07216
1308	1308	2.07216
1309	1309	2.07216
1310	1310	2.07216
1311	1311	2.07216
1312	1312	2.07216
1313	1313	2.07216
1314	1314	2.07216
1315	1315	2.07216
1316	1316	2.07216
1317	1317	2.07216
1318	1318	2.07216
1319	1319	2.07216
1320	1320	2.07216
1321	1321	2.07216
1322	1322	2.07216
1323	1323	2.07216
1324	1324	2.07216
1325	1325	2.07216
1326	1326	2.07216
1327	1327	2.07216
1328	1328	2.07216
1329	1329	2.07216
1330	1330	2.07216
1331	1331	2.07216
1332	1332	2.07216
1333	1333	2.07216
1334	1334	2.07216
1335	1335	2.07216
1336	1336	2.07216
1337	1337	2.07216
1338	1338	2.07216
1339	1339	2.07216
1340	1340	2.07216
1341	1341	2.07216
1342	1342	2.07216
1343	1343	2.07216
1344	1344	2.07216
1345	1345	2.07216
1346	1346	2.07216
1347	1347	2.07216
1348	1348	2.07216
1349	1349	2.07216
1350	1350	2.07216
1351	1351	2.07216
1352	1352	2.07216
1353	1353	2.07222
1354	1354	2.07222
1355	1355	2.07222
1356	1356	2.07222
1357	1357	2.07222
1358	1358	2.07222
1359	1359	2.07222
1360	1360	2.07222
1361	1361	2.07222
1362	1362	2.07222
1363	1363	2.07222
1364	1364	2.07222
1365	1365	2.07222
1366	1366	2.07222
1367	1367	2.07222
1368	1368	2.07222
1369	1369	2.07222
1370	1370	2.07222
1371	1371	2.07222
1372	1372	2.07222
1373	1373	2.07222
1374	1374	2.07222
1375	1375	2.07222
1376	1376	2.07222
1377	1377	2.07222
1378	1378	2.07222
1379	1379	2.07222
1380	1380	2.07222
1381	1381	2.07222
1382	1382	2.07222
1383	1383	2.07222
1384	1384	2.07222
1385	1385	2.07222
1386	1386	2.07222
1387	1387	2.07222
1388	1388	2.07222
1389	1389	2.07222
1390	1390	2.07222
1391	1391	2.07222
1392	1392	2.07222
1393	1393	2.07222
1394	1394	2.07222
1395	1395	2.07258
1396	1396	2.07258
1397	1397	2.07258
1398	1398	2.07258
1399	1399	2.07258
1400	1400	2.07258
1401	1401	2.07258
1402	1402	2.07258
1403	1403	2.07258
1404	1404	2.07696
1405	1405	2.07696
1406	1406	2.07696
1407	1407	2.07696
1408	1408	2.07696
1409	1409	2.07696
1410	1410	2.07696
1411	1411	2.07696
1412	1412	2.07696
1413	1413	2.07721
1414	1414	2.07759
1415	1415	2.07759
1416	1416	2.07759
1417	1417	2.07759
1418	1418	2.07759
1419	1419	2.07759
1420	1420	2.07829
1421	1421	2.07829
1422	1422	2.07829
1423	1423	2.07829
1424	1424	2.07829
1425	1425	2.07829
1426	1426	2.07829
1427	1427	2.07829
1428	1428	2.07829
1429	1429	2.07829
1430	1430	2.07829
1431	1431	2.07829
1432	1432	2.07829
1433	1433	2.07829
1434	1434	2.07829
1435	1435	2.07829
1436	1436	2.07829
1437	1437	2.07829
1438	1438	2.07829
1439	1439	2.07829
1440	1440	2.07829
1441	1441	2.07829
1442	1442	2.07829
1443	1443	2.07829
1444	1444	2.07829
1445	1445	2.07829
1446	1446	2.07829
1447	1447	2.07829
1448	1448	2.07829
1449	1449	2.07829
1450	1450	2.07829
1451	1451	2.07829
1452	1452	2.07829
1453	1453	2.07829
1454	1454	2.07829
1455	1455	2.07829
1456	1456	2.07829
1457	1457	2.07829
1458	1458	2.07829
1459	1459	2.07829
1460	1460	2.07829
1461	1461	2.07829
1462	1462	2.07829
1463	1463	2.07829
1464	1464	2.07829
1465	1465	2.07829
1466	1466	2.07829
1467	1467	2.07829
1468	1468	2.07928
1469	1469	2.08175
1470	1470	2.08175
1471	1471	2.08175
1472	1472	2.08175
1473	1473	2.08175
1474	1474	2.08175
1475	1475	2.08175
1476	1476	2.08175
1477	1477	2.08175
1478	1478	2.08175
1479	1479	2.08175
1480	1480	2.08175
1481	1481	2.08175
1482	1482	2.08257
1483	1483	2.08257
1484	1484	2.08257
1485	1485	2.08257
1486	1486	2.08257
1487	1487	2.08257
1488	1488	2.08257
1489	1489	2.08257
1490	1490	2.08257
1491	1491	2.08257
1492	1492	2.08257
1493	1493	2.08257
1494	1494	2.08257
1495	1495	2.08257
1496	1496	2.08257
1497	1497	2.08257
1498	1498	2.08257
1499	1499	2.08257
1500	1500	2.08257
1501	1501	2.08257
1502	1502	2.08257
1503	1503	2.08257
1504	1504	2.08257
1505	1505	2.08257
1506	1506	2.08257
1507	1507	2.08257
1508	1508	2.08257
1509	1509	2.08257
1510	1510	2.08257
1511	1511	2.08257
1512	1512	2.08257
1513	1513	2.08257
1514	1514	2.08257
1515	1515	2.08257
1516	1516	2.08257
1517	1517	2.08257
1518	1518	2.08257
1519	1519	2.08257
1520	1520	2.08257
1521	1521	2.08257
1522	1522	2.08257
1523	1523	2.08257
1524	1524	2.08284
1525	1525	2.08284
1526	1526	2.08284
1527	1527	2.08311
1528	1528	2.08311
1529	1529	2.08311
1530	1530	2.08311
1531	1531	2.08311
1532	1532	2.08311
1533	1533	2.08311
1534	1534	2.08311
1535	1535	2.08311
1536	1536	2.08311
1537	1537	2.08311
1538	1538	2.08311
1539	1539	2.13755
1540	1540	2.13755
1541	1541	2.13755
1542	1542	2.13755
1543	1543	2.13805
1544	1544	2.13805
1545	1545	2.13805
1546	1546	2.13805
1547	1547	2.13805
1548	1548	2.13805
1549	1549	2.13805
1550	1550	2.13805
1551	1551	2.13805
1552	1552	2.13985
1553	1553	2.13985
1554	1554	2.13985
1555	1555	2.13985
1556	1556	2.13985
1557	1557	2.13985
1558	1558	2.13985
1559	1559	2.13985
1560	1560	2.13985
1561	1561	2.13985
1562	1562	2.13985
1563	1563	2.13985
1564	1564	2.13985
1565	1565	2.13985
1566	1566	2.13985
1567	1567	2.13985
1568	1568	2.13985
1569	1569	2.13985
1570	1570	2.13985
1571	1571	2.14053
1572	1572	2.14053
1573	1573	2.14053
1574	1574	2.14053
1575	1575	2.14053
1576	1576	2.14053
1577	1577	2.14053
1578	1578	2.14053
1579	1579	2.14053
1580	1580	2.14062
1581	1581	2.14062
1582	1582	2.14062
1583	1583	2.14062
1584	1584	2.14062
1585	1585	2.14062
1586	1586	2.14062
1587	1587	2.14062
1588	1588	2.14062
1589	1589	2.14062
1590	1590	2.14062
1591	1591	2.14062
1592	1592	2.14062
1593	1593	2.14062
1594	1594	2.14062
1595	1595	2.14062
1596	1596	2.14062
1597	1597	2.14062
1598	1598	2.14062
1599	1599	2.14062
1600	1600	2.14079
1601	1601	2.14079
1602	1602	2.14079
1603	1603	2.14282
1604	1604	2.14282
1605	1605	2.14282
1606	1606	2.14282
1607	1607	2.14282
1608	1608	2.14282
1609	1609	2.14282
1610	1610	2.14282
1611	1611	2.14282
1612	1612	2.14282
1613	1613	2.14282
1614	1614	2.14282
1615	1615	2.14282
1616	1616	2.14282
1617	1617	2.14282
1618	1618	2.14282
1619	1619	2.14282
1620	1620	2.14282
1621	1621	2.14282
1622	1622	2.14282
1623	1623	2.14282
1624	1624	2.14282
1625	1625	2.14282
1626	1626	2.14282
1627	1627	2.14282
1628	1628	2.14282
1629	1629	2.14282
1630	1630	2.14282
1631	1631	2.14282
1632	1632	2.14282
1633	1633	2.14282
1634	1634	2.14282
1635	1635	2.14282
1636	1636	2.14282
1637	1637	2.14282
1638	1638	2.14282
1639	1639	2.14282
1640	1640	2.14282
1641	1641	2.14282
1642	1642	2.14282
1643	1643	2.14282
1644	1644	2.14282
1645	1645	2.14282
1646	1646	2.14282
1647	1647	2.14282
1648	1648	2.14282
1649	1649	2.14282
1650	1650	2.14282
1651	1651	2.14282
1652	1652	2.14282
1653	1653	2.14282
1654	1654	2.14282
1655	1655	2.14282
1656	1656	2.14282
1657	1657	2.16727
1658	1658	2.16727
1659	1659	2.16996
1660	1660	2.16996
1661	1661	2.16996
1662	1662	2.16996
1663	1663	2.16996
1664	1664	2.16996
1665	1665	2.16996
1666	1666	2.16996
1667	1667	2.16996
1668	1668	2.16996
1669	1669	2.16996
1670	1670	2.16996
1671	1671	2.16996
1672	1672	2.16996
1673	1673	2.16996
1674	1674	2.16996
1675	1675	2.16996
1676	1676	2.16996
1677	1677	2.16996
1678	1678	2.16996
1679	1679	2.16996
1680	1680	2.16996
1681	1681	2.16996
1682	1682	2.16996
1683	1683	2.16996
1684	1684	2.16996
1685	1685	2.17135
1686	1686	2.17135
1687	1687	2.17135
1688	1688	2.17135
1689	1689	2.17135
1690	1690	2.17135
1691	1691	2.17135
1692	1692	2.17135
1693	1693	2.17135
1694	1694	2.17135
1695	1695	2.17135
1696	1696	2.18867
1697	1697	2.18867
1698	1698	2.18867
1699	1699	2.18867
1700	1700	2.18867
1701	1701	2.18867
1702	1702	2.18867
1703	1703	2.18867
1704	1704	2.18867
1705	1705	2.18867
1706	1706	2.18867
1707	1707	2.18867
1708	1708	2.18867
1709	1709	2.18867
1710	1710	2.18867
1711	1711	2.18867
1712	1712	2.18867
1713	1713	2.18867
1714	1714	2.18867
1715	1715	2.18867
1716	1716	2.18867
1717	1717	2.18867
1718	1718	2.18867
1719	1719	2.18867
1720	1720	2.18867
1721	1721	2.18867
1722	1722	2.18867
1723	1723	2.18867
1724	1724	2.19454
1725	1725	2.19454
1726	1726	2.19454
1727	1727	2.19454
1728	1728	2.19454
1729	1729	2.19454
1730	1730	2.19454
1731	1731	2.19454
1732	1732	2.19454
1733	1733	2.19454
1734	1734	2.19454
1735	1735	2.19454
1736	1736	2.19454
1737	1737	2.19454
1738	1738	2.19454
1739	1739	2.19454
1740	1740	2.19454
1741	1741	2.19454
1742	1742	2.19454
1743	1743	2.19454
1744	1744	2.19454
1745	1745	2.19454
1746	1746	2.19454
1747	1747	2.19454
1748	1748	2.19454
1749	1749	2.19454
1750	1750	2.19454
1751	1751	2.19454
1752	1752	2.19454
1753	1753	2.19454
1754	1754	2.19454
1755	1755	2.19454
1756	1756	2.19454
1757	1757	2.19454
1758	1758	2.19454
1759	1759	2.19454
1760	1760	2.19454
1761	1761	2.19454
1762	1762	2.19454
1763	1763	2.19612
1764	1764	2.19612
1765	1765	2.19612
1766	1766	2.19612
1767	1767	2.19612
1768	1768	2.19612
1769	1769	2.19612
1770	1770	2.19621
1771	1771	2.19621
1772	1772	2.19621
1773	1773	2.19621
1774	1774	2.19621
1775	1775	2.19621
1776	1776	2.19621
1777	1777	2.19621
1778	1778	2.19621
1779	1779	2.19621
1780	1780	2.19621
1781	1781	2.19621
1782	1782	2.19621
1783	1783	2.19621
1784	1784	2.19621
1785	1785	2.19621
1786	1786	2.19621
1787	1787	2.19621
1788	1788	2.20522
1789	1789	2.20522
1790	1790	2.20522
1791	1791	2.20522
1792	1792	2.20522
1793	1793	2.20522
1794	1794	2.20522
1795	1795	2.20522
1796	1796	2.20522
1797	1797	2.20522
1798	1798	2.20522
1799	1799	2.20522
1800	1800	2.20522
1801	1801	2.20522
1802	1802	2.20522
1803	1803	2.20522
1804	1804	2.20522
1805	1805	2.20585
1806	1806	2.20585
1807	1807	2.20585
1808	1808	2.20585
1809	1809	2.20585
1810	1810	2.20585
1811	1811	2.20585
1812	1812	2.20585
1813	1813	2.20585
1814	1814	2.20585
1815	1815	2.20585
1816	1816	2.20585
1817	1817	2.20585
1818	1818	2.20585
1819	1819	2.20585
1820	1820	2.20585
1821	1821	2.20585
1822	1822	2.20585
1823	1823	2.20585
1824	1824	2.20585
1825	1825	2.20585
1826	1826	2.20585
1827	1827	2.20585
1828	1828	2.20585
1829	1829	2.20585
1830	1830	2.20585
1831	1831	2.20585
1832	1832	2.20585
1833	1833	2.20585
1834	1834	2.20585
1835	1835	2.20585
1836	1836	2.20585
1837	1837	2.20585
1838	1838	2.20585
1839	1839	2.20585
1840	1840	2.20585
1841	1841	2.20585
1842	1842	2.20585
1843	1843	2.20585
1844	1844	2.20585
1845	1845	2.20585
1846	1846	2.20585
1847	1847	2.20585
1848	1848	2.20585
1849	1849	2.20585
1850	1850	2.20585
1851	1851	2.20585
1852	1852	2.20585
1853	1853	2.20585
1854	1854	2.20585
1855	1855	2.20585
1856	1856	2.20585
1857	1857	2.20585
1858	1858	2.20585
1859	1859	2.20585
1860	1860	2.20585
1861	1861	2.20585
1862	1862	2.20585
1863	1863	2.20585
1864	1864	2.20585
1865	1865	2.20585
1866	1866	2.20585
1867	1867	2.20585
1868	1868	2.20585
1869	1869	2.20585
1870	1870	2.20585
1871	1871	2.20585
1872	1872	2.20585
1873	1873	2.20585
1874	1874	2.20585
1875	1875	2.20585
1876	1876	2.20585
1877	1877	2.20585
1878	1878	2.20585
1879	1879	2.20585
1880	1880	2.20585
1881	1881	2.20585
1882	1882	2.20585
1883	1883	2.20585
1884	1884	2.20746
1885	1885	2.20746
1886	1886	2.20746
1887	1887	2.20746
1888	1888	2.20746
1889	1889	2.20746
1890	1890	2.20746
1891	1891	2.20746
1892	1892	2.20746
1893	1893	2.20746
1894	1894	2.20746
1895	1895	2.20746
1896	1896	2.20746
1897	1897	2.20746
1898	1898	2.20829
1899	1899	2.20829
1900	1900	2.20829
1901	1901	2.20829
1902	1902	2.20829
1903	1903	2.20829
1904	1904	2.20829
1905	1905	2.20829
1906	1906	2.20829
1907	1907	2.20829
1908	1908	2.20829
1909	1909	2.20829
1910	1910	2.20829
1911	1911	2.20829
1912	1912	2.20829
1913	1913	2.20829
1914	1914	2.20829
1915	1915	2.20829
1916	1916	2.20829
1917	1917	2.20829
1918	1918	2.20829
1919	1919	2.20829
1920	1920	2.20829
1921	1921	2.20829
1922	1922	2.20829
1923	1923	2.20829
1924	1924	2.20829
1925	1925	2.20829
1926	1926	2.20829
1927	1927	2.20849
1928	1928	2.20849
1929	1929	2.20849
1930	1930	2.20849
1931	1931	2.20849
1932	1932	2.20849
1933	1933	2.20849
1934	1934	2.20849
1935	1935	2.20849
1936	1936	2.20849
1937	1937	2.20849
1938	1938	2.20849
1939	1939	2.20849
1940	1940	2.20849
1941	1941	2.20849
1942	1942	2.20849
1943	1943	2.20849
1944	1944	2.20849
1945	1945	2.20849
1946	1946	2.20849
1947	1947	2.20849
1948	1948	2.20849
1949	1949	2.20849
1950	1950	2.20849
1951	1951	2.20849
1952	1952	2.20849
1953	1953	2.20849
1954	1954	2.20849
1955	1955	2.20849
1956	1956	2.20849
1957	1957	2.20849
1958	1958	2.20849
1959	1959	2.20849
1960	1960	2.20849
1961	1961	2.20849
1962	1962	2.20849
1963	1963	2.20849
1964	1964	2.20849
1965	1965	2.20849
1966	1966	2.20849
1967	1967	2.20854
1968	1968	2.20854
1969	1969	2.20854
1970	1970	2.20854
1971	1971	2.20854
1972	1972	2.20854
1973	1973	2.20854
1974	1974	2.20854
1975	1975	2.20854
1976	1976	2.20855
1977	1977	2.20855
1978	1978	2.20855
1979	1979	2.20855
1980	1980	2.20855
1981	1981	2.20855
1982	1982	2.20855
1983	1983	2.20855
1984	1984	2.20855
1985	1985	2.20855
1986	1986	2.20989
1987	1987	2.20989
1988	1988	2.20989
1989	1989	2.20989
1990	1990	2.20989
1991	1991	2.20989
1992	1992	2.20989
1993	1993	2.20989
1994	1994	2.20989
1995	1995	2.20989
1996	1996	2.20989
1997	1997	2.20989
1998	1998	2.20989
[truncated: 48,001 more rows]

## Sheet: FigS3b_COG
	my_selection	all
J	4.18118	3.46995
A	0	0
K	11.4983	5.21858
L	9.7561	2.75956
B	0	0
D	1.0453	0.57377
Y	0	0
V	3.48432	2.24044
T	7.66551	5.16393
M	11.4983	5.19126
N	0.348432	1.72131
Z	0	0
W	0	0.601093
U	1.39373	0.928962
O	6.96864	3.63388
X	0	0.10929
C	8.36237	6.25683
G	6.27178	8.77049
E	6.96864	8.85246
F	2.09059	2.54098
H	2.09059	3.98907
I	3.48432	2.56831
P	5.22648	5.21858
Q	0.348432	1.03825
R	2.43902	2.81421
S	0.696864	0.382514
not_found	4.18118	25.9563

## Sheet: FigS4_distances
	plate_a	well_a	plate_b	well_b	dist_ab	matrix_element	strain_a	strain_b	antibiotic	category_a	category_b	same_exp_tag
0	17221	A1	17221	A2	0.443275	[0, 1]	gltB	hda	MEC	KO	KO	TRUE
1	17221	A1	17221	A3	0.313753	[0, 2]	gltB	secB	MEC	KO	KO	TRUE
2	17221	A1	17221	A4	0.330839	[0, 3]	gltB	lacA	MEC	KO	KO	TRUE
3	17221	A1	17221	A5	0.499227	[0, 4]	gltB	galT	MEC	KO	KO	TRUE
4	17221	A1	17221	A6	0.163532	[0, 5]	gltB	rna	MEC	KO	KO	TRUE
5	17221	A1	17221	A7	0.799698	[0, 6]	gltB	cpdA	MEC	KO	KO	TRUE
6	17221	A1	17221	A8	0.574629	[0, 7]	gltB	fur	MEC	KO	KO	TRUE
7	17221	A1	17221	A9	0.127256	[0, 8]	gltB	galF	MEC	KO	KO	TRUE
8	17221	A1	17221	A10	0.874208	[0, 9]	gltB	pntB	MEC	KO	KO	TRUE
9	17221	A1	17221	A11	0.158638	[0, 10]	gltB	nfnB	MEC	KO	KO	TRUE
10	17221	A1	17221	A12	0.443578	[0, 11]	gltB	acs	MEC	KO	KO	TRUE
11	17221	A1	17221	B1	0.701288	[0, 12]	gltB	acrA	MEC	KO	KO	TRUE
12	17221	A1	17221	B2	0.297028	[0, 13]	gltB	bolA	MEC	KO	KO	TRUE
13	17221	A1	17221	B3	0.3404	[0, 14]	gltB	rpiA	MEC	KO	KO	TRUE
14	17221	A1	17221	B4	0.265132	[0, 15]	gltB	clpX	MEC	KO	KO	TRUE
15	17221	A1	17221	B5	0.673313	[0, 16]	gltB	azoR	MEC	KO	KO	TRUE
16	17221	A1	17221	B6	0.742175	[0, 17]	gltB	cspE	MEC	KO	KO	TRUE
17	17221	A1	17221	B7	0.131556	[0, 18]	gltB	polB	MEC	KO	KO	TRUE
18	17221	A1	17221	B8	1.12029	[0, 19]	gltB	mutT	MEC	KO	KO	TRUE
19	17221	A1	17221	B10	0.491166	[0, 20]	gltB	rpoS	MEC	KO	KO	TRUE
20	17221	A1	17221	B11	0.394355	[0, 21]	gltB	dam	MEC	KO	KO	TRUE
21	17221	A1	17221	B12	0.25156	[0, 22]	gltB	cpxA	MEC	KO	KO	TRUE
22	17221	A1	17221	C1	0.64903	[0, 23]	gltB	envZ	MEC	KO	KO	TRUE
23	17221	A1	17221	C3	0.379731	[0, 24]	gltB	trxA	MEC	KO	KO	TRUE
24	17221	A1	17221	C4	0.685598	[0, 25]	gltB	tnaB	MEC	KO	KO	TRUE
25	17221	A1	17221	C5	0.142149	[0, 26]	gltB	caiC	MEC	KO	KO	TRUE
26	17221	A1	17221	C6	0.182833	[0, 27]	gltB	lpcA	MEC	KO	KO	TRUE
27	17221	A1	17221	C7	0.317911	[0, 28]	gltB	rplA	MEC	KO	KO	TRUE
28	17221	A1	17221	C8	0.373674	[0, 29]	gltB	atpF	MEC	KO	KO	TRUE
29	17221	A1	17221	C9	0.196042	[0, 30]	gltB	rsuA	MEC	KO	KO	TRUE
30	17221	A1	17221	C10	0.162018	[0, 31]	gltB	pyrB	MEC	KO	KO	TRUE
31	17221	A1	17221	C11	0.502848	[0, 32]	gltB	rfaG	MEC	KO	KO	TRUE
32	17221	A1	17221	C12	0.409335	[0, 33]	gltB	yfgA	MEC	KO	KO	TRUE
33	17221	A1	17221	D1	0.656011	[0, 34]	gltB	dinB	MEC	KO	KO	TRUE
34	17221	A1	17221	D2	0.140434	[0, 35]	gltB	amn	MEC	KO	KO	TRUE
35	17221	A1	17221	D3	0.0938701	[0, 36]	gltB	greB	MEC	KO	KO	TRUE
36	17221	A1	17221	D5	0.361355	[0, 37]	gltB	rfaC	MEC	KO	KO	TRUE
37	17221	A1	17221	D6	0.917642	[0, 38]	gltB	dnaK	MEC	KO	KO	TRUE
38	17221	A1	17221	D8	0.207952	[0, 39]	gltB	atpA	MEC	KO	KO	TRUE
39	17221	A1	17221	D9	0.410969	[0, 40]	gltB	phoQ	MEC	KO	KO	TRUE
40	17221	A1	17221	D10	0.276759	[0, 41]	gltB	nuoE	MEC	KO	KO	TRUE
41	17221	A1	17221	D11	0.104628	[0, 42]	gltB	cmr	MEC	KO	KO	TRUE
42	17221	A1	17221	D12	0.666903	[0, 43]	gltB	chbB	MEC	KO	KO	TRUE
43	17221	A1	17221	E1	0.220567	[0, 44]	gltB	stpA	MEC	KO	KO	TRUE
44	17221	A1	17221	E2	0.620796	[0, 45]	gltB	hns	MEC	KO	KO	TRUE
45	17221	A1	17221	E3	0.521284	[0, 46]	gltB	seqA	MEC	KO	KO	TRUE
46	17221	A1	17221	E4	0.797059	[0, 47]	gltB	acrB	MEC	KO	KO	TRUE
47	17221	A1	17221	E5	1.1898	[0, 48]	gltB	soxR	MEC	KO	KO	TRUE
48	17221	A1	17221	E6	0.356436	[0, 49]	gltB	ilvA	MEC	KO	KO	TRUE
49	17221	A1	17221	E7	0.809735	[0, 50]	gltB	hisI	MEC	KO	KO	TRUE
50	17221	A1	17221	E8	0.55237	[0, 51]	gltB	purA	MEC	KO	KO	TRUE
51	17221	A1	17221	E9	0.277593	[0, 52]	gltB	relA	MEC	KO	KO	TRUE
52	17221	A1	17221	E10	0.589556	[0, 53]	gltB	soxS	MEC	KO	KO	TRUE
53	17221	A1	17221	E11	0.355458	[0, 54]	gltB	lacA	MEC	KO	KO	TRUE
54	17221	A1	17221	E12	0.222986	[0, 55]	gltB	rpoZ	MEC	KO	KO	TRUE
55	17221	A1	17221	F1	0.161306	[0, 56]	gltB	ompR	MEC	KO	KO	TRUE
56	17221	A1	17221	F2	0.294709	[0, 57]	gltB	helD	MEC	KO	KO	TRUE
57	17221	A1	17221	F3	0.659487	[0, 58]	gltB	rcsB	MEC	KO	KO	TRUE
58	17221	A1	17221	F4	0.616991	[0, 59]	gltB	fumA	MEC	KO	KO	TRUE
59	17221	A1	17221	F5	0.192555	[0, 60]	gltB	phoB	MEC	KO	KO	TRUE
60	17221	A1	17221	F6	0.371169	[0, 61]	gltB	lacA	MEC	KO	KO	TRUE
61	17221	A1	17221	F7	0.189927	[0, 62]	gltB	yccV	MEC	KO	KO	TRUE
62	17221	A1	17221	F8	0.353912	[0, 63]	gltB	sdhA	MEC	KO	KO	TRUE
63	17221	A1	17221	F9	0.792636	[0, 64]	gltB	tolC	MEC	KO	KO	TRUE
64	17221	A1	17221	F10	0.305976	[0, 65]	gltB	nudE	MEC	KO	KO	TRUE
65	17221	A1	17221	F11	0.668066	[0, 66]	gltB	codB	MEC	KO	KO	TRUE
66	17221	A1	17221	F12	0.385567	[0, 67]	gltB	lpp	MEC	KO	KO	TRUE
67	17221	A1	17221	G1	0.228634	[0, 68]	gltB	sodB	MEC	KO	KO	TRUE
68	17221	A1	17221	G2	1.12082	[0, 69]	gltB	lacA	MEC	KO	KO	TRUE
69	17221	A1	17221	G3	0.48574	[0, 70]	gltB	proQ	MEC	KO	KO	TRUE
70	17221	A1	17221	G4	0.294778	[0, 71]	gltB	tig	MEC	KO	KO	TRUE
71	17221	A1	17221	G5	0.121611	[0, 72]	gltB	iscR	MEC	KO	KO	TRUE
72	17221	A1	17221	G6	0.110255	[0, 73]	gltB	dedD	MEC	KO	KO	TRUE
73	17221	A1	17221	G7	0.34136	[0, 74]	gltB	ybaO	MEC	KO	KO	TRUE
74	17221	A1	17221	G9	0.358713	[0, 75]	gltB	tktB	MEC	KO	KO	TRUE
75	17221	A1	17221	G10	0.274804	[0, 76]	gltB	nuoG	MEC	KO	KO	TRUE
76	17221	A1	17221	G11	0.601738	[0, 77]	gltB	adhE	MEC	KO	KO	TRUE
77	17221	A1	17221	G12	0.567045	[0, 78]	gltB	frdA	MEC	KO	KO	TRUE
78	17221	A1	17221	H1	0.337896	[0, 79]	gltB	fis	MEC	KO	KO	TRUE
79	17221	A1	17221	H2	0.266362	[0, 80]	gltB	hupA	MEC	KO	KO	TRUE
80	17221	A1	17221	H3	0.0426817	[0, 81]	gltB	mdtC	MEC	KO	KO	TRUE
81	17221	A1	17221	H4	0.149047	[0, 82]	gltB	hslU	MEC	KO	KO	TRUE
82	17221	A1	17221	H5	0.232408	[0, 83]	gltB	recA	MEC	KO	KO	TRUE
83	17221	A1	17221	H6	0.289101	[0, 84]	gltB	pepB	MEC	KO	KO	TRUE
84	17221	A1	17221	H7	0.264696	[0, 85]	gltB	ompF	MEC	KO	KO	TRUE
85	17221	A1	17221	H8	0.424068	[0, 86]	gltB	agaR	MEC	KO	KO	TRUE
86	17221	A1	17221	H9	0.655709	[0, 87]	gltB	ltaE	MEC	KO	KO	TRUE
87	17221	A1	17221	H10	0.285857	[0, 88]	gltB	ompA	MEC	KO	KO	TRUE
88	17221	A1	17221	H12	0.56747	[0, 89]	gltB	marA	MEC	KO	KO	TRUE
89	17221	A1	17222	A1	0.660114	[0, 90]	gltB	gltB	MEC	KO	KO	TRUE
90	17221	A1	17222	A2	0.601237	[0, 91]	gltB	hda	MEC	KO	KO	TRUE
91	17221	A1	17222	A3	0.298506	[0, 92]	gltB	secB	MEC	KO	KO	TRUE
92	17221	A1	17222	A4	0.900932	[0, 93]	gltB	lacA	MEC	KO	KO	TRUE
93	17221	A1	17222	A5	0.4736	[0, 94]	gltB	galT	MEC	KO	KO	TRUE
94	17221	A1	17222	A6	0.217927	[0, 95]	gltB	rna	MEC	KO	KO	TRUE
95	17221	A1	17222	A7	0.220616	[0, 96]	gltB	cpdA	MEC	KO	KO	TRUE
96	17221	A1	17222	A8	0.352009	[0, 97]	gltB	fur	MEC	KO	KO	TRUE
97	17221	A1	17222	A9	0.254879	[0, 98]	gltB	galF	MEC	KO	KO	TRUE
98	17221	A1	17222	A10	0.417184	[0, 99]	gltB	pntB	MEC	KO	KO	TRUE
99	17221	A1	17222	A11	0.199102	[0, 100]	gltB	nfnB	MEC	KO	KO	TRUE
100	17221	A1	17222	A12	0.723593	[0, 101]	gltB	acs	MEC	KO	KO	TRUE
101	17221	A1	17222	B1	0.212507	[0, 102]	gltB	acrA	MEC	KO	KO	TRUE
102	17221	A1	17222	B2	0.755862	[0, 103]	gltB	bolA	MEC	KO	KO	TRUE
103	17221	A1	17222	B3	0.224217	[0, 104]	gltB	rpiA	MEC	KO	KO	TRUE
104	17221	A1	17222	B4	0.337413	[0, 105]	gltB	clpX	MEC	KO	KO	TRUE
105	17221	A1	17222	B5	0.377098	[0, 106]	gltB	azoR	MEC	KO	KO	TRUE
106	17221	A1	17222	B6	0.333885	[0, 107]	gltB	cspE	MEC	KO	KO	TRUE
107	17221	A1	17222	B7	0.394828	[0, 108]	gltB	polB	MEC	KO	KO	TRUE
108	17221	A1	17222	B8	0.887304	[0, 109]	gltB	mutT	MEC	KO	KO	TRUE
109	17221	A1	17222	B10	0.189278	[0, 110]	gltB	rpoS	MEC	KO	KO	TRUE
110	17221	A1	17222	B11	0.377598	[0, 111]	gltB	dam	MEC	KO	KO	TRUE
111	17221	A1	17222	B12	0.381768	[0, 112]	gltB	cpxA	MEC	KO	KO	TRUE
112	17221	A1	17222	C1	0.381675	[0, 113]	gltB	envZ	MEC	KO	KO	TRUE
113	17221	A1	17222	C3	0.075853	[0, 114]	gltB	trxA	MEC	KO	KO	TRUE
114	17221	A1	17222	C4	0.33225	[0, 115]	gltB	tnaB	MEC	KO	KO	TRUE
115	17221	A1	17222	C5	0.0745833	[0, 116]	gltB	caiC	MEC	KO	KO	TRUE
116	17221	A1	17222	C6	0.15749	[0, 117]	gltB	lpcA	MEC	KO	KO	TRUE
117	17221	A1	17222	C7	0.356032	[0, 118]	gltB	rplA	MEC	KO	KO	TRUE
118	17221	A1	17222	C8	0.239617	[0, 119]	gltB	atpF	MEC	KO	KO	TRUE
119	17221	A1	17222	C9	0.32592	[0, 120]	gltB	rsuA	MEC	KO	KO	TRUE
120	17221	A1	17222	C10	0.168302	[0, 121]	gltB	pyrB	MEC	KO	KO	TRUE
121	17221	A1	17222	C11	0.221617	[0, 122]	gltB	rfaG	MEC	KO	KO	TRUE
122	17221	A1	17222	C12	0.433989	[0, 123]	gltB	yfgA	MEC	KO	KO	TRUE
123	17221	A1	17222	D1	0.224118	[0, 124]	gltB	dinB	MEC	KO	KO	TRUE
124	17221	A1	17222	D2	0.179099	[0, 125]	gltB	amn	MEC	KO	KO	TRUE
125	17221	A1	17222	D3	0.125712	[0, 126]	gltB	greB	MEC	KO	KO	TRUE
126	17221	A1	17222	D5	0.12911	[0, 127]	gltB	rfaC	MEC	KO	KO	TRUE
127	17221	A1	17222	D6	0.252468	[0, 128]	gltB	dnaK	MEC	KO	KO	TRUE
128	17221	A1	17222	D8	0.409761	[0, 129]	gltB	atpA	MEC	KO	KO	TRUE
129	17221	A1	17222	D9	0.321453	[0, 130]	gltB	phoQ	MEC	KO	KO	TRUE
130	17221	A1	17222	D10	0.149416	[0, 131]	gltB	nuoE	MEC	KO	KO	TRUE
131	17221	A1	17222	D11	0.488232	[0, 132]	gltB	cmr	MEC	KO	KO	TRUE
132	17221	A1	17222	D12	0.211978	[0, 133]	gltB	chbB	MEC	KO	KO	TRUE
133	17221	A1	17222	E1	0.37576	[0, 134]	gltB	stpA	MEC	KO	KO	TRUE
134	17221	A1	17222	E2	0.610434	[0, 135]	gltB	hns	MEC	KO	KO	TRUE
135	17221	A1	17222	E3	0.553149	[0, 136]	gltB	seqA	MEC	KO	KO	TRUE
136	17221	A1	17222	E4	0.514872	[0, 137]	gltB	acrB	MEC	KO	KO	TRUE
137	17221	A1	17222	E5	0.16232	[0, 138]	gltB	soxR	MEC	KO	KO	TRUE
138	17221	A1	17222	E6	0.382305	[0, 139]	gltB	ilvA	MEC	KO	KO	TRUE
139	17221	A1	17222	E7	0.334844	[0, 140]	gltB	hisI	MEC	KO	KO	TRUE
140	17221	A1	17222	E8	0.472094	[0, 141]	gltB	purA	MEC	KO	KO	TRUE
141	17221	A1	17222	E9	0.297884	[0, 142]	gltB	relA	MEC	KO	KO	TRUE
142	17221	A1	17222	E10	0.242974	[0, 143]	gltB	soxS	MEC	KO	KO	TRUE
143	17221	A1	17222	E11	0.314196	[0, 144]	gltB	lacA	MEC	KO	KO	TRUE
144	17221	A1	17222	E12	0.369187	[0, 145]	gltB	rpoZ	MEC	KO	KO	TRUE
145	17221	A1	17222	F1	0.548824	[0, 146]	gltB	ompR	MEC	KO	KO	TRUE
146	17221	A1	17222	F2	0.172519	[0, 147]	gltB	helD	MEC	KO	KO	TRUE
147	17221	A1	17222	F3	0.896947	[0, 148]	gltB	rcsB	MEC	KO	KO	TRUE
148	17221	A1	17222	F4	0.168492	[0, 149]	gltB	fumA	MEC	KO	KO	TRUE
149	17221	A1	17222	F5	0.42452	[0, 150]	gltB	phoB	MEC	KO	KO	TRUE
150	17221	A1	17222	F6	0.821155	[0, 151]	gltB	lacA	MEC	KO	KO	TRUE
151	17221	A1	17222	F7	0.281508	[0, 152]	gltB	yccV	MEC	KO	KO	TRUE
152	17221	A1	17222	F8	0.28171	[0, 153]	gltB	sdhA	MEC	KO	KO	TRUE
153	17221	A1	17222	F9	0.809163	[0, 154]	gltB	tolC	MEC	KO	KO	TRUE
154	17221	A1	17222	F10	0.498096	[0, 155]	gltB	nudE	MEC	KO	KO	TRUE
155	17221	A1	17222	F11	0.139802	[0, 156]	gltB	codB	MEC	KO	KO	TRUE
156	17221	A1	17222	F12	0.430625	[0, 157]	gltB	lpp	MEC	KO	KO	TRUE
157	17221	A1	17222	G1	0.417308	[0, 158]	gltB	sodB	MEC	KO	KO	TRUE
158	17221	A1	17222	G2	0.515198	[0, 159]	gltB	lacA	MEC	KO	KO	TRUE
159	17221	A1	17222	G3	0.192538	[0, 160]	gltB	proQ	MEC	KO	KO	TRUE
160	17221	A1	17222	G4	0.275908	[0, 161]	gltB	tig	MEC	KO	KO	TRUE
161	17221	A1	17222	G5	0.563548	[0, 162]	gltB	iscR	MEC	KO	KO	TRUE
162	17221	A1	17222	G6	0.334338	[0, 163]	gltB	dedD	MEC	KO	KO	TRUE
163	17221	A1	17222	G7	0.370582	[0, 164]	gltB	ybaO	MEC	KO	KO	TRUE
164	17221	A1	17222	G9	0.178745	[0, 165]	gltB	tktB	MEC	KO	KO	TRUE
165	17221	A1	17222	G10	0.394113	[0, 166]	gltB	nuoG	MEC	KO	KO	TRUE
166	17221	A1	17222	G11	0.716795	[0, 167]	gltB	adhE	MEC	KO	KO	TRUE
167	17221	A1	17222	G12	0.24037	[0, 168]	gltB	frdA	MEC	KO	KO	TRUE
168	17221	A1	17222	H1	0.324246	[0, 169]	gltB	fis	MEC	KO	KO	TRUE
169	17221	A1	17222	H2	0.699786	[0, 170]	gltB	hupA	MEC	KO	KO	TRUE
170	17221	A1	17222	H3	0.393086	[0, 171]	gltB	mdtC	MEC	KO	KO	TRUE
171	17221	A1	17222	H4	0.515543	[0, 172]	gltB	hslU	MEC	KO	KO	TRUE
172	17221	A1	17222	H5	0.261742	[0, 173]	gltB	recA	MEC	KO	KO	TRUE
173	17221	A1	17222	H6	0.444733	[0, 174]	gltB	pepB	MEC	KO	KO	TRUE
174	17221	A1	17222	H7	0.163471	[0, 175]	gltB	ompF	MEC	KO	KO	TRUE
175	17221	A1	17222	H8	0.442219	[0, 176]	gltB	agaR	MEC	KO	KO	TRUE
176	17221	A1	17222	H9	0.265862	[0, 177]	gltB	ltaE	MEC	KO	KO	TRUE
177	17221	A1	17222	H10	0.229674	[0, 178]	gltB	ompA	MEC	KO	KO	TRUE
178	17221	A1	17222	H12	0.554607	[0, 179]	gltB	marA	MEC	KO	KO	TRUE
179	17221	A1	17223	A1	0.140892	[0, 180]	gltB	gltB	MEC	KO	KO	TRUE
180	17221	A1	17223	A2	0.556466	[0, 181]	gltB	hda	MEC	KO	KO	TRUE
181	17221	A1	17223	A3	0.736137	[0, 182]	gltB	secB	MEC	KO	KO	TRUE
182	17221	A1	17223	A4	0.5043	[0, 183]	gltB	lacA	MEC	KO	KO	TRUE
183	17221	A1	17223	A5	0.187149	[0, 184]	gltB	galT	MEC	KO	KO	TRUE
184	17221	A1	17223	A6	0.431111	[0, 185]	gltB	rna	MEC	KO	KO	TRUE
185	17221	A1	17223	A7	0.331205	[0, 186]	gltB	cpdA	MEC	KO	KO	TRUE
186	17221	A1	17223	A8	0.424842	[0, 187]	gltB	fur	MEC	KO	KO	TRUE
187	17221	A1	17223	A9	0.198829	[0, 188]	gltB	galF	MEC	KO	KO	TRUE
188	17221	A1	17223	A10	0.374653	[0, 189]	gltB	pntB	MEC	KO	KO	TRUE
189	17221	A1	17223	A11	0.580583	[0, 190]	gltB	nfnB	MEC	KO	KO	TRUE
190	17221	A1	17223	A12	0.468422	[0, 191]	gltB	acs	MEC	KO	KO	TRUE
191	17221	A1	17223	B1	0.758586	[0, 192]	gltB	acrA	MEC	KO	KO	TRUE
192	17221	A1	17223	B2	0.258903	[0, 193]	gltB	bolA	MEC	KO	KO	TRUE
193	17221	A1	17223	B3	0.162569	[0, 194]	gltB	rpiA	MEC	KO	KO	TRUE
194	17221	A1	17223	B4	0.245248	[0, 195]	gltB	clpX	MEC	KO	KO	TRUE
195	17221	A1	17223	B5	0.177353	[0, 196]	gltB	azoR	MEC	KO	KO	TRUE
196	17221	A1	17223	B6	0.623213	[0, 197]	gltB	cspE	MEC	KO	KO	TRUE
197	17221	A1	17223	B7	0.139595	[0, 198]	gltB	polB	MEC	KO	KO	TRUE
198	17221	A1	17223	B8	0.966932	[0, 199]	gltB	mutT	MEC	KO	KO	TRUE
199	17221	A1	17223	B10	0.300326	[0, 200]	gltB	rpoS	MEC	KO	KO	TRUE
200	17221	A1	17223	B11	0.496357	[0, 201]	gltB	dam	MEC	KO	KO	TRUE
201	17221	A1	17223	B12	0.236357	[0, 202]	gltB	cpxA	MEC	KO	KO	TRUE
202	17221	A1	17223	C1	0.492194	[0, 203]	gltB	envZ	MEC	KO	KO	TRUE
203	17221	A1	17223	C3	0.153124	[0, 204]	gltB	trxA	MEC	KO	KO	TRUE
204	17221	A1	17223	C4	0.326263	[0, 205]	gltB	tnaB	MEC	KO	KO	TRUE
205	17221	A1	17223	C5	0.1536	[0, 206]	gltB	caiC	MEC	KO	KO	TRUE
206	17221	A1	17223	C6	0.315347	[0, 207]	gltB	lpcA	MEC	KO	KO	TRUE
207	17221	A1	17223	C7	0.194896	[0, 208]	gltB	rplA	MEC	KO	KO	TRUE
208	17221	A1	17223	C8	0.20016	[0, 209]	gltB	atpF	MEC	KO	KO	TRUE
209	17221	A1	17223	C9	0.592085	[0, 210]	gltB	rsuA	MEC	KO	KO	TRUE
210	17221	A1	17223	C10	0.519415	[0, 211]	gltB	pyrB	MEC	KO	KO	TRUE
211	17221	A1	17223	C11	0.539487	[0, 212]	gltB	rfaG	MEC	KO	KO	TRUE
212	17221	A1	17223	C12	0.603384	[0, 213]	gltB	yfgA	MEC	KO	KO	TRUE
213	17221	A1	17223	D1	0.220943	[0, 214]	gltB	dinB	MEC	KO	KO	TRUE
214	17221	A1	17223	D2	0.635814	[0, 215]	gltB	amn	MEC	KO	KO	TRUE
215	17221	A1	17223	D3	0.510876	[0, 216]	gltB	greB	MEC	KO	KO	TRUE
216	17221	A1	17223	D5	0.293489	[0, 217]	gltB	rfaC	MEC	KO	KO	TRUE
217	17221	A1	17223	D6	0.904687	[0, 218]	gltB	dnaK	MEC	KO	KO	TRUE
218	17221	A1	17223	D8	0.580729	[0, 219]	gltB	atpA	MEC	KO	KO	TRUE
219	17221	A1	17223	D9	0.469369	[0, 220]	gltB	phoQ	MEC	KO	KO	TRUE
220	17221	A1	17223	D10	0.124128	[0, 221]	gltB	nuoE	MEC	KO	KO	TRUE
221	17221	A1	17223	D11	0.214021	[0, 222]	gltB	cmr	MEC	KO	KO	TRUE
222	17221	A1	17223	D12	0.258558	[0, 223]	gltB	chbB	MEC	KO	KO	TRUE
223	17221	A1	17223	E1	0.49125	[0, 224]	gltB	stpA	MEC	KO	KO	TRUE
224	17221	A1	17223	E2	0.643182	[0, 225]	gltB	hns	MEC	KO	KO	TRUE
225	17221	A1	17223	E3	0.646929	[0, 226]	gltB	seqA	MEC	KO	KO	TRUE
226	17221	A1	17223	E4	0.441985	[0, 227]	gltB	acrB	MEC	KO	KO	TRUE
227	17221	A1	17223	E5	0.0995006	[0, 228]	gltB	soxR	MEC	KO	KO	TRUE
228	17221	A1	17223	E6	0.329919	[0, 229]	gltB	ilvA	MEC	KO	KO	TRUE
229	17221	A1	17223	E7	0.134691	[0, 230]	gltB	hisI	MEC	KO	KO	TRUE
230	17221	A1	17223	E8	0.378081	[0, 231]	gltB	purA	MEC	KO	KO	TRUE
231	17221	A1	17223	E9	0.252799	[0, 232]	gltB	relA	MEC	KO	KO	TRUE
232	17221	A1	17223	E10	0.218759	[0, 233]	gltB	soxS	MEC	KO	KO	TRUE
233	17221	A1	17223	E11	0.61787	[0, 234]	gltB	lacA	MEC	KO	KO	TRUE
234	17221	A1	17223	E12	0.32527	[0, 235]	gltB	rpoZ	MEC	KO	KO	TRUE
235	17221	A1	17223	F1	0.336521	[0, 236]	gltB	ompR	MEC	KO	KO	TRUE
236	17221	A1	17223	F2	0.120678	[0, 237]	gltB	helD	MEC	KO	KO	TRUE
237	17221	A1	17223	F3	0.197477	[0, 238]	gltB	rcsB	MEC	KO	KO	TRUE
238	17221	A1	17223	F4	0.135648	[0, 239]	gltB	fumA	MEC	KO	KO	TRUE
239	17221	A1	17223	F5	0.114464	[0, 240]	gltB	phoB	MEC	KO	KO	TRUE
240	17221	A1	17223	F6	0.923066	[0, 241]	gltB	lacA	MEC	KO	KO	TRUE
241	17221	A1	17223	F7	0.255978	[0, 242]	gltB	yccV	MEC	KO	KO	TRUE
242	17221	A1	17223	F8	0.263795	[0, 243]	gltB	sdhA	MEC	KO	KO	TRUE
243	17221	A1	17223	F9	0.863727	[0, 244]	gltB	tolC	MEC	KO	KO	TRUE
244	17221	A1	17223	F10	0.254097	[0, 245]	gltB	nudE	MEC	KO	KO	TRUE
245	17221	A1	17223	F11	0.650668	[0, 246]	gltB	codB	MEC	KO	KO	TRUE
246	17221	A1	17223	F12	0.514875	[0, 247]	gltB	lpp	MEC	KO	KO	TRUE
247	17221	A1	17223	G1	0.397912	[0, 248]	gltB	sodB	MEC	KO	KO	TRUE
248	17221	A1	17223	G2	0.187191	[0, 249]	gltB	lacA	MEC	KO	KO	TRUE
249	17221	A1	17223	G3	0.35998	[0, 250]	gltB	proQ	MEC	KO	KO	TRUE
250	17221	A1	17223	G4	0.278164	[0, 251]	gltB	tig	MEC	KO	KO	TRUE
251	17221	A1	17223	G5	0.184144	[0, 252]	gltB	iscR	MEC	KO	KO	TRUE
252	17221	A1	17223	G6	0.117447	[0, 253]	gltB	dedD	MEC	KO	KO	TRUE
253	17221	A1	17223	G7	0.475157	[0, 254]	gltB	ybaO	MEC	KO	KO	TRUE
254	17221	A1	17223	G9	0.65908	[0, 255]	gltB	tktB	MEC	KO	KO	TRUE
255	17221	A1	17223	G10	0.246872	[0, 256]	gltB	nuoG	MEC	KO	KO	TRUE
256	17221	A1	17223	G11	0.710705	[0, 257]	gltB	adhE	MEC	KO	KO	TRUE
257	17221	A1	17223	G12	0.512946	[0, 258]	gltB	frdA	MEC	KO	KO	TRUE
258	17221	A1	17223	H1	0.356483	[0, 259]	gltB	fis	MEC	KO	KO	TRUE
259	17221	A1	17223	H2	0.293575	[0, 260]	gltB	hupA	MEC	KO	KO	TRUE
260	17221	A1	17223	H3	0.218238	[0, 261]	gltB	mdtC	MEC	KO	KO	TRUE
261	17221	A1	17223	H4	0.377175	[0, 262]	gltB	hslU	MEC	KO	KO	TRUE
262	17221	A1	17223	H5	0.490389	[0, 263]	gltB	recA	MEC	KO	KO	TRUE
263	17221	A1	17223	H6	0.289608	[0, 264]	gltB	pepB	MEC	KO	KO	TRUE
264	17221	A1	17223	H7	0.58634	[0, 265]	gltB	ompF	MEC	KO	KO	TRUE
265	17221	A1	17223	H8	0.382486	[0, 266]	gltB	agaR	MEC	KO	KO	TRUE
266	17221	A1	17223	H9	0.811652	[0, 267]	gltB	ltaE	MEC	KO	KO	TRUE
267	17221	A1	17223	H10	0.289564	[0, 268]	gltB	ompA	MEC	KO	KO	TRUE
268	17221	A1	17223	H12	0.0863133	[0, 269]	gltB	marA	MEC	KO	KO	TRUE
269	17221	A1	17224	A1	0.647755	[0, 270]	gltB	fruR	MEC	KO	KO	TRUE
270	17221	A1	17224	A2	0.144813	[0, 271]	gltB	rcsC	MEC	KO	KO	TRUE
271	17221	A1	17224	A3	0.117126	[0, 272]	gltB	sdhB	MEC	KO	KO	TRUE
272	17221	A1	17224	A4	0.275747	[0, 273]	gltB	hupA	MEC	KO	KO	TRUE
273	17221	A1	17224	A5	0.284478	[0, 274]	gltB	ihfA	MEC	KO	KO	TRUE
274	17221	A1	17224	A6	0.28332	[0, 275]	gltB	crp	MEC	KO	KO	TRUE
275	17221	A1	17224	A7	0.147649	[0, 276]	gltB	ihfB	MEC	KO	KO	TRUE
276	17221	A1	17224	A8	0.279671	[0, 277]	gltB	torR	MEC	KO	KO	TRUE
277	17221	A1	17224	A9	0.235422	[0, 278]	gltB	nuoB	MEC	KO	KO	TRUE
278	17221	A1	17224	A10	0.250084	[0, 279]	gltB	maeB	MEC	KO	KO	TRUE
279	17221	A1	17224	A11	0.299748	[0, 280]	gltB	atoC	MEC	KO	KO	TRUE
280	17221	A1	17224	A12	0.784833	[0, 281]	gltB	evgS	MEC	KO	KO	TRUE
281	17221	A1	17224	B1	0.271712	[0, 282]	gltB	yedV	MEC	KO	KO	TRUE
282	17221	A1	17224	B3	0.0830179	[0, 283]	gltB	moaA	MEC	KO	KO	TRUE
283	17221	A1	17224	B4	0.108051	[0, 284]	gltB	cpxR	MEC	KO	KO	TRUE
284	17221	A1	17224	B5	0.203499	[0, 285]	gltB	ppk	MEC	KO	KO	TRUE
285	17221	A1	17224	B6	0.457928	[0, 286]	gltB	fhuA	MEC	KO	KO	TRUE
286	17221	A1	17224	B7	0.509283	[0, 287]	gltB	pepN	MEC	KO	KO	TRUE
287	17221	A1	17224	B8	0.253576	[0, 288]	gltB	fiu	MEC	KO	KO	TRUE
288	17221	A1	17224	B9	0.60204	[0, 289]	gltB	ldcA	MEC	KO	KO	TRUE
289	17221	A1	17224	B11	0.181216	[0, 290]	gltB	pepT	MEC	KO	KO	TRUE
290	17221	A1	17224	B12	0.257849	[0, 291]	gltB	dbpA	MEC	KO	KO	TRUE
291	17221	A1	17224	C1	0.19452	[0, 292]	gltB	pgpB	MEC	KO	KO	TRUE
292	17221	A1	17224	C2	0.380581	[0, 293]	gltB	pal	MEC	KO	KO	TRUE
293	17221	A1	17224	C3	0.0835717	[0, 294]	gltB	potH	MEC	KO	KO	TRUE
294	17221	A1	17224	C4	0.330071	[0, 295]	gltB	hepA	MEC	KO	KO	TRUE
295	17221	A1	17224	C5	0.595528	[0, 296]	gltB	lacA	MEC	KO	KO	TRUE
296	17221	A1	17224	C6	0.567175	[0, 297]	gltB	cirA	MEC	KO	KO	TRUE
297	17221	A1	17224	C7	0.185236	[0, 298]	gltB	lon	MEC	KO	KO	TRUE
298	17221	A1	17224	C8	0.394621	[0, 299]	gltB	ptrB	MEC	KO	KO	TRUE
299	17221	A1	17224	C9	0.237591	[0, 300]	gltB	yfbW	MEC	KO	KO	TRUE
300	17221	A1	17224	C10	0.234143	[0, 301]	gltB	ygbT	MEC	KO	KO	TRUE
301	17221	A1	17224	C11	0.438214	[0, 302]	gltB	rsxG	MEC	KO	KO	TRUE
302	17221	A1	17224	C12	0.460566	[0, 303]	gltB	yciS	MEC	KO	KO	TRUE
303	17221	A1	17224	D1	0.482694	[0, 304]	gltB	yedK	MEC	KO	KO	TRUE
304	17221	A1	17224	D2	0.434173	[0, 305]	gltB	ycbC	MEC	KO	KO	TRUE
305	17221	A1	17224	D3	0.637671	[0, 306]	gltB	ygdD	MEC	KO	KO	TRUE
306	17221	A1	17224	D5	0.185977	[0, 307]	gltB	clpS	MEC	KO	KO	TRUE
307	17221	A1	17224	D6	0.542213	[0, 308]	gltB	ybdK	MEC	KO	KO	TRUE
308	17221	A1	17224	D7	0.690007	[0, 309]	gltB	abgR	MEC	KO	KO	TRUE
309	17221	A1	17224	D9	0.107502	[0, 310]	gltB	ddpX	MEC	KO	KO	TRUE
310	17221	A1	17224	D10	0.345098	[0, 311]	gltB	yfgF	MEC	KO	KO	TRUE
311	17221	A1	17224	D11	0.572624	[0, 312]	gltB	yfiC	MEC	KO	KO	TRUE
312	17221	A1	17224	D12	0.123485	[0, 313]	gltB	lacA	MEC	KO	KO	TRUE
313	17221	A1	17224	E1	0.414758	[0, 314]	gltB	yfaO	MEC	KO	KO	TRUE
314	17221	A1	17224	E2	0.248594	[0, 315]	gltB	ycjG	MEC	KO	KO	TRUE
315	17221	A1	17224	E3	0.371232	[0, 316]	gltB	yfiQ	MEC	KO	KO	TRUE
316	17221	A1	17224	E4	0.189362	[0, 317]	gltB	ybaD	MEC	KO	KO	TRUE
317	17221	A1	17224	E5	0.272177	[0, 318]	gltB	arnT	MEC	KO	KO	TRUE
318	17221	A1	17224	E6	0.147872	[0, 319]	gltB	yegS	MEC	KO	KO	TRUE
319	17221	A1	17224	E7	0.354747	[0, 320]	gltB	lacA	MEC	KO	KO	TRUE
320	17221	A1	17224	E8	0.446473	[0, 321]	gltB	yniC	MEC	KO	KO	TRUE
321	17221	A1	17224	E9	0.300663	[0, 322]	gltB	ygbJ	MEC	KO	KO	TRUE
322	17221	A1	17224	E10	0.274467	[0, 323]	gltB	yeaI	MEC	KO	KO	TRUE
323	17221	A1	17224	E11	0.396749	[0, 324]	gltB	ydeE	MEC	KO	KO	TRUE
324	17221	A1	17224	E12	0.912051	[0, 325]	gltB	mprA	MEC	KO	KO	TRUE
325	17221	A1	17224	F1	0.748338	[0, 326]	gltB	wcaJ	MEC	KO	KO	TRUE
326	17221	A1	17224	F2	0.148072	[0, 327]	gltB	yohM	MEC	KO	KO	TRUE
327	17221	A1	17224	F3	0.221475	[0, 328]	gltB	yfhL	MEC	KO	KO	TRUE
328	17221	A1	17224	F4	0.459967	[0, 329]	gltB	yfiE	MEC	KO	KO	TRUE
329	17221	A1	17224	F5	0.487199	[0, 330]	gltB	ybaS	MEC	KO	KO	TRUE
330	17221	A1	17224	F6	0.0525534	[0, 331]	gltB	asmA	MEC	KO	KO	TRUE
331	17221	A1	17224	F7	0.226648	[0, 332]	gltB	csdA	MEC	KO	KO	TRUE
332	17221	A1	17224	F8	1.19746	[0, 333]	gltB	uvrD	MEC	KO	KO	TRUE
333	17221	A1	17224	F9	0.437035	[0, 334]	gltB	sufC	MEC	KO	KO	TRUE
334	17221	A1	17224	F10	0.278892	[0, 335]	gltB	pepP	MEC	KO	KO	TRUE
335	17221	A1	17224	F11	0.241846	[0, 336]	gltB	ydjG	MEC	KO	KO	TRUE
336	17221	A1	17224	F12	0.787782	[0, 337]	gltB	nfsA	MEC	KO	KO	TRUE
337	17221	A1	17224	G1	0.285901	[0, 338]	gltB	hscC	MEC	KO	KO	TRUE
338	17221	A1	17224	G2	0.212312	[0, 339]	gltB	erfK	MEC	KO	KO	TRUE
339	17221	A1	17224	G3	0.334736	[0, 340]	gltB	lsrC	MEC	KO	KO	TRUE
340	17221	A1	17224	G4	0.586726	[0, 341]	gltB	hfq	MEC	KO	KO	TRUE
341	17221	A1	17224	G5	0.306492	[0, 342]	gltB	ylbE	MEC	KO	KO	TRUE
342	17221	A1	17224	G7	0.114452	[0, 343]	gltB	yobG	MEC	KO	KO	TRUE
343	17221	A1	17224	G8	0.192824	[0, 344]	gltB	yggX	MEC	KO	KO	TRUE
344	17221	A1	17224	G9	0.733724	[0, 345]	gltB	ygfY	MEC	KO	KO	TRUE
345	17221	A1	17224	G10	0.691927	[0, 346]	gltB	xdhB	MEC	KO	KO	TRUE
346	17221	A1	17224	G11	0.247619	[0, 347]	gltB	kdsC	MEC	KO	KO	TRUE
347	17221	A1	17224	G12	0.179996	[0, 348]	gltB	dusB	MEC	KO	KO	TRUE
348	17221	A1	17224	H1	0.236715	[0, 349]	gltB	lacA	MEC	KO	KO	TRUE
349	17221	A1	17224	H2	0.638126	[0, 350]	gltB	mdtF	MEC	KO	KO	TRUE
350	17221	A1	17224	H3	0.154059	[0, 351]	gltB	gadX	MEC	KO	KO	TRUE
351	17221	A1	17224	H4	0.137059	[0, 352]	gltB	gntY	MEC	KO	KO	TRUE
352	17221	A1	17224	H5	0.114865	[0, 353]	gltB	yiaH	MEC	KO	KO	TRUE
353	17221	A1	17224	H6	0.344067	[0, 354]	gltB	yiaO	MEC	KO	KO	TRUE
354	17221	A1	17224	H7	0.368752	[0, 355]	gltB	mdtE	MEC	KO	KO	TRUE
355	17221	A1	17224	H8	0.868714	[0, 356]	gltB	hsdS	MEC	KO	KO	TRUE
356	17221	A1	17224	H9	0.664701	[0, 357]	gltB	holC	MEC	KO	KO	TRUE
357	17221	A1	17224	H10	0.513976	[0, 358]	gltB	topB	MEC	KO	KO	TRUE
358	17221	A1	17224	H12	0.436517	[0, 359]	gltB	recR	MEC	KO	KO	TRUE
359	17221	A1	17225	A1	0.556141	[0, 360]	gltB	fruR	MEC	KO	KO	TRUE
360	17221	A1	17225	A2	0.123754	[0, 361]	gltB	rcsC	MEC	KO	KO	TRUE
361	17221	A1	17225	A3	0.482909	[0, 362]	gltB	sdhB	MEC	KO	KO	TRUE
362	17221	A1	17225	A4	0.167329	[0, 363]	gltB	hupA	MEC	KO	KO	TRUE
363	17221	A1	17225	A5	0.3935	[0, 364]	gltB	ihfA	MEC	KO	KO	TRUE
364	17221	A1	17225	A6	0.565504	[0, 365]	gltB	crp	MEC	KO	KO	TRUE
365	17221	A1	17225	A7	0.112625	[0, 366]	gltB	ihfB	MEC	KO	KO	TRUE
366	17221	A1	17225	A8	0.239923	[0, 367]	gltB	torR	MEC	KO	KO	TRUE
367	17221	A1	17225	A9	0.0911058	[0, 368]	gltB	nuoB	MEC	KO	KO	TRUE
368	17221	A1	17225	A10	0.541283	[0, 369]	gltB	maeB	MEC	KO	KO	TRUE
369	17221	A1	17225	A11	0.632572	[0, 370]	gltB	atoC	MEC	KO	KO	TRUE
370	17221	A1	17225	A12	0.603687	[0, 371]	gltB	evgS	MEC	KO	KO	TRUE
371	17221	A1	17225	B1	0.522656	[0, 372]	gltB	yedV	MEC	KO	KO	TRUE
372	17221	A1	17225	B3	0.0935243	[0, 373]	gltB	moaA	MEC	KO	KO	TRUE
373	17221	A1	17225	B4	0.433392	[0, 374]	gltB	cpxR	MEC	KO	KO	TRUE
374	17221	A1	17225	B5	0.216022	[0, 375]	gltB	ppk	MEC	KO	KO	TRUE
375	17221	A1	17225	B6	0.33185	[0, 376]	gltB	fhuA	MEC	KO	KO	TRUE
376	17221	A1	17225	B7	0.150144	[0, 377]	gltB	pepN	MEC	KO	KO	TRUE
377	17221	A1	17225	B8	0.281277	[0, 378]	gltB	fiu	MEC	KO	KO	TRUE
378	17221	A1	17225	B9	0.0891874	[0, 379]	gltB	ldcA	MEC	KO	KO	TRUE
379	17221	A1	17225	B11	0.0865239	[0, 380]	gltB	pepT	MEC	KO	KO	TRUE
380	17221	A1	17225	B12	0.791975	[0, 381]	gltB	dbpA	MEC	KO	KO	TRUE
381	17221	A1	17225	C1	0.335822	[0, 382]	gltB	pgpB	MEC	KO	KO	TRUE
382	17221	A1	17225	C2	0.542727	[0, 383]	gltB	pal	MEC	KO	KO	TRUE
383	17221	A1	17225	C3	0.180175	[0, 384]	gltB	potH	MEC	KO	KO	TRUE
384	17221	A1	17225	C4	0.168665	[0, 385]	gltB	hepA	MEC	KO	KO	TRUE
385	17221	A1	17225	C5	0.583067	[0, 386]	gltB	lacA	MEC	KO	KO	TRUE
386	17221	A1	17225	C6	0.239187	[0, 387]	gltB	cirA	MEC	KO	KO	TRUE
387	17221	A1	17225	C7	0.416465	[0, 388]	gltB	lon	MEC	KO	KO	TRUE
388	17221	A1	17225	C8	0.512686	[0, 389]	gltB	ptrB	MEC	KO	KO	TRUE
389	17221	A1	17225	C9	0.177426	[0, 390]	gltB	yfbW	MEC	KO	KO	TRUE
390	17221	A1	17225	C10	0.160557	[0, 391]	gltB	ygbT	MEC	KO	KO	TRUE
391	17221	A1	17225	C11	0.288051	[0, 392]	gltB	rsxG	MEC	KO	KO	TRUE
392	17221	A1	17225	C12	0.16738	[0, 393]	gltB	yciS	MEC	KO	KO	TRUE
393	17221	A1	17225	D1	0.251391	[0, 394]	gltB	yedK	MEC	KO	KO	TRUE
394	17221	A1	17225	D2	0.268383	[0, 395]	gltB	ycbC	MEC	KO	KO	TRUE
395	17221	A1	17225	D3	0.772433	[0, 396]	gltB	ygdD	MEC	KO	KO	TRUE
396	17221	A1	17225	D5	0.404748	[0, 397]	gltB	clpS	MEC	KO	KO	TRUE
397	17221	A1	17225	D6	0.592031	[0, 398]	gltB	ybdK	MEC	KO	KO	TRUE
398	17221	A1	17225	D7	0.297707	[0, 399]	gltB	abgR	MEC	KO	KO	TRUE
399	17221	A1	17225	D9	0.170298	[0, 400]	gltB	ddpX	MEC	KO	KO	TRUE
400	17221	A1	17225	D10	0.514478	[0, 401]	gltB	yfgF	MEC	KO	KO	TRUE
401	17221	A1	17225	D11	0.413938	[0, 402]	gltB	yfiC	MEC	KO	KO	TRUE
402	17221	A1	17225	D12	0.164248	[0, 403]	gltB	lacA	MEC	KO	KO	TRUE
403	17221	A1	17225	E1	0.182725	[0, 404]	gltB	yfaO	MEC	KO	KO	TRUE
404	17221	A1	17225	E2	0.566985	[0, 405]	gltB	ycjG	MEC	KO	KO	TRUE
405	17221	A1	17225	E3	0.476012	[0, 406]	gltB	yfiQ	MEC	KO	KO	TRUE
406	17221	A1	17225	E4	0.607808	[0, 407]	gltB	ybaD	MEC	KO	KO	TRUE
407	17221	A1	17225	E5	0.581707	[0, 408]	gltB	arnT	MEC	KO	KO	TRUE
408	17221	A1	17225	E6	0.480934	[0, 409]	gltB	yegS	MEC	KO	KO	TRUE
409	17221	A1	17225	E7	0.629368	[0, 410]	gltB	lacA	MEC	KO	KO	TRUE
410	17221	A1	17225	E8	0.0705079	[0, 411]	gltB	yniC	MEC	KO	KO	TRUE
411	17221	A1	17225	E9	0.312849	[0, 412]	gltB	ygbJ	MEC	KO	KO	TRUE
412	17221	A1	17225	E10	0.343934	[0, 413]	gltB	yeaI	MEC	KO	KO	TRUE
413	17221	A1	17225	E11	0.359799	[0, 414]	gltB	ydeE	MEC	KO	KO	TRUE
414	17221	A1	17225	E12	0.54029	[0, 415]	gltB	mprA	MEC	KO	KO	TRUE
415	17221	A1	17225	F1	0.721535	[0, 416]	gltB	wcaJ	MEC	KO	KO	TRUE
416	17221	A1	17225	F2	0.913206	[0, 417]	gltB	yohM	MEC	KO	KO	TRUE
417	17221	A1	17225	F3	0.176495	[0, 418]	gltB	yfhL	MEC	KO	KO	TRUE
418	17221	A1	17225	F4	0.768492	[0, 419]	gltB	yfiE	MEC	KO	KO	TRUE
419	17221	A1	17225	F5	0.356654	[0, 420]	gltB	ybaS	MEC	KO	KO	TRUE
420	17221	A1	17225	F6	0.0963713	[0, 421]	gltB	asmA	MEC	KO	KO	TRUE
421	17221	A1	17225	F7	0.0724491	[0, 422]	gltB	csdA	MEC	KO	KO	TRUE
422	17221	A1	17225	F8	1.17156	[0, 423]	gltB	uvrD	MEC	KO	KO	TRUE
423	17221	A1	17225	F9	0.5291	[0, 424]	gltB	sufC	MEC	KO	KO	TRUE
424	17221	A1	17225	F10	0.370493	[0, 425]	gltB	pepP	MEC	KO	KO	TRUE
425	17221	A1	17225	F11	0.127782	[0, 426]	gltB	ydjG	MEC	KO	KO	TRUE
426	17221	A1	17225	F12	0.400528	[0, 427]	gltB	nfsA	MEC	KO	KO	TRUE
427	17221	A1	17225	G1	0.533594	[0, 428]	gltB	hscC	MEC	KO	KO	TRUE
428	17221	A1	17225	G2	0.160903	[0, 429]	gltB	erfK	MEC	KO	KO	TRUE
429	17221	A1	17225	G3	0.586171	[0, 430]	gltB	lsrC	MEC	KO	KO	TRUE
430	17221	A1	17225	G4	0.608422	[0, 431]	gltB	hfq	MEC	KO	KO	TRUE
431	17221	A1	17225	G5	0.723257	[0, 432]	gltB	ylbE	MEC	KO	KO	TRUE
432	17221	A1	17225	G7	0.258169	[0, 433]	gltB	yobG	MEC	KO	KO	TRUE
433	17221	A1	17225	G8	0.298622	[0, 434]	gltB	yggX	MEC	KO	KO	TRUE
434	17221	A1	17225	G9	0.520191	[0, 435]	gltB	ygfY	MEC	KO	KO	TRUE
435	17221	A1	17225	G10	0.769992	[0, 436]	gltB	xdhB	MEC	KO	KO	TRUE
436	17221	A1	17225	G11	0.0957536	[0, 437]	gltB	kdsC	MEC	KO	KO	TRUE
437	17221	A1	17225	G12	0.291007	[0, 438]	gltB	dusB	MEC	KO	KO	TRUE
438	17221	A1	17225	H1	0.296063	[0, 439]	gltB	lacA	MEC	KO	KO	TRUE
439	17221	A1	17225	H2	0.546903	[0, 440]	gltB	mdtF	MEC	KO	KO	TRUE
440	17221	A1	17225	H3	0.282315	[0, 441]	gltB	gadX	MEC	KO	KO	TRUE
441	17221	A1	17225	H4	0.628235	[0, 442]	gltB	gntY	MEC	KO	KO	TRUE
442	17221	A1	17225	H5	0.365615	[0, 443]	gltB	yiaH	MEC	KO	KO	TRUE
443	17221	A1	17225	H6	0.290412	[0, 444]	gltB	yiaO	MEC	KO	KO	TRUE
444	17221	A1	17225	H7	0.331827	[0, 445]	gltB	mdtE	MEC	KO	KO	TRUE
445	17221	A1	17225	H8	0.486199	[0, 446]	gltB	hsdS	MEC	KO	KO	TRUE
446	17221	A1	17225	H9	0.19114	[0, 447]	gltB	holC	MEC	KO	KO	TRUE
447	17221	A1	17225	H10	0.248842	[0, 448]	gltB	topB	MEC	KO	KO	TRUE
448	17221	A1	17225	H12	0.286824	[0, 449]	gltB	recR	MEC	KO	KO	TRUE
449	17221	A1	17226	A1	0.235755	[0, 450]	gltB	fruR	MEC	KO	KO	TRUE
450	17221	A1	17226	A2	0.286361	[0, 451]	gltB	rcsC	MEC	KO	KO	TRUE
451	17221	A1	17226	A3	0.27045	[0, 452]	gltB	sdhB	MEC	KO	KO	TRUE
452	17221	A1	17226	A4	0.162328	[0, 453]	gltB	hupA	MEC	KO	KO	TRUE
453	17221	A1	17226	A5	0.427847	[0, 454]	gltB	ihfA	MEC	KO	KO	TRUE
454	17221	A1	17226	A6	0.125947	[0, 455]	gltB	crp	MEC	KO	KO	TRUE
455	17221	A1	17226	A7	0.537353	[0, 456]	gltB	ihfB	MEC	KO	KO	TRUE
456	17221	A1	17226	A8	0.594093	[0, 457]	gltB	torR	MEC	KO	KO	TRUE
457	17221	A1	17226	A9	0.567482	[0, 458]	gltB	nuoB	MEC	KO	KO	TRUE
458	17221	A1	17226	A10	0.595021	[0, 459]	gltB	maeB	MEC	KO	KO	TRUE
459	17221	A1	17226	A11	0.494294	[0, 460]	gltB	atoC	MEC	KO	KO	TRUE
460	17221	A1	17226	A12	0.114784	[0, 461]	gltB	evgS	MEC	KO	KO	TRUE
461	17221	A1	17226	B1	0.486431	[0, 462]	gltB	yedV	MEC	KO	KO	TRUE
462	17221	A1	17226	B3	0.145396	[0, 463]	gltB	moaA	MEC	KO	KO	TRUE
463	17221	A1	17226	B4	0.251451	[0, 464]	gltB	cpxR	MEC	KO	KO	TRUE
464	17221	A1	17226	B5	0.284317	[0, 465]	gltB	ppk	MEC	KO	KO	TRUE
465	17221	A1	17226	B6	0.350818	[0, 466]	gltB	fhuA	MEC	KO	KO	TRUE
466	17221	A1	17226	B7	0.243765	[0, 467]	gltB	pepN	MEC	KO	KO	TRUE
467	17221	A1	17226	B8	0.496817	[0, 468]	gltB	fiu	MEC	KO	KO	TRUE
468	17221	A1	17226	B9	0.261972	[0, 469]	gltB	ldcA	MEC	KO	KO	TRUE
469	17221	A1	17226	B11	0.671702	[0, 470]	gltB	pepT	MEC	KO	KO	TRUE
470	17221	A1	17226	B12	0.226091	[0, 471]	gltB	dbpA	MEC	KO	KO	TRUE
471	17221	A1	17226	C1	0.150039	[0, 472]	gltB	pgpB	MEC	KO	KO	TRUE
472	17221	A1	17226	C2	0.451733	[0, 473]	gltB	pal	MEC	KO	KO	TRUE
473	17221	A1	17226	C3	0.297684	[0, 474]	gltB	potH	MEC	KO	KO	TRUE
474	17221	A1	17226	C4	0.828622	[0, 475]	gltB	hepA	MEC	KO	KO	TRUE
475	17221	A1	17226	C5	0.0992465	[0, 476]	gltB	lacA	MEC	KO	KO	TRUE
476	17221	A1	17226	C6	0.31684	[0, 477]	gltB	cirA	MEC	KO	KO	TRUE
477	17221	A1	17226	C7	0.646532	[0, 478]	gltB	lon	MEC	KO	KO	TRUE
478	17221	A1	17226	C8	0.276891	[0, 479]	gltB	ptrB	MEC	KO	KO	TRUE
479	17221	A1	17226	C9	0.303224	[0, 480]	gltB	yfbW	MEC	KO	KO	TRUE
480	17221	A1	17226	C10	0.389358	[0, 481]	gltB	ygbT	MEC	KO	KO	TRUE
481	17221	A1	17226	C11	0.562721	[0, 482]	gltB	rsxG	MEC	KO	KO	TRUE
482	17221	A1	17226	C12	0.403132	[0, 483]	gltB	yciS	MEC	KO	KO	TRUE
483	17221	A1	17226	D1	0.704552	[0, 484]	gltB	yedK	MEC	KO	KO	TRUE
484	17221	A1	17226	D2	0.302371	[0, 485]	gltB	ycbC	MEC	KO	KO	TRUE
485	17221	A1	17226	D3	0.726269	[0, 486]	gltB	ygdD	MEC	KO	KO	TRUE
486	17221	A1	17226	D5	1.12181	[0, 487]	gltB	clpS	MEC	KO	KO	TRUE
487	17221	A1	17226	D6	0.383237	[0, 488]	gltB	ybdK	MEC	KO	KO	TRUE
488	17221	A1	17226	D7	0.416208	[0, 489]	gltB	abgR	MEC	KO	KO	TRUE
489	17221	A1	17226	D9	0.464791	[0, 490]	gltB	ddpX	MEC	KO	KO	TRUE
490	17221	A1	17226	D10	0.26002	[0, 491]	gltB	yfgF	MEC	KO	KO	TRUE
491	17221	A1	17226	D11	0.550303	[0, 492]	gltB	yfiC	MEC	KO	KO	TRUE
492	17221	A1	17226	D12	0.347898	[0, 493]	gltB	lacA	MEC	KO	KO	TRUE
493	17221	A1	17226	E1	0.266571	[0, 494]	gltB	yfaO	MEC	KO	KO	TRUE
494	17221	A1	17226	E2	0.366807	[0, 495]	gltB	ycjG	MEC	KO	KO	TRUE
495	17221	A1	17226	E3	0.160807	[0, 496]	gltB	yfiQ	MEC	KO	KO	TRUE
496	17221	A1	17226	E4	0.215069	[0, 497]	gltB	ybaD	MEC	KO	KO	TRUE
497	17221	A1	17226	E5	0.227812	[0, 498]	gltB	arnT	MEC	KO	KO	TRUE
498	17221	A1	17226	E6	0.120169	[0, 499]	gltB	yegS	MEC	KO	KO	TRUE
499	17221	A1	17226	E7	0.386468	[0, 500]	gltB	lacA	MEC	KO	KO	TRUE
500	17221	A1	17226	E8	0.877613	[0, 501]	gltB	yniC	MEC	KO	KO	TRUE
501	17221	A1	17226	E9	0.549308	[0, 502]	gltB	ygbJ	MEC	KO	KO	TRUE
502	17221	A1	17226	E10	0.328341	[0, 503]	gltB	yeaI	MEC	KO	KO	TRUE
503	17221	A1	17226	E11	0.514566	[0, 504]	gltB	ydeE	MEC	KO	KO	TRUE
504	17221	A1	17226	E12	0.29358	[0, 505]	gltB	mprA	MEC	KO	KO	TRUE
505	17221	A1	17226	F1	0.144173	[0, 506]	gltB	wcaJ	MEC	KO	KO	TRUE
506	17221	A1	17226	F2	0.312094	[0, 507]	gltB	yohM	MEC	KO	KO	TRUE
507	17221	A1	17226	F3	0.662904	[0, 508]	gltB	yfhL	MEC	KO	KO	TRUE
508	17221	A1	17226	F4	0.283873	[0, 509]	gltB	yfiE	MEC	KO	KO	TRUE
509	17221	A1	17226	F5	0.894419	[0, 510]	gltB	ybaS	MEC	KO	KO	TRUE
510	17221	A1	17226	F6	0.115361	[0, 511]	gltB	asmA	MEC	KO	KO	TRUE
511	17221	A1	17226	F7	0.0987095	[0, 512]	gltB	csdA	MEC	KO	KO	TRUE
512	17221	A1	17226	F8	1.16709	[0, 513]	gltB	uvrD	MEC	KO	KO	TRUE
513	17221	A1	17226	F9	0.398412	[0, 514]	gltB	sufC	MEC	KO	KO	TRUE
514	17221	A1	17226	F10	0.0492149	[0, 515]	gltB	pepP	MEC	KO	KO	TRUE
515	17221	A1	17226	F11	0.185398	[0, 516]	gltB	ydjG	MEC	KO	KO	TRUE
516	17221	A1	17226	F12	0.920179	[0, 517]	gltB	nfsA	MEC	KO	KO	TRUE
517	17221	A1	17226	G1	0.304254	[0, 518]	gltB	hscC	MEC	KO	KO	TRUE
518	17221	A1	17226	G2	0.508727	[0, 519]	gltB	erfK	MEC	KO	KO	TRUE
519	17221	A1	17226	G3	0.0942973	[0, 520]	gltB	lsrC	MEC	KO	KO	TRUE
520	17221	A1	17226	G4	0.598465	[0, 521]	gltB	hfq	MEC	KO	KO	TRUE
521	17221	A1	17226	G5	0.288161	[0, 522]	gltB	ylbE	MEC	KO	KO	TRUE
522	17221	A1	17226	G7	0.52738	[0, 523]	gltB	yobG	MEC	KO	KO	TRUE
523	17221	A1	17226	G8	0.672192	[0, 524]	gltB	yggX	MEC	KO	KO	TRUE
524	17221	A1	17226	G9	0.309035	[0, 525]	gltB	ygfY	MEC	KO	KO	TRUE
525	17221	A1	17226	G10	0.521415	[0, 526]	gltB	xdhB	MEC	KO	KO	TRUE
526	17221	A1	17226	G11	0.225214	[0, 527]	gltB	kdsC	MEC	KO	KO	TRUE
527	17221	A1	17226	G12	0.38582	[0, 528]	gltB	dusB	MEC	KO	KO	TRUE
528	17221	A1	17226	H1	0.354924	[0, 529]	gltB	lacA	MEC	KO	KO	TRUE
529	17221	A1	17226	H2	0.675675	[0, 530]	gltB	mdtF	MEC	KO	KO	TRUE
530	17221	A1	17226	H3	0.21656	[0, 531]	gltB	gadX	MEC	KO	KO	TRUE
531	17221	A1	17226	H4	0.2832	[0, 532]	gltB	gntY	MEC	KO	KO	TRUE
532	17221	A1	17226	H5	0.0826915	[0, 533]	gltB	yiaH	MEC	KO	KO	TRUE
533	17221	A1	17226	H6	0.833308	[0, 534]	gltB	yiaO	MEC	KO	KO	TRUE
534	17221	A1	17226	H7	0.2243	[0, 535]	gltB	mdtE	MEC	KO	KO	TRUE
535	17221	A1	17226	H8	0.267122	[0, 536]	gltB	hsdS	MEC	KO	KO	TRUE
536	17221	A1	17226	H9	0.263225	[0, 537]	gltB	holC	MEC	KO	KO	TRUE
537	17221	A1	17226	H10	0.385185	[0, 538]	gltB	topB	MEC	KO	KO	TRUE
538	17221	A1	17226	H12	0.392368	[0, 539]	gltB	recR	MEC	KO	KO	TRUE
539	17221	A1	17227	A1	0.232818	[0, 540]	gltB	alkB	MEC	KO	KO	TRUE
540	17221	A1	17227	A2	0.136955	[0, 541]	gltB	setA	MEC	KO	KO	TRUE
541	17221	A1	17227	A3	0.120876	[0, 542]	gltB	umuC	MEC	KO	KO	TRUE
542	17221	A1	17227	A4	0.72722	[0, 543]	gltB	uvrA	MEC	KO	KO	TRUE
543	17221	A1	17227	A5	0.578721	[0, 544]	gltB	ytfM	MEC	KO	KO	TRUE
544	17221	A1	17227	A6	0.560413	[0, 545]	gltB	kefC	MEC	KO	KO	TRUE
545	17221	A1	17227	A7	1.27555	[0, 546]	gltB	mutL	MEC	KO	KO	TRUE
546	17221	A1	17227	A8	0.456012	[0, 547]	gltB	thrB	MEC	KO	KO	TRUE
547	17221	A1	17227	A9	0.35182	[0, 548]	gltB	metA	MEC	KO	KO	TRUE
548	17221	A1	17227	A10	0.115317	[0, 549]	gltB	cysE	MEC	KO	KO	TRUE
549	17221	A1	17227	A11	0.254985	[0, 550]	gltB	menC	MEC	KO	KO	TRUE
550	17221	A1	17227	A12	0.513921	[0, 551]	gltB	ppiD	MEC	KO	KO	TRUE
551	17221	A1	17227	B1	0.145072	[0, 552]	gltB	ccmB	MEC	KO	KO	TRUE
552	17221	A1	17227	B3	0.256317	[0, 553]	gltB	phoE	MEC	KO	KO	TRUE
553	17221	A1	17227	B4	0.434294	[0, 554]	gltB	slt	MEC	KO	KO	TRUE
554	17221	A1	17227	B5	0.112725	[0, 555]	gltB	gshB	MEC	KO	KO	TRUE
555	17221	A1	17227	B6	0.217923	[0, 556]	gltB	rfaH	MEC	KO	KO	TRUE
556	17221	A1	17227	B7	0.380934	[0, 557]	gltB	minC	MEC	KO	KO	TRUE
557	17221	A1	17227	B8	0.368785	[0, 558]	gltB	dnaJ	MEC	KO	KO	TRUE
558	17221	A1	17227	B9	0.168851	[0, 559]	gltB	motB	MEC	KO	KO	TRUE
559	17221	A1	17227	B11	0.217011	[0, 560]	gltB	ahpC	MEC	KO	KO	TRUE
560	17221	A1	17227	B12	0.0839964	[0, 561]	gltB	rfaP	MEC	KO	KO	TRUE
561	17221	A1	17227	C1	0.221252	[0, 562]	gltB	spr	MEC	KO	KO	TRUE
562	17221	A1	17227	C2	0.412852	[0, 563]	gltB	lpxM	MEC	KO	KO	TRUE
563	17221	A1	17227	C3	0.126874	[0, 564]	gltB	htpG	MEC	KO	KO	TRUE
564	17221	A1	17227	C4	0.20085	[0, 565]	gltB	rfaF	MEC	KO	KO	TRUE
565	17221	A1	17227	C5	0.113074	[0, 566]	gltB	lacA	MEC	KO	KO	TRUE
566	17221	A1	17227	C6	0.511125	[0, 567]	gltB	cedA	MEC	KO	KO	TRUE
567	17221	A1	17227	C7	0.328558	[0, 568]	gltB	rfaD	MEC	KO	KO	TRUE
568	17221	A1	17227	C8	0.339756	[0, 569]	gltB	oppF	MEC	KO	KO	TRUE
569	17221	A1	17227	C9	0.460189	[0, 570]	gltB	ycjU	MEC	KO	KO	TRUE
570	17221	A1	17227	C10	0.287375	[0, 571]	gltB	pldB	MEC	KO	KO	TRUE
571	17221	A1	17227	C11	0.313709	[0, 572]	gltB	galE	MEC	KO	KO	TRUE
572	17221	A1	17227	C12	0.360753	[0, 573]	gltB	uvrB	MEC	KO	KO	TRUE
573	17221	A1	17227	D1	0.213584	[0, 574]	gltB	atoB	MEC	KO	KO	TRUE
574	17221	A1	17227	D2	0.510593	[0, 575]	gltB	galU	MEC	KO	KO	TRUE
575	17221	A1	17227	D3	0.138421	[0, 576]	gltB	rsxD	MEC	KO	KO	TRUE
576	17221	A1	17227	D5	0.155332	[0, 577]	gltB	ftn	MEC	KO	KO	TRUE
577	17221	A1	17227	D6	0.209915	[0, 578]	gltB	manX	MEC	KO	KO	TRUE
578	17221	A1	17227	D7	0.236319	[0, 579]	gltB	sapD	MEC	KO	KO	TRUE
579	17221	A1	17227	D9	0.204434	[0, 580]	gltB	chaA	MEC	KO	KO	TRUE
580	17221	A1	17227	D10	0.0609629	[0, 581]	gltB	sra	MEC	KO	KO	TRUE
581	17221	A1	17227	D11	0.327495	[0, 582]	gltB	cysA	MEC	KO	KO	TRUE
582	17221	A1	17227	D12	0.236434	[0, 583]	gltB	lacA	MEC	KO	KO	TRUE
583	17221	A1	17227	E1	0.307138	[0, 584]	gltB	uvrC	MEC	KO	KO	TRUE
584	17221	A1	17227	E2	0.290282	[0, 585]	gltB	rob	MEC	KO	KO	TRUE
585	17221	A1	17227	E3	0.144724	[0, 586]	gltB	lysS	MEC	KO	KO	TRUE
586	17221	A1	17227	E4	0.214841	[0, 587]	gltB	rng	MEC	KO	KO	TRUE
587	17221	A1	17227	E5	0.354715	[0, 588]	gltB	ssuD	MEC	KO	KO	TRUE
588	17221	A1	17227	E6	0.126484	[0, 589]	gltB	ampG	MEC	KO	KO	TRUE
589	17221	A1	17227	E7	0.140724	[0, 590]	gltB	lacA	MEC	KO	KO	TRUE
590	17221	A1	17227	E8	0.0981309	[0, 591]	gltB	smpA	MEC	KO	KO	TRUE
591	17221	A1	17227	E9	0.172499	[0, 592]	gltB	alaS	MEC	KO	KO	TRUE
592	17221	A1	17227	E10	0.618817	[0, 593]	gltB	tatC	MEC	KO	KO	TRUE
593	17221	A1	17227	E11	0.329207	[0, 594]	gltB	recG	MEC	KO	KO	TRUE
594	17221	A1	17227	E12	0.419567	[0, 595]	gltB	rfaE	MEC	KO	KO	TRUE
595	17221	A1	17227	F1	0.204612	[0, 596]	gltB	hcp	MEC	KO	KO	TRUE
596	17221	A1	17227	F2	0.283935	[0, 597]	gltB	rph	MEC	KO	KO	TRUE
597	17221	A1	17227	F3	0.589793	[0, 598]	gltB	chaC	MEC	KO	KO	TRUE
598	17221	A1	17227	F4	0.311214	[0, 599]	gltB	yobH	MEC	KO	KO	TRUE
599	17221	A1	17227	F5	0.540737	[0, 600]	gltB	yddA	MEC	KO	KO	TRUE
600	17221	A1	17227	F6	0.940292	[0, 601]	gltB	tolB	MEC	KO	KO	TRUE
601	17221	A1	17227	F7	0.227676	[0, 602]	gltB	nmpC	MEC	KO	KO	TRUE
602	17221	A1	17227	F8	0.210414	[0, 603]	gltB	kdgT	MEC	KO	KO	TRUE
603	17221	A1	17227	F9	0.096879	[0, 604]	gltB	yrdD	MEC	KO	KO	TRUE
604	17221	A1	17227	F10	0.0645654	[0, 605]	gltB	atpI	MEC	KO	KO	TRUE
605	17221	A1	17227	F11	0.303513	[0, 606]	gltB	yjfF	MEC	KO	KO	TRUE
606	17221	A1	17227	F12	0.399565	[0, 607]	gltB	yaeI	MEC	KO	KO	TRUE
607	17221	A1	17227	G1	0.0954521	[0, 608]	gltB	ulaA	MEC	KO	KO	TRUE
608	17221	A1	17227	G2	0.599215	[0, 609]	gltB	kdpE	MEC	KO	KO	TRUE
609	17221	A1	17227	G3	0.831174	[0, 610]	gltB	yajI	MEC	KO	KO	TRUE
610	17221	A1	17227	G4	0.568511	[0, 611]	gltB	marR	MEC	KO	KO	TRUE
611	17221	A1	17227	G5	0.101233	[0, 612]	gltB	glyS	MEC	KO	KO	TRUE
612	17221	A1	17227	G7	0.135301	[0, 613]	gltB	sseA	MEC	KO	KO	TRUE
613	17221	A1	17227	G8	0.402251	[0, 614]	gltB	recO	MEC	KO	KO	TRUE
614	17221	A1	17227	G9	0.324337	[0, 615]	gltB	ycdR	MEC	KO	KO	TRUE
615	17221	A1	17227	G10	0.389666	[0, 616]	gltB	recN	MEC	KO	KO	TRUE
616	17221	A1	17227	G11	0.236573	[0, 617]	gltB	ydfJ	MEC	KO	KO	TRUE
617	17221	A1	17227	G12	0.337863	[0, 618]	gltB	recF	MEC	KO	KO	TRUE
618	17221	A1	17227	H1	0.849546	[0, 619]	gltB	lacA	MEC	KO	KO	TRUE
619	17221	A1	17227	H2	0.146624	[0, 620]	gltB	ndh	MEC	KO	KO	TRUE
620	17221	A1	17227	H3	0.286959	[0, 621]	gltB	fdnH	MEC	KO	KO	TRUE
621	17221	A1	17227	H4	0.390708	[0, 622]	gltB	astC	MEC	KO	KO	TRUE
622	17221	A1	17227	H5	0.228586	[0, 623]	gltB	acrR	MEC	KO	KO	TRUE
623	17221	A1	17227	H6	0.135777	[0, 624]	gltB	ycfS	MEC	KO	KO	TRUE
624	17221	A1	17227	H7	0.559805	[0, 625]	gltB	rseA	MEC	KO	KO	TRUE
625	17221	A1	17227	H8	0.208659	[0, 626]	gltB	atpD	MEC	KO	KO	TRUE
626	17221	A1	17227	H9	0.406973	[0, 627]	gltB	lpxL	MEC	KO	KO	TRUE
627	17221	A1	17227	H10	0.54513	[0, 628]	gltB	rpoD	MEC	KO	KO	TRUE
628	17221	A1	17227	H12	0.866433	[0, 629]	gltB	tolQ	MEC	KO	KO	TRUE
629	17221	A1	17228	A1	0.439297	[0, 630]	gltB	alkB	MEC	KO	KO	TRUE
630	17221	A1	17228	A2	0.356283	[0, 631]	gltB	setA	MEC	KO	KO	TRUE
631	17221	A1	17228	A3	0.143407	[0, 632]	gltB	umuC	MEC	KO	KO	TRUE
632	17221	A1	17228	A4	0.203469	[0, 633]	gltB	uvrA	MEC	KO	KO	TRUE
633	17221	A1	17228	A5	0.231061	[0, 634]	gltB	ytfM	MEC	KO	KO	TRUE
634	17221	A1	17228	A6	0.509098	[0, 635]	gltB	kefC	MEC	KO	KO	TRUE
635	17221	A1	17228	A7	1.24769	[0, 636]	gltB	mutL	MEC	KO	KO	TRUE
636	17221	A1	17228	A8	0.168433	[0, 637]	gltB	thrB	MEC	KO	KO	TRUE
637	17221	A1	17228	A9	0.560813	[0, 638]	gltB	metA	MEC	KO	KO	TRUE
638	17221	A1	17228	A10	0.155567	[0, 639]	gltB	cysE	MEC	KO	KO	TRUE
639	17221	A1	17228	A11	0.185705	[0, 640]	gltB	menC	MEC	KO	KO	TRUE
640	17221	A1	17228	A12	0.475546	[0, 641]	gltB	ppiD	MEC	KO	KO	TRUE
641	17221	A1	17228	B1	0.191955	[0, 642]	gltB	ccmB	MEC	KO	KO	TRUE
642	17221	A1	17228	B3	0.333872	[0, 643]	gltB	phoE	MEC	KO	KO	TRUE
643	17221	A1	17228	B4	0.281764	[0, 644]	gltB	slt	MEC	KO	KO	TRUE
644	17221	A1	17228	B5	0.146542	[0, 645]	gltB	gshB	MEC	KO	KO	TRUE
645	17221	A1	17228	B6	0.30168	[0, 646]	gltB	rfaH	MEC	KO	KO	TRUE
646	17221	A1	17228	B7	0.604419	[0, 647]	gltB	minC	MEC	KO	KO	TRUE
647	17221	A1	17228	B8	0.499564	[0, 648]	gltB	dnaJ	MEC	KO	KO	TRUE
648	17221	A1	17228	B9	0.478693	[0, 649]	gltB	motB	MEC	KO	KO	TRUE
649	17221	A1	17228	B11	0.353077	[0, 650]	gltB	ahpC	MEC	KO	KO	TRUE
650	17221	A1	17228	B12	0.318178	[0, 651]	gltB	rfaP	MEC	KO	KO	TRUE
651	17221	A1	17228	C1	0.353638	[0, 652]	gltB	spr	MEC	KO	KO	TRUE
652	17221	A1	17228	C2	0.377388	[0, 653]	gltB	lpxM	MEC	KO	KO	TRUE
653	17221	A1	17228	C3	0.229198	[0, 654]	gltB	htpG	MEC	KO	KO	TRUE
654	17221	A1	17228	C4	0.131705	[0, 655]	gltB	rfaF	MEC	KO	KO	TRUE
655	17221	A1	17228	C5	0.351901	[0, 656]	gltB	lacA	MEC	KO	KO	TRUE
656	17221	A1	17228	C6	0.431545	[0, 657]	gltB	cedA	MEC	KO	KO	TRUE
657	17221	A1	17228	C7	0.197087	[0, 658]	gltB	rfaD	MEC	KO	KO	TRUE
658	17221	A1	17228	C8	0.337969	[0, 659]	gltB	oppF	MEC	KO	KO	TRUE
659	17221	A1	17228	C9	0.272606	[0, 660]	gltB	ycjU	MEC	KO	KO	TRUE
660	17221	A1	17228	C10	0.67888	[0, 661]	gltB	pldB	MEC	KO	KO	TRUE
661	17221	A1	17228	C11	0.198085	[0, 662]	gltB	galE	MEC	KO	KO	TRUE
662	17221	A1	17228	C12	0.262758	[0, 663]	gltB	uvrB	MEC	KO	KO	TRUE
663	17221	A1	17228	D1	0.173146	[0, 664]	gltB	atoB	MEC	KO	KO	TRUE
664	17221	A1	17228	D2	0.147559	[0, 665]	gltB	galU	MEC	KO	KO	TRUE
665	17221	A1	17228	D3	0.237556	[0, 666]	gltB	rsxD	MEC	KO	KO	TRUE
666	17221	A1	17228	D5	0.500966	[0, 667]	gltB	ftn	MEC	KO	KO	TRUE
667	17221	A1	17228	D6	0.500459	[0, 668]	gltB	manX	MEC	KO	KO	TRUE
668	17221	A1	17228	D7	0.145405	[0, 669]	gltB	sapD	MEC	KO	KO	TRUE
669	17221	A1	17228	D9	0.141169	[0, 670]	gltB	chaA	MEC	KO	KO	TRUE
670	17221	A1	17228	D10	0.504262	[0, 671]	gltB	sra	MEC	KO	KO	TRUE
671	17221	A1	17228	D11	0.133969	[0, 672]	gltB	cysA	MEC	KO	KO	TRUE
672	17221	A1	17228	D12	0.362798	[0, 673]	gltB	lacA	MEC	KO	KO	TRUE
673	17221	A1	17228	E1	0.126814	[0, 674]	gltB	uvrC	MEC	KO	KO	TRUE
674	17221	A1	17228	E2	0.460954	[0, 675]	gltB	rob	MEC	KO	KO	TRUE
675	17221	A1	17228	E3	0.395661	[0, 676]	gltB	lysS	MEC	KO	KO	TRUE
676	17221	A1	17228	E4	0.399523	[0, 677]	gltB	rng	MEC	KO	KO	TRUE
677	17221	A1	17228	E5	0.458922	[0, 678]	gltB	ssuD	MEC	KO	KO	TRUE
678	17221	A1	17228	E6	0.283453	[0, 679]	gltB	ampG	MEC	KO	KO	TRUE
679	17221	A1	17228	E7	0.538106	[0, 680]	gltB	lacA	MEC	KO	KO	TRUE
680	17221	A1	17228	E8	0.177535	[0, 681]	gltB	smpA	MEC	KO	KO	TRUE
681	17221	A1	17228	E9	0.3301	[0, 682]	gltB	alaS	MEC	KO	KO	TRUE
682	17221	A1	17228	E10	0.289174	[0, 683]	gltB	tatC	MEC	KO	KO	TRUE
683	17221	A1	17228	E11	0.157098	[0, 684]	gltB	recG	MEC	KO	KO	TRUE
684	17221	A1	17228	E12	0.098004	[0, 685]	gltB	rfaE	MEC	KO	KO	TRUE
685	17221	A1	17228	F1	0.18424	[0, 686]	gltB	hcp	MEC	KO	KO	TRUE
686	17221	A1	17228	F2	0.727941	[0, 687]	gltB	rph	MEC	KO	KO	TRUE
687	17221	A1	17228	F3	0.567717	[0, 688]	gltB	chaC	MEC	KO	KO	TRUE
688	17221	A1	17228	F4	0.287344	[0, 689]	gltB	yobH	MEC	KO	KO	TRUE
689	17221	A1	17228	F5	0.600156	[0, 690]	gltB	yddA	MEC	KO	KO	TRUE
690	17221	A1	17228	F6	0.307476	[0, 691]	gltB	tolB	MEC	KO	KO	TRUE
691	17221	A1	17228	F7	0.407295	[0, 692]	gltB	nmpC	MEC	KO	KO	TRUE
692	17221	A1	17228	F8	0.586921	[0, 693]	gltB	kdgT	MEC	KO	KO	TRUE
693	17221	A1	17228	F9	0.451293	[0, 694]	gltB	yrdD	MEC	KO	KO	TRUE
694	17221	A1	17228	F10	0.48859	[0, 695]	gltB	atpI	MEC	KO	KO	TRUE
695	17221	A1	17228	F11	0.454979	[0, 696]	gltB	yjfF	MEC	KO	KO	TRUE
696	17221	A1	17228	F12	0.57216	[0, 697]	gltB	yaeI	MEC	KO	KO	TRUE
697	17221	A1	17228	G1	0.287902	[0, 698]	gltB	ulaA	MEC	KO	KO	TRUE
698	17221	A1	17228	G2	0.137946	[0, 699]	gltB	kdpE	MEC	KO	KO	TRUE
699	17221	A1	17228	G3	0.590164	[0, 700]	gltB	yajI	MEC	KO	KO	TRUE
700	17221	A1	17228	G4	0.62476	[0, 701]	gltB	marR	MEC	KO	KO	TRUE
701	17221	A1	17228	G5	0.248871	[0, 702]	gltB	glyS	MEC	KO	KO	TRUE
702	17221	A1	17228	G7	0.269748	[0, 703]	gltB	sseA	MEC	KO	KO	TRUE
703	17221	A1	17228	G8	0.482725	[0, 704]	gltB	recO	MEC	KO	KO	TRUE
704	17221	A1	17228	G9	0.209828	[0, 705]	gltB	ycdR	MEC	KO	KO	TRUE
705	17221	A1	17228	G10	0.206478	[0, 706]	gltB	recN	MEC	KO	KO	TRUE
706	17221	A1	17228	G11	0.283985	[0, 707]	gltB	ydfJ	MEC	KO	KO	TRUE
707	17221	A1	17228	G12	0.369631	[0, 708]	gltB	recF	MEC	KO	KO	TRUE
708	17221	A1	17228	H1	0.463346	[0, 709]	gltB	lacA	MEC	KO	KO	TRUE
709	17221	A1	17228	H2	0.141051	[0, 710]	gltB	ndh	MEC	KO	KO	TRUE
710	17221	A1	17228	H3	0.210304	[0, 711]	gltB	fdnH	MEC	KO	KO	TRUE
711	17221	A1	17228	H4	0.301241	[0, 712]	gltB	astC	MEC	KO	KO	TRUE
712	17221	A1	17228	H5	0.102724	[0, 713]	gltB	acrR	MEC	KO	KO	TRUE
713	17221	A1	17228	H6	0.296561	[0, 714]	gltB	ycfS	MEC	KO	KO	TRUE
714	17221	A1	17228	H7	0.105969	[0, 715]	gltB	rseA	MEC	KO	KO	TRUE
715	17221	A1	17228	H8	0.128991	[0, 716]	gltB	atpD	MEC	KO	KO	TRUE
716	17221	A1	17228	H9	0.100034	[0, 717]	gltB	lpxL	MEC	KO	KO	TRUE
717	17221	A1	17228	H10	0.56942	[0, 718]	gltB	rpoD	MEC	KO	KO	TRUE
718	17221	A1	17228	H12	0.667727	[0, 719]	gltB	tolQ	MEC	KO	KO	TRUE
719	17221	A1	17229	A1	0.506194	[0, 720]	gltB	alkB	MEC	KO	KO	TRUE
720	17221	A1	17229	A2	0.687567	[0, 721]	gltB	setA	MEC	KO	KO	TRUE
721	17221	A1	17229	A3	0.255206	[0, 722]	gltB	umuC	MEC	KO	KO	TRUE
722	17221	A1	17229	A4	0.595672	[0, 723]	gltB	uvrA	MEC	KO	KO	TRUE
723	17221	A1	17229	A5	0.505016	[0, 724]	gltB	ytfM	MEC	KO	KO	TRUE
724	17221	A1	17229	A6	0.260864	[0, 725]	gltB	kefC	MEC	KO	KO	TRUE
725	17221	A1	17229	A7	1.17783	[0, 726]	gltB	mutL	MEC	KO	KO	TRUE
726	17221	A1	17229	A8	0.197058	[0, 727]	gltB	thrB	MEC	KO	KO	TRUE
727	17221	A1	17229	A9	0.0918863	[0, 728]	gltB	metA	MEC	KO	KO	TRUE
728	17221	A1	17229	A10	0.412478	[0, 729]	gltB	cysE	MEC	KO	KO	TRUE
729	17221	A1	17229	A11	0.461117	[0, 730]	gltB	menC	MEC	KO	KO	TRUE
730	17221	A1	17229	A12	0.789212	[0, 731]	gltB	ppiD	MEC	KO	KO	TRUE
731	17221	A1	17229	B1	0.224101	[0, 732]	gltB	ccmB	MEC	KO	KO	TRUE
732	17221	A1	17229	B3	0.635532	[0, 733]	gltB	phoE	MEC	KO	KO	TRUE
733	17221	A1	17229	B4	0.380374	[0, 734]	gltB	slt	MEC	KO	KO	TRUE
734	17221	A1	17229	B5	0.116573	[0, 735]	gltB	gshB	MEC	KO	KO	TRUE
735	17221	A1	17229	B6	0.233452	[0, 736]	gltB	rfaH	MEC	KO	KO	TRUE
736	17221	A1	17229	B7	0.425165	[0, 737]	gltB	minC	MEC	KO	KO	TRUE
737	17221	A1	17229	B8	0.275593	[0, 738]	gltB	dnaJ	MEC	KO	KO	TRUE
738	17221	A1	17229	B9	0.301233	[0, 739]	gltB	motB	MEC	KO	KO	TRUE
739	17221	A1	17229	B11	0.574506	[0, 740]	gltB	ahpC	MEC	KO	KO	TRUE
740	17221	A1	17229	B12	0.26129	[0, 741]	gltB	rfaP	MEC	KO	KO	TRUE
741	17221	A1	17229	C1	0.23199	[0, 742]	gltB	spr	MEC	KO	KO	TRUE
742	17221	A1	17229	C2	0.394132	[0, 743]	gltB	lpxM	MEC	KO	KO	TRUE
743	17221	A1	17229	C3	0.541278	[0, 744]	gltB	htpG	MEC	KO	KO	TRUE
744	17221	A1	17229	C4	0.295402	[0, 745]	gltB	rfaF	MEC	KO	KO	TRUE
745	17221	A1	17229	C5	0.527367	[0, 746]	gltB	lacA	MEC	KO	KO	TRUE
746	17221	A1	17229	C6	0.197784	[0, 747]	gltB	cedA	MEC	KO	KO	TRUE
747	17221	A1	17229	C7	0.125461	[0, 748]	gltB	rfaD	MEC	KO	KO	TRUE
748	17221	A1	17229	C8	0.137687	[0, 749]	gltB	oppF	MEC	KO	KO	TRUE
749	17221	A1	17229	C9	0.314811	[0, 750]	gltB	ycjU	MEC	KO	KO	TRUE
750	17221	A1	17229	C10	0.144298	[0, 751]	gltB	pldB	MEC	KO	KO	TRUE
751	17221	A1	17229	C11	0.145308	[0, 752]	gltB	galE	MEC	KO	KO	TRUE
752	17221	A1	17229	C12	0.123306	[0, 753]	gltB	uvrB	MEC	KO	KO	TRUE
753	17221	A1	17229	D1	0.201467	[0, 754]	gltB	atoB	MEC	KO	KO	TRUE
754	17221	A1	17229	D2	0.242705	[0, 755]	gltB	galU	MEC	KO	KO	TRUE
755	17221	A1	17229	D3	0.115132	[0, 756]	gltB	rsxD	MEC	KO	KO	TRUE
756	17221	A1	17229	D5	0.13191	[0, 757]	gltB	ftn	MEC	KO	KO	TRUE
757	17221	A1	17229	D6	0.356581	[0, 758]	gltB	manX	MEC	KO	KO	TRUE
758	17221	A1	17229	D7	0.456486	[0, 759]	gltB	sapD	MEC	KO	KO	TRUE
759	17221	A1	17229	D9	0.211754	[0, 760]	gltB	chaA	MEC	KO	KO	TRUE
760	17221	A1	17229	D10	0.586394	[0, 761]	gltB	sra	MEC	KO	KO	TRUE
761	17221	A1	17229	D11	0.588145	[0, 762]	gltB	cysA	MEC	KO	KO	TRUE
762	17221	A1	17229	D12	0.146636	[0, 763]	gltB	lacA	MEC	KO	KO	TRUE
763	17221	A1	17229	E1	0.323961	[0, 764]	gltB	uvrC	MEC	KO	KO	TRUE
764	17221	A1	17229	E2	0.41499	[0, 765]	gltB	rob	MEC	KO	KO	TRUE
765	17221	A1	17229	E3	0.282807	[0, 766]	gltB	lysS	MEC	KO	KO	TRUE
766	17221	A1	17229	E4	0.559071	[0, 767]	gltB	rng	MEC	KO	KO	TRUE
767	17221	A1	17229	E5	0.593775	[0, 768]	gltB	ssuD	MEC	KO	KO	TRUE
768	17221	A1	17229	E6	0.348856	[0, 769]	gltB	ampG	MEC	KO	KO	TRUE
769	17221	A1	17229	E7	0.518018	[0, 770]	gltB	lacA	MEC	KO	KO	TRUE
770	17221	A1	17229	E8	0.307529	[0, 771]	gltB	smpA	MEC	KO	KO	TRUE
771	17221	A1	17229	E9	0.104506	[0, 772]	gltB	alaS	MEC	KO	KO	TRUE
772	17221	A1	17229	E10	0.731121	[0, 773]	gltB	tatC	MEC	KO	KO	TRUE
773	17221	A1	17229	E11	0.198467	[0, 774]	gltB	recG	MEC	KO	KO	TRUE
774	17221	A1	17229	E12	0.496566	[0, 775]	gltB	rfaE	MEC	KO	KO	TRUE
775	17221	A1	17229	F1	0.221926	[0, 776]	gltB	hcp	MEC	KO	KO	TRUE
776	17221	A1	17229	F2	0.794739	[0, 777]	gltB	rph	MEC	KO	KO	TRUE
777	17221	A1	17229	F3	0.172557	[0, 778]	gltB	chaC	MEC	KO	KO	TRUE
778	17221	A1	17229	F4	0.514776	[0, 779]	gltB	yobH	MEC	KO	KO	TRUE
779	17221	A1	17229	F5	0.26638	[0, 780]	gltB	yddA	MEC	KO	KO	TRUE
780	17221	A1	17229	F6	0.949025	[0, 781]	gltB	tolB	MEC	KO	KO	TRUE
781	17221	A1	17229	F7	0.236789	[0, 782]	gltB	nmpC	MEC	KO	KO	TRUE
782	17221	A1	17229	F8	0.559829	[0, 783]	gltB	kdgT	MEC	KO	KO	TRUE
783	17221	A1	17229	F9	0.113632	[0, 784]	gltB	yrdD	MEC	KO	KO	TRUE
784	17221	A1	17229	F10	0.513894	[0, 785]	gltB	atpI	MEC	KO	KO	TRUE
785	17221	A1	17229	F11	0.411614	[0, 786]	gltB	yjfF	MEC	KO	KO	TRUE
786	17221	A1	17229	F12	0.267029	[0, 787]	gltB	yaeI	MEC	KO	KO	TRUE
787	17221	A1	17229	G1	0.11686	[0, 788]	gltB	ulaA	MEC	KO	KO	TRUE
788	17221	A1	17229	G2	0.596053	[0, 789]	gltB	kdpE	MEC	KO	KO	TRUE
789	17221	A1	17229	G3	0.904968	[0, 790]	gltB	yajI	MEC	KO	KO	TRUE
790	17221	A1	17229	G4	0.317752	[0, 791]	gltB	marR	MEC	KO	KO	TRUE
791	17221	A1	17229	G5	0.83043	[0, 792]	gltB	glyS	MEC	KO	KO	TRUE
792	17221	A1	17229	G7	0.302433	[0, 793]	gltB	sseA	MEC	KO	KO	TRUE
793	17221	A1	17229	G8	0.696473	[0, 794]	gltB	recO	MEC	KO	KO	TRUE
794	17221	A1	17229	G9	0.195175	[0, 795]	gltB	ycdR	MEC	KO	KO	TRUE
795	17221	A1	17229	G10	0.404389	[0, 796]	gltB	recN	MEC	KO	KO	TRUE
796	17221	A1	17229	G11	0.316506	[0, 797]	gltB	ydfJ	MEC	KO	KO	TRUE
797	17221	A1	17229	G12	0.474501	[0, 798]	gltB	recF	MEC	KO	KO	TRUE
798	17221	A1	17229	H1	0.295557	[0, 799]	gltB	lacA	MEC	KO	KO	TRUE
799	17221	A1	17229	H2	0.282941	[0, 800]	gltB	ndh	MEC	KO	KO	TRUE
800	17221	A1	17229	H3	0.22286	[0, 801]	gltB	fdnH	MEC	KO	KO	TRUE
801	17221	A1	17229	H4	0.25259	[0, 802]	gltB	astC	MEC	KO	KO	TRUE
802	17221	A1	17229	H5	0.142226	[0, 803]	gltB	acrR	MEC	KO	KO	TRUE
803	17221	A1	17229	H6	0.185913	[0, 804]	gltB	ycfS	MEC	KO	KO	TRUE
804	17221	A1	17229	H7	0.733197	[0, 805]	gltB	rseA	MEC	KO	KO	TRUE
805	17221	A1	17229	H8	0.403776	[0, 806]	gltB	atpD	MEC	KO	KO	TRUE
806	17221	A1	17229	H9	0.249212	[0, 807]	gltB	lpxL	MEC	KO	KO	TRUE
807	17221	A1	17229	H10	0.374423	[0, 808]	gltB	rpoD	MEC	KO	KO	TRUE
808	17221	A1	17229	H12	0.531008	[0, 809]	gltB	tolQ	MEC	KO	KO	TRUE
809	17221	A1	21722	A1	0.406369	[0, 810]	gltB	RG2_81	MEC	KO	UTI	FALSE
811	17221	A1	21722	A4	0.517573	[0, 812]	gltB	RG2_31	MEC	KO	UTI	FALSE
812	17221	A1	21722	A5	0.655244	[0, 813]	gltB	RG2_20	MEC	KO	UTI	FALSE
813	17221	A1	21722	A7	0.482374	[0, 814]	gltB	RG2_50	MEC	KO	UTI	FALSE
815	17221	A1	21722	A9	0.277573	[0, 816]	gltB	RG2_28	MEC	KO	UTI	FALSE
816	17221	A1	21722	A10	0.275086	[0, 817]	gltB	RG2_46	MEC	KO	UTI	FALSE
817	17221	A1	21722	A11	0.310374	[0, 818]	gltB	RG2_38	MEC	KO	UTI	FALSE
819	17221	A1	21722	B4	0.48649	[0, 820]	gltB	RG2_46	MEC	KO	UTI	FALSE
820	17221	A1	21722	B6	0.34304	[0, 821]	gltB	RG2_28	MEC	KO	UTI	FALSE
821	17221	A1	21722	B7	0.820657	[0, 822]	gltB	RG2_38	MEC	KO	UTI	FALSE
822	17221	A1	21722	B8	0.168836	[0, 823]	gltB	RG2_31	MEC	KO	UTI	FALSE
823	17221	A1	21722	B10	0.378785	[0, 824]	gltB	RG2_81	MEC	KO	UTI	FALSE
824	17221	A1	21722	B11	0.324028	[0, 825]	gltB	RG2_50	MEC	KO	UTI	FALSE
825	17221	A1	21722	B12	0.687596	[0, 826]	gltB	RG2_20	MEC	KO	UTI	FALSE
826	17221	A1	21725	A1	0.239601	[0, 827]	gltB	RG2_38	MEC	KO	UTI	FALSE
828	17221	A1	21725	A4	0.875026	[0, 829]	gltB	RG2_31	MEC	KO	UTI	FALSE
829	17221	A1	21725	A5	0.850657	[0, 830]	gltB	RG2_20	MEC	KO	UTI	FALSE
830	17221	A1	21725	A7	0.483507	[0, 831]	gltB	RG2_50	MEC	KO	UTI	FALSE
832	17221	A1	21725	A9	0.354533	[0, 833]	gltB	RG2_28	MEC	KO	UTI	FALSE
833	17221	A1	21725	A10	0.480487	[0, 834]	gltB	RG2_46	MEC	KO	UTI	FALSE
835	17221	A1	21725	B4	0.174924	[0, 836]	gltB	RG2_46	MEC	KO	UTI	FALSE
836	17221	A1	21725	B6	0.4124	[0, 837]	gltB	RG2_28	MEC	KO	UTI	FALSE
837	17221	A1	21725	B8	0.453991	[0, 838]	gltB	RG2_31	MEC	KO	UTI	FALSE
838	17221	A1	21725	B10	0.162191	[0, 839]	gltB	RG2_38	MEC	KO	UTI	FALSE
839	17221	A1	21725	B11	0.413483	[0, 840]	gltB	RG2_50	MEC	KO	UTI	FALSE
840	17221	A1	21725	B12	0.975631	[0, 841]	gltB	RG2_20	MEC	KO	UTI	FALSE
841	17221	A2	17221	A3	0.472991	[1, 2]	hda	secB	MEC	KO	KO	TRUE
842	17221	A2	17221	A4	0.686871	[1, 3]	hda	lacA	MEC	KO	KO	TRUE
843	17221	A2	17221	A5	0.884361	[1, 4]	hda	galT	MEC	KO	KO	TRUE
844	17221	A2	17221	A6	0.588099	[1, 5]	hda	rna	MEC	KO	KO	TRUE
845	17221	A2	17221	A7	1.22976	[1, 6]	hda	cpdA	MEC	KO	KO	TRUE
846	17221	A2	17221	A8	0.833351	[1, 7]	hda	fur	MEC	KO	KO	TRUE
847	17221	A2	17221	A9	0.543986	[1, 8]	hda	galF	MEC	KO	KO	TRUE
848	17221	A2	17221	A10	1.31511	[1, 9]	hda	pntB	MEC	KO	KO	TRUE
849	17221	A2	17221	A11	0.464997	[1, 10]	hda	nfnB	MEC	KO	KO	TRUE
850	17221	A2	17221	A12	0.708928	[1, 11]	hda	acs	MEC	KO	KO	TRUE
851	17221	A2	17221	B1	1.00351	[1, 12]	hda	acrA	MEC	KO	KO	TRUE
852	17221	A2	17221	B2	0.660839	[1, 13]	hda	bolA	MEC	KO	KO	TRUE
853	17221	A2	17221	B3	0.155048	[1, 14]	hda	rpiA	MEC	KO	KO	TRUE
854	17221	A2	17221	B4	0.652989	[1, 15]	hda	clpX	MEC	KO	KO	TRUE
855	17221	A2	17221	B5	1.06604	[1, 16]	hda	azoR	MEC	KO	KO	TRUE
856	17221	A2	17221	B6	1.15279	[1, 17]	hda	cspE	MEC	KO	KO	TRUE
857	17221	A2	17221	B7	0.45315	[1, 18]	hda	polB	MEC	KO	KO	TRUE
858	17221	A2	17221	B8	1.54207	[1, 19]	hda	mutT	MEC	KO	KO	TRUE
859	17221	A2	17221	B10	0.838074	[1, 20]	hda	rpoS	MEC	KO	KO	TRUE
860	17221	A2	17221	B11	0.539454	[1, 21]	hda	dam	MEC	KO	KO	TRUE
861	17221	A2	17221	B12	0.270435	[1, 22]	hda	cpxA	MEC	KO	KO	TRUE
862	17221	A2	17221	C1	0.308077	[1, 23]	hda	envZ	MEC	KO	KO	TRUE
863	17221	A2	17221	C3	0.656847	[1, 24]	hda	trxA	MEC	KO	KO	TRUE
864	17221	A2	17221	C4	1.10904	[1, 25]	hda	tnaB	MEC	KO	KO	TRUE
865	17221	A2	17221	C5	0.529932	[1, 26]	hda	caiC	MEC	KO	KO	TRUE
866	17221	A2	17221	C6	0.362184	[1, 27]	hda	lpcA	MEC	KO	KO	TRUE
867	17221	A2	17221	C7	0.553513	[1, 28]	hda	rplA	MEC	KO	KO	TRUE
868	17221	A2	17221	C8	0.23748	[1, 29]	hda	atpF	MEC	KO	KO	TRUE
869	17221	A2	17221	C9	0.473904	[1, 30]	hda	rsuA	MEC	KO	KO	TRUE
870	17221	A2	17221	C10	0.369179	[1, 31]	hda	pyrB	MEC	KO	KO	TRUE
871	17221	A2	17221	C11	0.825202	[1, 32]	hda	rfaG	MEC	KO	KO	TRUE
872	17221	A2	17221	C12	0.324377	[1, 33]	hda	yfgA	MEC	KO	KO	TRUE
873	17221	A2	17221	D1	1.08139	[1, 34]	hda	dinB	MEC	KO	KO	TRUE
874	17221	A2	17221	D2	0.407587	[1, 35]	hda	amn	MEC	KO	KO	TRUE
875	17221	A2	17221	D3	0.373194	[1, 36]	hda	greB	MEC	KO	KO	TRUE
876	17221	A2	17221	D5	0.148318	[1, 37]	hda	rfaC	MEC	KO	KO	TRUE
877	17221	A2	17221	D6	0.477201	[1, 38]	hda	dnaK	MEC	KO	KO	TRUE
878	17221	A2	17221	D8	0.616023	[1, 39]	hda	atpA	MEC	KO	KO	TRUE
879	17221	A2	17221	D9	0.449883	[1, 40]	hda	phoQ	MEC	KO	KO	TRUE
880	17221	A2	17221	D10	0.269525	[1, 41]	hda	nuoE	MEC	KO	KO	TRUE
881	17221	A2	17221	D11	0.349507	[1, 42]	hda	cmr	MEC	KO	KO	TRUE
882	17221	A2	17221	D12	1.09795	[1, 43]	hda	chbB	MEC	KO	KO	TRUE
883	17221	A2	17221	E1	0.436157	[1, 44]	hda	stpA	MEC	KO	KO	TRUE
884	17221	A2	17221	E2	0.181238	[1, 45]	hda	hns	MEC	KO	KO	TRUE
885	17221	A2	17221	E3	0.115679	[1, 46]	hda	seqA	MEC	KO	KO	TRUE
886	17221	A2	17221	E4	0.358265	[1, 47]	hda	acrB	MEC	KO	KO	TRUE
887	17221	A2	17221	E5	1.60273	[1, 48]	hda	soxR	MEC	KO	KO	TRUE
888	17221	A2	17221	E6	0.746167	[1, 49]	hda	ilvA	MEC	KO	KO	TRUE
889	17221	A2	17221	E7	1.25066	[1, 50]	hda	hisI	MEC	KO	KO	TRUE
890	17221	A2	17221	E8	0.952212	[1, 51]	hda	purA	MEC	KO	KO	TRUE
891	17221	A2	17221	E9	0.379738	[1, 52]	hda	relA	MEC	KO	KO	TRUE
892	17221	A2	17221	E10	0.95914	[1, 53]	hda	soxS	MEC	KO	KO	TRUE
893	17221	A2	17221	E11	0.755458	[1, 54]	hda	lacA	MEC	KO	KO	TRUE
894	17221	A2	17221	E12	0.614547	[1, 55]	hda	rpoZ	MEC	KO	KO	TRUE
895	17221	A2	17221	F1	0.306882	[1, 56]	hda	ompR	MEC	KO	KO	TRUE
896	17221	A2	17221	F2	0.700981	[1, 57]	hda	helD	MEC	KO	KO	TRUE
897	17221	A2	17221	F3	1.06069	[1, 58]	hda	rcsB	MEC	KO	KO	TRUE
898	17221	A2	17221	F4	1.03304	[1, 59]	hda	fumA	MEC	KO	KO	TRUE
899	17221	A2	17221	F5	0.535715	[1, 60]	hda	phoB	MEC	KO	KO	TRUE
900	17221	A2	17221	F6	0.812092	[1, 61]	hda	lacA	MEC	KO	KO	TRUE
901	17221	A2	17221	F7	0.348091	[1, 62]	hda	yccV	MEC	KO	KO	TRUE
902	17221	A2	17221	F8	0.713433	[1, 63]	hda	sdhA	MEC	KO	KO	TRUE
903	17221	A2	17221	F9	0.375689	[1, 64]	hda	tolC	MEC	KO	KO	TRUE
904	17221	A2	17221	F10	0.710103	[1, 65]	hda	nudE	MEC	KO	KO	TRUE
905	17221	A2	17221	F11	1.06747	[1, 66]	hda	codB	MEC	KO	KO	TRUE
906	17221	A2	17221	F12	0.374787	[1, 67]	hda	lpp	MEC	KO	KO	TRUE
907	17221	A2	17221	G1	0.61645	[1, 68]	hda	sodB	MEC	KO	KO	TRUE
908	17221	A2	17221	G2	1.56175	[1, 69]	hda	lacA	MEC	KO	KO	TRUE
909	17221	A2	17221	G3	0.864363	[1, 70]	hda	proQ	MEC	KO	KO	TRUE
910	17221	A2	17221	G4	0.660902	[1, 71]	hda	tig	MEC	KO	KO	TRUE
911	17221	A2	17221	G5	0.416969	[1, 72]	hda	iscR	MEC	KO	KO	TRUE
912	17221	A2	17221	G6	0.35582	[1, 73]	hda	dedD	MEC	KO	KO	TRUE
913	17221	A2	17221	G7	0.767859	[1, 74]	hda	ybaO	MEC	KO	KO	TRUE
914	17221	A2	17221	G9	0.781889	[1, 75]	hda	tktB	MEC	KO	KO	TRUE
915	17221	A2	17221	G10	0.397494	[1, 76]	hda	nuoG	MEC	KO	KO	TRUE
916	17221	A2	17221	G11	1.00876	[1, 77]	hda	adhE	MEC	KO	KO	TRUE
917	17221	A2	17221	G12	1.0051	[1, 78]	hda	frdA	MEC	KO	KO	TRUE
918	17221	A2	17221	H1	0.17691	[1, 79]	hda	fis	MEC	KO	KO	TRUE
919	17221	A2	17221	H2	0.678175	[1, 80]	hda	hupA	MEC	KO	KO	TRUE
920	17221	A2	17221	H3	0.454435	[1, 81]	hda	mdtC	MEC	KO	KO	TRUE
921	17221	A2	17221	H4	0.545636	[1, 82]	hda	hslU	MEC	KO	KO	TRUE
922	17221	A2	17221	H5	0.249184	[1, 83]	hda	recA	MEC	KO	KO	TRUE
923	17221	A2	17221	H6	0.19675	[1, 84]	hda	pepB	MEC	KO	KO	TRUE
924	17221	A2	17221	H7	0.564029	[1, 85]	hda	ompF	MEC	KO	KO	TRUE
925	17221	A2	17221	H8	0.761453	[1, 86]	hda	agaR	MEC	KO	KO	TRUE
926	17221	A2	17221	H9	1.0726	[1, 87]	hda	ltaE	MEC	KO	KO	TRUE
927	17221	A2	17221	H10	0.699263	[1, 88]	hda	ompA	MEC	KO	KO	TRUE
928	17221	A2	17221	H12	0.96782	[1, 89]	hda	marA	MEC	KO	KO	TRUE
929	17221	A2	17222	A1	1.10104	[1, 90]	hda	gltB	MEC	KO	KO	TRUE
930	17221	A2	17222	A2	0.184328	[1, 91]	hda	hda	MEC	KO	KO	TRUE
931	17221	A2	17222	A3	0.496327	[1, 92]	hda	secB	MEC	KO	KO	TRUE
932	17221	A2	17222	A4	1.30747	[1, 93]	hda	lacA	MEC	KO	KO	TRUE
933	17221	A2	17222	A5	0.273144	[1, 94]	hda	galT	MEC	KO	KO	TRUE
934	17221	A2	17222	A6	0.592484	[1, 95]	hda	rna	MEC	KO	KO	TRUE
935	17221	A2	17222	A7	0.4976	[1, 96]	hda	cpdA	MEC	KO	KO	TRUE
936	17221	A2	17222	A8	0.558606	[1, 97]	hda	fur	MEC	KO	KO	TRUE
937	17221	A2	17222	A9	0.66286	[1, 98]	hda	galF	MEC	KO	KO	TRUE
938	17221	A2	17222	A10	0.222511	[1, 99]	hda	pntB	MEC	KO	KO	TRUE
939	17221	A2	17222	A11	0.554383	[1, 100]	hda	nfnB	MEC	KO	KO	TRUE
940	17221	A2	17222	A12	1.01718	[1, 101]	hda	acs	MEC	KO	KO	TRUE
941	17221	A2	17222	B1	0.301739	[1, 102]	hda	acrA	MEC	KO	KO	TRUE
942	17221	A2	17222	B2	1.17546	[1, 103]	hda	bolA	MEC	KO	KO	TRUE
943	17221	A2	17222	B3	0.494813	[1, 104]	hda	rpiA	MEC	KO	KO	TRUE
944	17221	A2	17222	B4	0.749684	[1, 105]	hda	clpX	MEC	KO	KO	TRUE
945	17221	A2	17222	B5	0.789359	[1, 106]	hda	azoR	MEC	KO	KO	TRUE
946	17221	A2	17222	B6	0.702592	[1, 107]	hda	cspE	MEC	KO	KO	TRUE
947	17221	A2	17222	B7	0.774331	[1, 108]	hda	polB	MEC	KO	KO	TRUE
948	17221	A2	17222	B8	1.26447	[1, 109]	hda	mutT	MEC	KO	KO	TRUE
949	17221	A2	17222	B10	0.458241	[1, 110]	hda	rpoS	MEC	KO	KO	TRUE
950	17221	A2	17222	B11	0.40706	[1, 111]	hda	dam	MEC	KO	KO	TRUE
951	17221	A2	17222	B12	0.628899	[1, 112]	hda	cpxA	MEC	KO	KO	TRUE
952	17221	A2	17222	C1	0.318719	[1, 113]	hda	envZ	MEC	KO	KO	TRUE
953	17221	A2	17222	C3	0.423206	[1, 114]	hda	trxA	MEC	KO	KO	TRUE
954	17221	A2	17222	C4	0.75582	[1, 115]	hda	tnaB	MEC	KO	KO	TRUE
955	17221	A2	17222	C5	0.431813	[1, 116]	hda	caiC	MEC	KO	KO	TRUE
956	17221	A2	17222	C6	0.431344	[1, 117]	hda	lpcA	MEC	KO	KO	TRUE
957	17221	A2	17222	C7	0.520929	[1, 118]	hda	rplA	MEC	KO	KO	TRUE
958	17221	A2	17222	C8	0.222388	[1, 119]	hda	atpF	MEC	KO	KO	TRUE
959	17221	A2	17222	C9	0.684966	[1, 120]	hda	rsuA	MEC	KO	KO	TRUE
960	17221	A2	17222	C10	0.467191	[1, 121]	hda	pyrB	MEC	KO	KO	TRUE
961	17221	A2	17222	C11	0.387967	[1, 122]	hda	rfaG	MEC	KO	KO	TRUE
962	17221	A2	17222	C12	0.179127	[1, 123]	hda	yfgA	MEC	KO	KO	TRUE
963	17221	A2	17222	D1	0.626551	[1, 124]	hda	dinB	MEC	KO	KO	TRUE
964	17221	A2	17222	D2	0.300101	[1, 125]	hda	amn	MEC	KO	KO	TRUE
965	17221	A2	17222	D3	0.40614	[1, 126]	hda	greB	MEC	KO	KO	TRUE
966	17221	A2	17222	D5	0.396435	[1, 127]	hda	rfaC	MEC	KO	KO	TRUE
967	17221	A2	17222	D6	0.193653	[1, 128]	hda	dnaK	MEC	KO	KO	TRUE
968	17221	A2	17222	D8	0.785536	[1, 129]	hda	atpA	MEC	KO	KO	TRUE
969	17221	A2	17222	D9	0.161526	[1, 130]	hda	phoQ	MEC	KO	KO	TRUE
970	17221	A2	17222	D10	0.42282	[1, 131]	hda	nuoE	MEC	KO	KO	TRUE
971	17221	A2	17222	D11	0.887776	[1, 132]	hda	cmr	MEC	KO	KO	TRUE
972	17221	A2	17222	D12	0.570669	[1, 133]	hda	chbB	MEC	KO	KO	TRUE
973	17221	A2	17222	E1	0.766523	[1, 134]	hda	stpA	MEC	KO	KO	TRUE
974	17221	A2	17222	E2	0.170229	[1, 135]	hda	hns	MEC	KO	KO	TRUE
975	17221	A2	17222	E3	0.165411	[1, 136]	hda	seqA	MEC	KO	KO	TRUE
976	17221	A2	17222	E4	0.113145	[1, 137]	hda	acrB	MEC	KO	KO	TRUE
977	17221	A2	17222	E5	0.410204	[1, 138]	hda	soxR	MEC	KO	KO	TRUE
978	17221	A2	17222	E6	0.758928	[1, 139]	hda	ilvA	MEC	KO	KO	TRUE
979	17221	A2	17222	E7	0.744051	[1, 140]	hda	hisI	MEC	KO	KO	TRUE
980	17221	A2	17222	E8	0.875885	[1, 141]	hda	purA	MEC	KO	KO	TRUE
981	17221	A2	17222	E9	0.263588	[1, 142]	hda	relA	MEC	KO	KO	TRUE
982	17221	A2	17222	E10	0.492027	[1, 143]	hda	soxS	MEC	KO	KO	TRUE
983	17221	A2	17222	E11	0.666967	[1, 144]	hda	lacA	MEC	KO	KO	TRUE
984	17221	A2	17222	E12	0.774939	[1, 145]	hda	rpoZ	MEC	KO	KO	TRUE
985	17221	A2	17222	F1	0.248933	[1, 146]	hda	ompR	MEC	KO	KO	TRUE
986	17221	A2	17222	F2	0.282959	[1, 147]	hda	helD	MEC	KO	KO	TRUE
987	17221	A2	17222	F3	1.29367	[1, 148]	hda	rcsB	MEC	KO	KO	TRUE
988	17221	A2	17222	F4	0.434449	[1, 149]	hda	fumA	MEC	KO	KO	TRUE
989	17221	A2	17222	F5	0.833388	[1, 150]	hda	phoB	MEC	KO	KO	TRUE
990	17221	A2	17222	F6	1.26208	[1, 151]	hda	lacA	MEC	KO	KO	TRUE
991	17221	A2	17222	F7	0.525933	[1, 152]	hda	yccV	MEC	KO	KO	TRUE
992	17221	A2	17222	F8	0.669773	[1, 153]	hda	sdhA	MEC	KO	KO	TRUE
993	17221	A2	17222	F9	0.389479	[1, 154]	hda	tolC	MEC	KO	KO	TRUE
994	17221	A2	17222	F10	0.877936	[1, 155]	hda	nudE	MEC	KO	KO	TRUE
995	17221	A2	17222	F11	0.544886	[1, 156]	hda	codB	MEC	KO	KO	TRUE
996	17221	A2	17222	F12	0.869065	[1, 157]	hda	lpp	MEC	KO	KO	TRUE
997	17221	A2	17222	G1	0.755842	[1, 158]	hda	sodB	MEC	KO	KO	TRUE
998	17221	A2	17222	G2	0.95315	[1, 159]	hda	lacA	MEC	KO	KO	TRUE
999	17221	A2	17222	G3	0.530578	[1, 160]	hda	proQ	MEC	KO	KO	TRUE
1000	17221	A2	17222	G4	0.655131	[1, 161]	hda	tig	MEC	KO	KO	TRUE
1001	17221	A2	17222	G5	0.960115	[1, 162]	hda	iscR	MEC	KO	KO	TRUE
1002	17221	A2	17222	G6	0.605237	[1, 163]	hda	dedD	MEC	KO	KO	TRUE
1003	17221	A2	17222	G7	0.747051	[1, 164]	hda	ybaO	MEC	KO	KO	TRUE
1004	17221	A2	17222	G9	0.584654	[1, 165]	hda	tktB	MEC	KO	KO	TRUE
1005	17221	A2	17222	G10	0.805009	[1, 166]	hda	nuoG	MEC	KO	KO	TRUE
1006	17221	A2	17222	G11	0.973671	[1, 167]	hda	adhE	MEC	KO	KO	TRUE
1007	17221	A2	17222	G12	0.540205	[1, 168]	hda	frdA	MEC	KO	KO	TRUE
1008	17221	A2	17222	H1	0.271826	[1, 169]	hda	fis	MEC	KO	KO	TRUE
1009	17221	A2	17222	H2	1.1029	[1, 170]	hda	hupA	MEC	KO	KO	TRUE
1010	17221	A2	17222	H3	0.800402	[1, 171]	hda	mdtC	MEC	KO	KO	TRUE
1011	17221	A2	17222	H4	0.94852	[1, 172]	hda	hslU	MEC	KO	KO	TRUE
1012	17221	A2	17222	H5	0.231895	[1, 173]	hda	recA	MEC	KO	KO	TRUE
1013	17221	A2	17222	H6	0.857421	[1, 174]	hda	pepB	MEC	KO	KO	TRUE
1014	17221	A2	17222	H7	0.321901	[1, 175]	hda	ompF	MEC	KO	KO	TRUE
1015	17221	A2	17222	H8	0.836943	[1, 176]	hda	agaR	MEC	KO	KO	TRUE
1016	17221	A2	17222	H9	0.593847	[1, 177]	hda	ltaE	MEC	KO	KO	TRUE
1017	17221	A2	17222	H10	0.539204	[1, 178]	hda	ompA	MEC	KO	KO	TRUE
1018	17221	A2	17222	H12	0.966977	[1, 179]	hda	marA	MEC	KO	KO	TRUE
1019	17221	A2	17223	A1	0.540309	[1, 180]	hda	gltB	MEC	KO	KO	TRUE
1020	17221	A2	17223	A2	0.122741	[1, 181]	hda	hda	MEC	KO	KO	TRUE
1021	17221	A2	17223	A3	0.968525	[1, 182]	hda	secB	MEC	KO	KO	TRUE
1022	17221	A2	17223	A4	0.922811	[1, 183]	hda	lacA	MEC	KO	KO	TRUE
1023	17221	A2	17223	A5	0.518412	[1, 184]	hda	galT	MEC	KO	KO	TRUE
1024	17221	A2	17223	A6	0.867531	[1, 185]	hda	rna	MEC	KO	KO	TRUE
1025	17221	A2	17223	A7	0.665639	[1, 186]	hda	cpdA	MEC	KO	KO	TRUE
1026	17221	A2	17223	A8	0.56737	[1, 187]	hda	fur	MEC	KO	KO	TRUE
1027	17221	A2	17223	A9	0.52524	[1, 188]	hda	galF	MEC	KO	KO	TRUE
1028	17221	A2	17223	A10	0.686068	[1, 189]	hda	pntB	MEC	KO	KO	TRUE
1029	17221	A2	17223	A11	1.01035	[1, 190]	hda	nfnB	MEC	KO	KO	TRUE
1030	17221	A2	17223	A12	0.789397	[1, 191]	hda	acs	MEC	KO	KO	TRUE
1031	17221	A2	17223	B1	0.380058	[1, 192]	hda	acrA	MEC	KO	KO	TRUE
1032	17221	A2	17223	B2	0.638058	[1, 193]	hda	bolA	MEC	KO	KO	TRUE
1033	17221	A2	17223	B3	0.390332	[1, 194]	hda	rpiA	MEC	KO	KO	TRUE
1034	17221	A2	17223	B4	0.597041	[1, 195]	hda	clpX	MEC	KO	KO	TRUE
1035	17221	A2	17223	B5	0.438158	[1, 196]	hda	azoR	MEC	KO	KO	TRUE
1036	17221	A2	17223	B6	1.04056	[1, 197]	hda	cspE	MEC	KO	KO	TRUE
1037	17221	A2	17223	B7	0.378394	[1, 198]	hda	polB	MEC	KO	KO	TRUE
1038	17221	A2	17223	B8	1.26455	[1, 199]	hda	mutT	MEC	KO	KO	TRUE
1039	17221	A2	17223	B10	0.533464	[1, 200]	hda	rpoS	MEC	KO	KO	TRUE
1040	17221	A2	17223	B11	0.464115	[1, 201]	hda	dam	MEC	KO	KO	TRUE
1041	17221	A2	17223	B12	0.512182	[1, 202]	hda	cpxA	MEC	KO	KO	TRUE
1042	17221	A2	17223	C1	0.149436	[1, 203]	hda	envZ	MEC	KO	KO	TRUE
1043	17221	A2	17223	C3	0.514821	[1, 204]	hda	trxA	MEC	KO	KO	TRUE
1044	17221	A2	17223	C4	0.717292	[1, 205]	hda	tnaB	MEC	KO	KO	TRUE
1045	17221	A2	17223	C5	0.567991	[1, 206]	hda	caiC	MEC	KO	KO	TRUE
1046	17221	A2	17223	C6	0.271164	[1, 207]	hda	lpcA	MEC	KO	KO	TRUE
1047	17221	A2	17223	C7	0.263181	[1, 208]	hda	rplA	MEC	KO	KO	TRUE
1048	17221	A2	17223	C8	0.263824	[1, 209]	hda	atpF	MEC	KO	KO	TRUE
1049	17221	A2	17223	C9	0.781793	[1, 210]	hda	rsuA	MEC	KO	KO	TRUE
1050	17221	A2	17223	C10	0.836144	[1, 211]	hda	pyrB	MEC	KO	KO	TRUE
1051	17221	A2	17223	C11	0.8961	[1, 212]	hda	rfaG	MEC	KO	KO	TRUE
1052	17221	A2	17223	C12	0.248251	[1, 213]	hda	yfgA	MEC	KO	KO	TRUE
1053	17221	A2	17223	D1	0.661371	[1, 214]	hda	dinB	MEC	KO	KO	TRUE
1054	17221	A2	17223	D2	0.894876	[1, 215]	hda	amn	MEC	KO	KO	TRUE
1055	17221	A2	17223	D3	0.894013	[1, 216]	hda	greB	MEC	KO	KO	TRUE
1056	17221	A2	17223	D5	0.202363	[1, 217]	hda	rfaC	MEC	KO	KO	TRUE
1057	17221	A2	17223	D6	0.467691	[1, 218]	hda	dnaK	MEC	KO	KO	TRUE
1058	17221	A2	17223	D8	0.885914	[1, 219]	hda	atpA	MEC	KO	KO	TRUE
1059	17221	A2	17223	D9	0.770465	[1, 220]	hda	phoQ	MEC	KO	KO	TRUE
1060	17221	A2	17223	D10	0.445857	[1, 221]	hda	nuoE	MEC	KO	KO	TRUE
1061	17221	A2	17223	D11	0.468589	[1, 222]	hda	cmr	MEC	KO	KO	TRUE
1062	17221	A2	17223	D12	0.609443	[1, 223]	hda	chbB	MEC	KO	KO	TRUE
1063	17221	A2	17223	E1	0.903746	[1, 224]	hda	stpA	MEC	KO	KO	TRUE
1064	17221	A2	17223	E2	0.204728	[1, 225]	hda	hns	MEC	KO	KO	TRUE
1065	17221	A2	17223	E3	0.205716	[1, 226]	hda	seqA	MEC	KO	KO	TRUE
1066	17221	A2	17223	E4	0.0988721	[1, 227]	hda	acrB	MEC	KO	KO	TRUE
1067	17221	A2	17223	E5	0.362746	[1, 228]	hda	soxR	MEC	KO	KO	TRUE
1068	17221	A2	17223	E6	0.73095	[1, 229]	hda	ilvA	MEC	KO	KO	TRUE
1069	17221	A2	17223	E7	0.405148	[1, 230]	hda	hisI	MEC	KO	KO	TRUE
1070	17221	A2	17223	E8	0.702726	[1, 231]	hda	purA	MEC	KO	KO	TRUE
1071	17221	A2	17223	E9	0.295988	[1, 232]	hda	relA	MEC	KO	KO	TRUE
1072	17221	A2	17223	E10	0.602939	[1, 233]	hda	soxS	MEC	KO	KO	TRUE
1073	17221	A2	17223	E11	1.04541	[1, 234]	hda	lacA	MEC	KO	KO	TRUE
1074	17221	A2	17223	E12	0.717388	[1, 235]	hda	rpoZ	MEC	KO	KO	TRUE
1075	17221	A2	17223	F1	0.267947	[1, 236]	hda	ompR	MEC	KO	KO	TRUE
1076	17221	A2	17223	F2	0.488555	[1, 237]	hda	helD	MEC	KO	KO	TRUE
1077	17221	A2	17223	F3	0.605999	[1, 238]	hda	rcsB	MEC	KO	KO	TRUE
1078	17221	A2	17223	F4	0.515491	[1, 239]	hda	fumA	MEC	KO	KO	TRUE
1079	17221	A2	17223	F5	0.460171	[1, 240]	hda	phoB	MEC	KO	KO	TRUE
1080	17221	A2	17223	F6	1.36393	[1, 241]	hda	lacA	MEC	KO	KO	TRUE
1081	17221	A2	17223	F7	0.307287	[1, 242]	hda	yccV	MEC	KO	KO	TRUE
1082	17221	A2	17223	F8	0.640315	[1, 243]	hda	sdhA	MEC	KO	KO	TRUE
1083	17221	A2	17223	F9	0.439427	[1, 244]	hda	tolC	MEC	KO	KO	TRUE
1084	17221	A2	17223	F10	0.631438	[1, 245]	hda	nudE	MEC	KO	KO	TRUE
1085	17221	A2	17223	F11	1.08321	[1, 246]	hda	codB	MEC	KO	KO	TRUE
1086	17221	A2	17223	F12	0.93986	[1, 247]	hda	lpp	MEC	KO	KO	TRUE
1087	17221	A2	17223	G1	0.486446	[1, 248]	hda	sodB	MEC	KO	KO	TRUE
1088	17221	A2	17223	G2	0.445439	[1, 249]	hda	lacA	MEC	KO	KO	TRUE
1089	17221	A2	17223	G3	0.718074	[1, 250]	hda	proQ	MEC	KO	KO	TRUE
1090	17221	A2	17223	G4	0.453354	[1, 251]	hda	tig	MEC	KO	KO	TRUE
1091	17221	A2	17223	G5	0.552321	[1, 252]	hda	iscR	MEC	KO	KO	TRUE
1092	17221	A2	17223	G6	0.436948	[1, 253]	hda	dedD	MEC	KO	KO	TRUE
1093	17221	A2	17223	G7	0.774154	[1, 254]	hda	ybaO	MEC	KO	KO	TRUE
1094	17221	A2	17223	G9	1.09879	[1, 255]	hda	tktB	MEC	KO	KO	TRUE
1095	17221	A2	17223	G10	0.586816	[1, 256]	hda	nuoG	MEC	KO	KO	TRUE
1096	17221	A2	17223	G11	1.0807	[1, 257]	hda	adhE	MEC	KO	KO	TRUE
1097	17221	A2	17223	G12	0.913833	[1, 258]	hda	frdA	MEC	KO	KO	TRUE
1098	17221	A2	17223	H1	0.137556	[1, 259]	hda	fis	MEC	KO	KO	TRUE
1099	17221	A2	17223	H2	0.67953	[1, 260]	hda	hupA	MEC	KO	KO	TRUE
1100	17221	A2	17223	H3	0.63328	[1, 261]	hda	mdtC	MEC	KO	KO	TRUE
1101	17221	A2	17223	H4	0.510974	[1, 262]	hda	hslU	MEC	KO	KO	TRUE
1102	17221	A2	17223	H5	0.139346	[1, 263]	hda	recA	MEC	KO	KO	TRUE
1103	17221	A2	17223	H6	0.354378	[1, 264]	hda	pepB	MEC	KO	KO	TRUE
1104	17221	A2	17223	H7	1.01163	[1, 265]	hda	ompF	MEC	KO	KO	TRUE
1105	17221	A2	17223	H8	0.706571	[1, 266]	hda	agaR	MEC	KO	KO	TRUE
1106	17221	A2	17223	H9	1.23348	[1, 267]	hda	ltaE	MEC	KO	KO	TRUE
1107	17221	A2	17223	H10	0.666314	[1, 268]	hda	ompA	MEC	KO	KO	TRUE
1108	17221	A2	17223	H12	0.409536	[1, 269]	hda	marA	MEC	KO	KO	TRUE
1109	17221	A2	17224	A1	0.892873	[1, 270]	hda	fruR	MEC	KO	KO	TRUE
1110	17221	A2	17224	A2	0.538975	[1, 271]	hda	rcsC	MEC	KO	KO	TRUE
1111	17221	A2	17224	A3	0.444005	[1, 272]	hda	sdhB	MEC	KO	KO	TRUE
1112	17221	A2	17224	A4	0.617794	[1, 273]	hda	hupA	MEC	KO	KO	TRUE
1113	17221	A2	17224	A5	0.236701	[1, 274]	hda	ihfA	MEC	KO	KO	TRUE
1114	17221	A2	17224	A6	0.32538	[1, 275]	hda	crp	MEC	KO	KO	TRUE
1115	17221	A2	17224	A7	0.466514	[1, 276]	hda	ihfB	MEC	KO	KO	TRUE
1116	17221	A2	17224	A8	0.385913	[1, 277]	hda	torR	MEC	KO	KO	TRUE
1117	17221	A2	17224	A9	0.42622	[1, 278]	hda	nuoB	MEC	KO	KO	TRUE
1118	17221	A2	17224	A10	0.291405	[1, 279]	hda	maeB	MEC	KO	KO	TRUE
1119	17221	A2	17224	A11	0.185063	[1, 280]	hda	atoC	MEC	KO	KO	TRUE
1120	17221	A2	17224	A12	1.18924	[1, 281]	hda	evgS	MEC	KO	KO	TRUE
1121	17221	A2	17224	B1	0.665326	[1, 282]	hda	yedV	MEC	KO	KO	TRUE
1122	17221	A2	17224	B3	0.449758	[1, 283]	hda	moaA	MEC	KO	KO	TRUE
1123	17221	A2	17224	B4	0.462601	[1, 284]	hda	cpxR	MEC	KO	KO	TRUE
1124	17221	A2	17224	B5	0.611945	[1, 285]	hda	ppk	MEC	KO	KO	TRUE
1125	17221	A2	17224	B6	0.893755	[1, 286]	hda	fhuA	MEC	KO	KO	TRUE
1126	17221	A2	17224	B7	0.770215	[1, 287]	hda	pepN	MEC	KO	KO	TRUE
1127	17221	A2	17224	B8	0.300275	[1, 288]	hda	fiu	MEC	KO	KO	TRUE
1128	17221	A2	17224	B9	1.01913	[1, 289]	hda	ldcA	MEC	KO	KO	TRUE
1129	17221	A2	17224	B11	0.406367	[1, 290]	hda	pepT	MEC	KO	KO	TRUE
1130	17221	A2	17224	B12	0.643147	[1, 291]	hda	dbpA	MEC	KO	KO	TRUE
1131	17221	A2	17224	C1	0.427563	[1, 292]	hda	pgpB	MEC	KO	KO	TRUE
1132	17221	A2	17224	C2	0.189369	[1, 293]	hda	pal	MEC	KO	KO	TRUE
1133	17221	A2	17224	C3	0.498459	[1, 294]	hda	potH	MEC	KO	KO	TRUE
1134	17221	A2	17224	C4	0.715618	[1, 295]	hda	hepA	MEC	KO	KO	TRUE
1135	17221	A2	17224	C5	1.03386	[1, 296]	hda	lacA	MEC	KO	KO	TRUE
1136	17221	A2	17224	C6	0.986124	[1, 297]	hda	cirA	MEC	KO	KO	TRUE
1137	17221	A2	17224	C7	0.572532	[1, 298]	hda	lon	MEC	KO	KO	TRUE
1138	17221	A2	17224	C8	0.756464	[1, 299]	hda	ptrB	MEC	KO	KO	TRUE
1139	17221	A2	17224	C9	0.258951	[1, 300]	hda	yfbW	MEC	KO	KO	TRUE
1140	17221	A2	17224	C10	0.308643	[1, 301]	hda	ygbT	MEC	KO	KO	TRUE
1141	17221	A2	17224	C11	0.711083	[1, 302]	hda	rsxG	MEC	KO	KO	TRUE
1142	17221	A2	17224	C12	0.849341	[1, 303]	hda	yciS	MEC	KO	KO	TRUE
1143	17221	A2	17224	D1	0.89291	[1, 304]	hda	yedK	MEC	KO	KO	TRUE
1144	17221	A2	17224	D2	0.648762	[1, 305]	hda	ycbC	MEC	KO	KO	TRUE
1145	17221	A2	17224	D3	1.01099	[1, 306]	hda	ygdD	MEC	KO	KO	TRUE
1146	17221	A2	17224	D5	0.452435	[1, 307]	hda	clpS	MEC	KO	KO	TRUE
1147	17221	A2	17224	D6	0.15396	[1, 308]	hda	ybdK	MEC	KO	KO	TRUE
1148	17221	A2	17224	D7	1.09936	[1, 309]	hda	abgR	MEC	KO	KO	TRUE
1149	17221	A2	17224	D9	0.348603	[1, 310]	hda	ddpX	MEC	KO	KO	TRUE
1150	17221	A2	17224	D10	0.767715	[1, 311]	hda	yfgF	MEC	KO	KO	TRUE
1151	17221	A2	17224	D11	0.96781	[1, 312]	hda	yfiC	MEC	KO	KO	TRUE
1152	17221	A2	17224	D12	0.483188	[1, 313]	hda	lacA	MEC	KO	KO	TRUE
1153	17221	A2	17224	E1	0.786263	[1, 314]	hda	yfaO	MEC	KO	KO	TRUE
1154	17221	A2	17224	E2	0.685213	[1, 315]	hda	ycjG	MEC	KO	KO	TRUE
1155	17221	A2	17224	E3	0.762073	[1, 316]	hda	yfiQ	MEC	KO	KO	TRUE
1156	17221	A2	17224	E4	0.599148	[1, 317]	hda	ybaD	MEC	KO	KO	TRUE
1157	17221	A2	17224	E5	0.69209	[1, 318]	hda	arnT	MEC	KO	KO	TRUE
1158	17221	A2	17224	E6	0.368796	[1, 319]	hda	yegS	MEC	KO	KO	TRUE
1159	17221	A2	17224	E7	0.757417	[1, 320]	hda	lacA	MEC	KO	KO	TRUE
1160	17221	A2	17224	E8	0.731986	[1, 321]	hda	yniC	MEC	KO	KO	TRUE
1161	17221	A2	17224	E9	0.208085	[1, 322]	hda	ygbJ	MEC	KO	KO	TRUE
1162	17221	A2	17224	E10	0.680626	[1, 323]	hda	yeaI	MEC	KO	KO	TRUE
1163	17221	A2	17224	E11	0.823331	[1, 324]	hda	ydeE	MEC	KO	KO	TRUE
1164	17221	A2	17224	E12	1.33893	[1, 325]	hda	mprA	MEC	KO	KO	TRUE
1165	17221	A2	17224	F1	1.15223	[1, 326]	hda	wcaJ	MEC	KO	KO	TRUE
1166	17221	A2	17224	F2	0.582128	[1, 327]	hda	yohM	MEC	KO	KO	TRUE
1167	17221	A2	17224	F3	0.63582	[1, 328]	hda	yfhL	MEC	KO	KO	TRUE
1168	17221	A2	17224	F4	0.882655	[1, 329]	hda	yfiE	MEC	KO	KO	TRUE
1169	17221	A2	17224	F5	0.891662	[1, 330]	hda	ybaS	MEC	KO	KO	TRUE
1170	17221	A2	17224	F6	0.43658	[1, 331]	hda	asmA	MEC	KO	KO	TRUE
1171	17221	A2	17224	F7	0.58994	[1, 332]	hda	csdA	MEC	KO	KO	TRUE
1172	17221	A2	17224	F8	1.63839	[1, 333]	hda	uvrD	MEC	KO	KO	TRUE
1173	17221	A2	17224	F9	0.0690043	[1, 334]	hda	sufC	MEC	KO	KO	TRUE
1174	17221	A2	17224	F10	0.555309	[1, 335]	hda	pepP	MEC	KO	KO	TRUE
1175	17221	A2	17224	F11	0.246653	[1, 336]	hda	ydjG	MEC	KO	KO	TRUE
1176	17221	A2	17224	F12	1.21785	[1, 337]	hda	nfsA	MEC	KO	KO	TRUE
1177	17221	A2	17224	G1	0.707324	[1, 338]	hda	hscC	MEC	KO	KO	TRUE
1178	17221	A2	17224	G2	0.314645	[1, 339]	hda	erfK	MEC	KO	KO	TRUE
1179	17221	A2	17224	G3	0.140266	[1, 340]	hda	lsrC	MEC	KO	KO	TRUE
1180	17221	A2	17224	G4	0.169836	[1, 341]	hda	hfq	MEC	KO	KO	TRUE
1181	17221	A2	17224	G5	0.732377	[1, 342]	hda	ylbE	MEC	KO	KO	TRUE
1182	17221	A2	17224	G7	0.498929	[1, 343]	hda	yobG	MEC	KO	KO	TRUE
1183	17221	A2	17224	G8	0.60934	[1, 344]	hda	yggX	MEC	KO	KO	TRUE
1184	17221	A2	17224	G9	1.16662	[1, 345]	hda	ygfY	MEC	KO	KO	TRUE
1185	17221	A2	17224	G10	1.08757	[1, 346]	hda	xdhB	MEC	KO	KO	TRUE
1186	17221	A2	17224	G11	0.606004	[1, 347]	hda	kdsC	MEC	KO	KO	TRUE
1187	17221	A2	17224	G12	0.482233	[1, 348]	hda	dusB	MEC	KO	KO	TRUE
1188	17221	A2	17224	H1	0.672776	[1, 349]	hda	lacA	MEC	KO	KO	TRUE
1189	17221	A2	17224	H2	1.07905	[1, 350]	hda	mdtF	MEC	KO	KO	TRUE
1190	17221	A2	17224	H3	0.573552	[1, 351]	hda	gadX	MEC	KO	KO	TRUE
1191	17221	A2	17224	H4	0.563259	[1, 352]	hda	gntY	MEC	KO	KO	TRUE
1192	17221	A2	17224	H5	0.451227	[1, 353]	hda	yiaH	MEC	KO	KO	TRUE
1193	17221	A2	17224	H6	0.180682	[1, 354]	hda	yiaO	MEC	KO	KO	TRUE
1194	17221	A2	17224	H7	0.809676	[1, 355]	hda	mdtE	MEC	KO	KO	TRUE
1195	17221	A2	17224	H8	1.30419	[1, 356]	hda	hsdS	MEC	KO	KO	TRUE
1196	17221	A2	17224	H9	0.991615	[1, 357]	hda	holC	MEC	KO	KO	TRUE
1197	17221	A2	17224	H10	0.949772	[1, 358]	hda	topB	MEC	KO	KO	TRUE
1198	17221	A2	17224	H12	0.869451	[1, 359]	hda	recR	MEC	KO	KO	TRUE
1199	17221	A2	17225	A1	0.719911	[1, 360]	hda	fruR	MEC	KO	KO	TRUE
1200	17221	A2	17225	A2	0.348681	[1, 361]	hda	rcsC	MEC	KO	KO	TRUE
1201	17221	A2	17225	A3	0.763254	[1, 362]	hda	sdhB	MEC	KO	KO	TRUE
1202	17221	A2	17225	A4	0.349962	[1, 363]	hda	hupA	MEC	KO	KO	TRUE
1203	17221	A2	17225	A5	0.261537	[1, 364]	hda	ihfA	MEC	KO	KO	TRUE
1204	17221	A2	17225	A6	0.450391	[1, 365]	hda	crp	MEC	KO	KO	TRUE
1205	17221	A2	17225	A7	0.394848	[1, 366]	hda	ihfB	MEC	KO	KO	TRUE
1206	17221	A2	17225	A8	0.617703	[1, 367]	hda	torR	MEC	KO	KO	TRUE
1207	17221	A2	17225	A9	0.456089	[1, 368]	hda	nuoB	MEC	KO	KO	TRUE
1208	17221	A2	17225	A10	0.93644	[1, 369]	hda	maeB	MEC	KO	KO	TRUE
1209	17221	A2	17225	A11	1.02898	[1, 370]	hda	atoC	MEC	KO	KO	TRUE
1210	17221	A2	17225	A12	0.971495	[1, 371]	hda	evgS	MEC	KO	KO	TRUE
1211	17221	A2	17225	B1	0.882174	[1, 372]	hda	yedV	MEC	KO	KO	TRUE
1212	17221	A2	17225	B3	0.456433	[1, 373]	hda	moaA	MEC	KO	KO	TRUE
1213	17221	A2	17225	B4	0.6153	[1, 374]	hda	cpxR	MEC	KO	KO	TRUE
1214	17221	A2	17225	B5	0.559486	[1, 375]	hda	ppk	MEC	KO	KO	TRUE
1215	17221	A2	17225	B6	0.636545	[1, 376]	hda	fhuA	MEC	KO	KO	TRUE
1216	17221	A2	17225	B7	0.416446	[1, 377]	hda	pepN	MEC	KO	KO	TRUE
1217	17221	A2	17225	B8	0.678912	[1, 378]	hda	fiu	MEC	KO	KO	TRUE
1218	17221	A2	17225	B9	0.37016	[1, 379]	hda	ldcA	MEC	KO	KO	TRUE
1219	17221	A2	17225	B11	0.449426	[1, 380]	hda	pepT	MEC	KO	KO	TRUE
1220	17221	A2	17225	B12	1.1831	[1, 381]	hda	dbpA	MEC	KO	KO	TRUE
1221	17221	A2	17225	C1	0.601369	[1, 382]	hda	pgpB	MEC	KO	KO	TRUE
1222	17221	A2	17225	C2	0.135677	[1, 383]	hda	pal	MEC	KO	KO	TRUE
1223	17221	A2	17225	C3	0.516392	[1, 384]	hda	potH	MEC	KO	KO	TRUE
1224	17221	A2	17225	C4	0.459264	[1, 385]	hda	hepA	MEC	KO	KO	TRUE
1225	17221	A2	17225	C5	1.02372	[1, 386]	hda	lacA	MEC	KO	KO	TRUE
1226	17221	A2	17225	C6	0.655165	[1, 387]	hda	cirA	MEC	KO	KO	TRUE
1227	17221	A2	17225	C7	0.809944	[1, 388]	hda	lon	MEC	KO	KO	TRUE
1228	17221	A2	17225	C8	0.895258	[1, 389]	hda	ptrB	MEC	KO	KO	TRUE
1229	17221	A2	17225	C9	0.306194	[1, 390]	hda	yfbW	MEC	KO	KO	TRUE
1230	17221	A2	17225	C10	0.518966	[1, 391]	hda	ygbT	MEC	KO	KO	TRUE
1231	17221	A2	17225	C11	0.594162	[1, 392]	hda	rsxG	MEC	KO	KO	TRUE
1232	17221	A2	17225	C12	0.522837	[1, 393]	hda	yciS	MEC	KO	KO	TRUE
1233	17221	A2	17225	D1	0.678088	[1, 394]	hda	yedK	MEC	KO	KO	TRUE
1234	17221	A2	17225	D2	0.197459	[1, 395]	hda	ycbC	MEC	KO	KO	TRUE
1235	17221	A2	17225	D3	1.12148	[1, 396]	hda	ygdD	MEC	KO	KO	TRUE
1236	17221	A2	17225	D5	0.706773	[1, 397]	hda	clpS	MEC	KO	KO	TRUE
1237	17221	A2	17225	D6	0.609181	[1, 398]	hda	ybdK	MEC	KO	KO	TRUE
1238	17221	A2	17225	D7	0.714166	[1, 399]	hda	abgR	MEC	KO	KO	TRUE
1239	17221	A2	17225	D9	0.568146	[1, 400]	hda	ddpX	MEC	KO	KO	TRUE
1240	17221	A2	17225	D10	0.945033	[1, 401]	hda	yfgF	MEC	KO	KO	TRUE
1241	17221	A2	17225	D11	0.804942	[1, 402]	hda	yfiC	MEC	KO	KO	TRUE
1242	17221	A2	17225	D12	0.360567	[1, 403]	hda	lacA	MEC	KO	KO	TRUE
1243	17221	A2	17225	E1	0.620949	[1, 404]	hda	yfaO	MEC	KO	KO	TRUE
1244	17221	A2	17225	E2	0.997684	[1, 405]	hda	ycjG	MEC	KO	KO	TRUE
1245	17221	A2	17225	E3	0.85667	[1, 406]	hda	yfiQ	MEC	KO	KO	TRUE
1246	17221	A2	17225	E4	0.98031	[1, 407]	hda	ybaD	MEC	KO	KO	TRUE
1247	17221	A2	17225	E5	0.993235	[1, 408]	hda	arnT	MEC	KO	KO	TRUE
1248	17221	A2	17225	E6	0.281594	[1, 409]	hda	yegS	MEC	KO	KO	TRUE
1249	17221	A2	17225	E7	1.05279	[1, 410]	hda	lacA	MEC	KO	KO	TRUE
1250	17221	A2	17225	E8	0.400104	[1, 411]	hda	yniC	MEC	KO	KO	TRUE
1251	17221	A2	17225	E9	0.628492	[1, 412]	hda	ygbJ	MEC	KO	KO	TRUE
1252	17221	A2	17225	E10	0.545169	[1, 413]	hda	yeaI	MEC	KO	KO	TRUE
1253	17221	A2	17225	E11	0.798235	[1, 414]	hda	ydeE	MEC	KO	KO	TRUE
1254	17221	A2	17225	E12	0.893387	[1, 415]	hda	mprA	MEC	KO	KO	TRUE
1255	17221	A2	17225	F1	1.14344	[1, 416]	hda	wcaJ	MEC	KO	KO	TRUE
1256	17221	A2	17225	F2	1.34197	[1, 417]	hda	yohM	MEC	KO	KO	TRUE
1257	17221	A2	17225	F3	0.59209	[1, 418]	hda	yfhL	MEC	KO	KO	TRUE
1258	17221	A2	17225	F4	1.20767	[1, 419]	hda	yfiE	MEC	KO	KO	TRUE
1259	17221	A2	17225	F5	0.719898	[1, 420]	hda	ybaS	MEC	KO	KO	TRUE
1260	17221	A2	17225	F6	0.47287	[1, 421]	hda	asmA	MEC	KO	KO	TRUE
1261	17221	A2	17225	F7	0.428414	[1, 422]	hda	csdA	MEC	KO	KO	TRUE
1262	17221	A2	17225	F8	1.61168	[1, 423]	hda	uvrD	MEC	KO	KO	TRUE
1263	17221	A2	17225	F9	0.114767	[1, 424]	hda	sufC	MEC	KO	KO	TRUE
1264	17221	A2	17225	F10	0.682051	[1, 425]	hda	pepP	MEC	KO	KO	TRUE
1265	17221	A2	17225	F11	0.370624	[1, 426]	hda	ydjG	MEC	KO	KO	TRUE
1266	17221	A2	17225	F12	0.817741	[1, 427]	hda	nfsA	MEC	KO	KO	TRUE
1267	17221	A2	17225	G1	0.847654	[1, 428]	hda	hscC	MEC	KO	KO	TRUE
1268	17221	A2	17225	G2	0.300834	[1, 429]	hda	erfK	MEC	KO	KO	TRUE
1269	17221	A2	17225	G3	0.988461	[1, 430]	hda	lsrC	MEC	KO	KO	TRUE
1270	17221	A2	17225	G4	0.182601	[1, 431]	hda	hfq	MEC	KO	KO	TRUE
1271	17221	A2	17225	G5	1.16324	[1, 432]	hda	ylbE	MEC	KO	KO	TRUE
1272	17221	A2	17225	G7	0.654416	[1, 433]	hda	yobG	MEC	KO	KO	TRUE
1273	17221	A2	17225	G8	0.374181	[1, 434]	hda	yggX	MEC	KO	KO	TRUE
1274	17221	A2	17225	G9	0.938791	[1, 435]	hda	ygfY	MEC	KO	KO	TRUE
1275	17221	A2	17225	G10	1.16836	[1, 436]	hda	xdhB	MEC	KO	KO	TRUE
1276	17221	A2	17225	G11	0.4326	[1, 437]	hda	kdsC	MEC	KO	KO	TRUE
1277	17221	A2	17225	G12	0.48358	[1, 438]	hda	dusB	MEC	KO	KO	TRUE
1278	17221	A2	17225	H1	0.695568	[1, 439]	hda	lacA	MEC	KO	KO	TRUE
1279	17221	A2	17225	H2	0.967715	[1, 440]	hda	mdtF	MEC	KO	KO	TRUE
1280	17221	A2	17225	H3	0.723239	[1, 441]	hda	gadX	MEC	KO	KO	TRUE
1281	17221	A2	17225	H4	1.06156	[1, 442]	hda	gntY	MEC	KO	KO	TRUE
1282	17221	A2	17225	H5	0.745392	[1, 443]	hda	yiaH	MEC	KO	KO	TRUE
1283	17221	A2	17225	H6	0.693083	[1, 444]	hda	yiaO	MEC	KO	KO	TRUE
1284	17221	A2	17225	H7	0.733655	[1, 445]	hda	mdtE	MEC	KO	KO	TRUE
1285	17221	A2	17225	H8	0.867623	[1, 446]	hda	hsdS	MEC	KO	KO	TRUE
1286	17221	A2	17225	H9	0.421919	[1, 447]	hda	holC	MEC	KO	KO	TRUE
1287	17221	A2	17225	H10	0.200586	[1, 448]	hda	topB	MEC	KO	KO	TRUE
1288	17221	A2	17225	H12	0.669741	[1, 449]	hda	recR	MEC	KO	KO	TRUE
1289	17221	A2	17226	A1	0.43002	[1, 450]	hda	fruR	MEC	KO	KO	TRUE
1290	17221	A2	17226	A2	0.638492	[1, 451]	hda	rcsC	MEC	KO	KO	TRUE
1291	17221	A2	17226	A3	0.679859	[1, 452]	hda	sdhB	MEC	KO	KO	TRUE
1292	17221	A2	17226	A4	0.2988	[1, 453]	hda	hupA	MEC	KO	KO	TRUE
1293	17221	A2	17226	A5	0.200715	[1, 454]	hda	ihfA	MEC	KO	KO	TRUE
1294	17221	A2	17226	A6	0.473377	[1, 455]	hda	crp	MEC	KO	KO	TRUE
1295	17221	A2	17226	A7	0.256652	[1, 456]	hda	ihfB	MEC	KO	KO	TRUE
1296	17221	A2	17226	A8	0.966161	[1, 457]	hda	torR	MEC	KO	KO	TRUE
1297	17221	A2	17226	A9	0.957839	[1, 458]	hda	nuoB	MEC	KO	KO	TRUE
1298	17221	A2	17226	A10	0.983352	[1, 459]	hda	maeB	MEC	KO	KO	TRUE
1299	17221	A2	17226	A11	0.871037	[1, 460]	hda	atoC	MEC	KO	KO	TRUE
1300	17221	A2	17226	A12	0.392643	[1, 461]	hda	evgS	MEC	KO	KO	TRUE
1301	17221	A2	17226	B1	0.923859	[1, 462]	hda	yedV	MEC	KO	KO	TRUE
1302	17221	A2	17226	B3	0.52122	[1, 463]	hda	moaA	MEC	KO	KO	TRUE
1303	17221	A2	17226	B4	0.362919	[1, 464]	hda	cpxR	MEC	KO	KO	TRUE
1304	17221	A2	17226	B5	0.293383	[1, 465]	hda	ppk	MEC	KO	KO	TRUE
1305	17221	A2	17226	B6	0.753139	[1, 466]	hda	fhuA	MEC	KO	KO	TRUE
1306	17221	A2	17226	B7	0.246075	[1, 467]	hda	pepN	MEC	KO	KO	TRUE
1307	17221	A2	17226	B8	0.917733	[1, 468]	hda	fiu	MEC	KO	KO	TRUE
1308	17221	A2	17226	B9	0.544379	[1, 469]	hda	ldcA	MEC	KO	KO	TRUE
1309	17221	A2	17226	B11	0.812417	[1, 470]	hda	pepT	MEC	KO	KO	TRUE
1310	17221	A2	17226	B12	0.378435	[1, 471]	hda	dbpA	MEC	KO	KO	TRUE
1311	17221	A2	17226	C1	0.425997	[1, 472]	hda	pgpB	MEC	KO	KO	TRUE
1312	17221	A2	17226	C2	0.0546814	[1, 473]	hda	pal	MEC	KO	KO	TRUE
1313	17221	A2	17226	C3	0.341094	[1, 474]	hda	potH	MEC	KO	KO	TRUE
1314	17221	A2	17226	C4	1.26754	[1, 475]	hda	hepA	MEC	KO	KO	TRUE
1315	17221	A2	17226	C5	0.443808	[1, 476]	hda	lacA	MEC	KO	KO	TRUE
1316	17221	A2	17226	C6	0.743526	[1, 477]	hda	cirA	MEC	KO	KO	TRUE
1317	17221	A2	17226	C7	1.05634	[1, 478]	hda	lon	MEC	KO	KO	TRUE
1318	17221	A2	17226	C8	0.585268	[1, 479]	hda	ptrB	MEC	KO	KO	TRUE
1319	17221	A2	17226	C9	0.720632	[1, 480]	hda	yfbW	MEC	KO	KO	TRUE
1320	17221	A2	17226	C10	0.80003	[1, 481]	hda	ygbT	MEC	KO	KO	TRUE
1321	17221	A2	17226	C11	0.783953	[1, 482]	hda	rsxG	MEC	KO	KO	TRUE
1322	17221	A2	17226	C12	0.670887	[1, 483]	hda	yciS	MEC	KO	KO	TRUE
1323	17221	A2	17226	D1	1.14548	[1, 484]	hda	yedK	MEC	KO	KO	TRUE
1324	17221	A2	17226	D2	0.694933	[1, 485]	hda	ycbC	MEC	KO	KO	TRUE
1325	17221	A2	17226	D3	1.06005	[1, 486]	hda	ygdD	MEC	KO	KO	TRUE
1326	17221	A2	17226	D5	1.40838	[1, 487]	hda	clpS	MEC	KO	KO	TRUE
1327	17221	A2	17226	D6	0.422879	[1, 488]	hda	ybdK	MEC	KO	KO	TRUE
1328	17221	A2	17226	D7	0.782202	[1, 489]	hda	abgR	MEC	KO	KO	TRUE
1329	17221	A2	17226	D9	0.247089	[1, 490]	hda	ddpX	MEC	KO	KO	TRUE
1330	17221	A2	17226	D10	0.573276	[1, 491]	hda	yfgF	MEC	KO	KO	TRUE
1331	17221	A2	17226	D11	0.946698	[1, 492]	hda	yfiC	MEC	KO	KO	TRUE
1332	17221	A2	17226	D12	0.539625	[1, 493]	hda	lacA	MEC	KO	KO	TRUE
1333	17221	A2	17226	E1	0.64563	[1, 494]	hda	yfaO	MEC	KO	KO	TRUE
1334	17221	A2	17226	E2	0.686589	[1, 495]	hda	ycjG	MEC	KO	KO	TRUE
1335	17221	A2	17226	E3	0.3691	[1, 496]	hda	yfiQ	MEC	KO	KO	TRUE
1336	17221	A2	17226	E4	0.332132	[1, 497]	hda	ybaD	MEC	KO	KO	TRUE
1337	17221	A2	17226	E5	0.653322	[1, 498]	hda	arnT	MEC	KO	KO	TRUE
1338	17221	A2	17226	E6	0.366294	[1, 499]	hda	yegS	MEC	KO	KO	TRUE
1339	17221	A2	17226	E7	0.796359	[1, 500]	hda	lacA	MEC	KO	KO	TRUE
1340	17221	A2	17226	E8	1.27631	[1, 501]	hda	yniC	MEC	KO	KO	TRUE
1341	17221	A2	17226	E9	0.863995	[1, 502]	hda	ygbJ	MEC	KO	KO	TRUE
1342	17221	A2	17226	E10	0.733304	[1, 503]	hda	yeaI	MEC	KO	KO	TRUE
1343	17221	A2	17226	E11	0.946836	[1, 504]	hda	ydeE	MEC	KO	KO	TRUE
1344	17221	A2	17226	E12	0.702635	[1, 505]	hda	mprA	MEC	KO	KO	TRUE
1345	17221	A2	17226	F1	0.50736	[1, 506]	hda	wcaJ	MEC	KO	KO	TRUE
1346	17221	A2	17226	F2	0.711056	[1, 507]	hda	yohM	MEC	KO	KO	TRUE
1347	17221	A2	17226	F3	1.05369	[1, 508]	hda	yfhL	MEC	KO	KO	TRUE
1348	17221	A2	17226	F4	0.71953	[1, 509]	hda	yfiE	MEC	KO	KO	TRUE
1349	17221	A2	17226	F5	1.2645	[1, 510]	hda	ybaS	MEC	KO	KO	TRUE
1350	17221	A2	17226	F6	0.406595	[1, 511]	hda	asmA	MEC	KO	KO	TRUE
1351	17221	A2	17226	F7	0.500697	[1, 512]	hda	csdA	MEC	KO	KO	TRUE
1352	17221	A2	17226	F8	1.60237	[1, 513]	hda	uvrD	MEC	KO	KO	TRUE
1353	17221	A2	17226	F9	0.0889379	[1, 514]	hda	sufC	MEC	KO	KO	TRUE
1354	17221	A2	17226	F10	0.411218	[1, 515]	hda	pepP	MEC	KO	KO	TRUE
1355	17221	A2	17226	F11	0.595453	[1, 516]	hda	ydjG	MEC	KO	KO	TRUE
1356	17221	A2	17226	F12	1.35727	[1, 517]	hda	nfsA	MEC	KO	KO	TRUE
1357	17221	A2	17226	G1	0.702335	[1, 518]	hda	hscC	MEC	KO	KO	TRUE
1358	17221	A2	17226	G2	0.742636	[1, 519]	hda	erfK	MEC	KO	KO	TRUE
1359	17221	A2	17226	G3	0.530748	[1, 520]	hda	lsrC	MEC	KO	KO	TRUE
1360	17221	A2	17226	G4	0.184942	[1, 521]	hda	hfq	MEC	KO	KO	TRUE
1361	17221	A2	17226	G5	0.711838	[1, 522]	hda	ylbE	MEC	KO	KO	TRUE
1362	17221	A2	17226	G7	0.949704	[1, 523]	hda	yobG	MEC	KO	KO	TRUE
1363	17221	A2	17226	G8	1.02114	[1, 524]	hda	yggX	MEC	KO	KO	TRUE
1364	17221	A2	17226	G9	0.699367	[1, 525]	hda	ygfY	MEC	KO	KO	TRUE
1365	17221	A2	17226	G10	0.897202	[1, 526]	hda	xdhB	MEC	KO	KO	TRUE
1366	17221	A2	17226	G11	0.480461	[1, 527]	hda	kdsC	MEC	KO	KO	TRUE
1367	17221	A2	17226	G12	0.67889	[1, 528]	hda	dusB	MEC	KO	KO	TRUE
1368	17221	A2	17226	H1	0.765432	[1, 529]	hda	lacA	MEC	KO	KO	TRUE
1369	17221	A2	17226	H2	1.07513	[1, 530]	hda	mdtF	MEC	KO	KO	TRUE
1370	17221	A2	17226	H3	0.657484	[1, 531]	hda	gadX	MEC	KO	KO	TRUE
1371	17221	A2	17226	H4	0.715693	[1, 532]	hda	gntY	MEC	KO	KO	TRUE
1372	17221	A2	17226	H5	0.398188	[1, 533]	hda	yiaH	MEC	KO	KO	TRUE
1373	17221	A2	17226	H6	1.23659	[1, 534]	hda	yiaO	MEC	KO	KO	TRUE
1374	17221	A2	17226	H7	0.658512	[1, 535]	hda	mdtE	MEC	KO	KO	TRUE
1375	17221	A2	17226	H8	0.634477	[1, 536]	hda	hsdS	MEC	KO	KO	TRUE
1376	17221	A2	17226	H9	0.571219	[1, 537]	hda	holC	MEC	KO	KO	TRUE
1377	17221	A2	17226	H10	0.826108	[1, 538]	hda	topB	MEC	KO	KO	TRUE
1378	17221	A2	17226	H12	0.828954	[1, 539]	hda	recR	MEC	KO	KO	TRUE
1379	17221	A2	17227	A1	0.654674	[1, 540]	hda	alkB	MEC	KO	KO	TRUE
1380	17221	A2	17227	A2	0.517157	[1, 541]	hda	setA	MEC	KO	KO	TRUE
1381	17221	A2	17227	A3	0.458922	[1, 542]	hda	umuC	MEC	KO	KO	TRUE
1382	17221	A2	17227	A4	1.15006	[1, 543]	hda	uvrA	MEC	KO	KO	TRUE
1383	17221	A2	17227	A5	1.0196	[1, 544]	hda	ytfM	MEC	KO	KO	TRUE
1384	17221	A2	17227	A6	0.97717	[1, 545]	hda	kefC	MEC	KO	KO	TRUE
1385	17221	A2	17227	A7	1.71647	[1, 546]	hda	mutL	MEC	KO	KO	TRUE
1386	17221	A2	17227	A8	0.893753	[1, 547]	hda	thrB	MEC	KO	KO	TRUE
1387	17221	A2	17227	A9	0.792744	[1, 548]	hda	metA	MEC	KO	KO	TRUE
1388	17221	A2	17227	A10	0.550188	[1, 549]	hda	cysE	MEC	KO	KO	TRUE
1389	17221	A2	17227	A11	0.470113	[1, 550]	hda	menC	MEC	KO	KO	TRUE
1390	17221	A2	17227	A12	0.929767	[1, 551]	hda	ppiD	MEC	KO	KO	TRUE
1391	17221	A2	17227	B1	0.567008	[1, 552]	hda	ccmB	MEC	KO	KO	TRUE
1392	17221	A2	17227	B3	0.674741	[1, 553]	hda	phoE	MEC	KO	KO	TRUE
1393	17221	A2	17227	B4	0.203907	[1, 554]	hda	slt	MEC	KO	KO	TRUE
1394	17221	A2	17227	B5	0.419259	[1, 555]	hda	gshB	MEC	KO	KO	TRUE
1395	17221	A2	17227	B6	0.321801	[1, 556]	hda	rfaH	MEC	KO	KO	TRUE
1396	17221	A2	17227	B7	0.557259	[1, 557]	hda	minC	MEC	KO	KO	TRUE
1397	17221	A2	17227	B8	0.194458	[1, 558]	hda	dnaJ	MEC	KO	KO	TRUE
1398	17221	A2	17227	B9	0.306783	[1, 559]	hda	motB	MEC	KO	KO	TRUE
1399	17221	A2	17227	B11	0.389211	[1, 560]	hda	ahpC	MEC	KO	KO	TRUE
1400	17221	A2	17227	B12	0.431502	[1, 561]	hda	rfaP	MEC	KO	KO	TRUE
1401	17221	A2	17227	C1	0.419409	[1, 562]	hda	spr	MEC	KO	KO	TRUE
1402	17221	A2	17227	C2	0.23859	[1, 563]	hda	lpxM	MEC	KO	KO	TRUE
1403	17221	A2	17227	C3	0.365596	[1, 564]	hda	htpG	MEC	KO	KO	TRUE
1404	17221	A2	17227	C4	0.552073	[1, 565]	hda	rfaF	MEC	KO	KO	TRUE
1405	17221	A2	17227	C5	0.53705	[1, 566]	hda	lacA	MEC	KO	KO	TRUE
1406	17221	A2	17227	C6	0.893562	[1, 567]	hda	cedA	MEC	KO	KO	TRUE
1407	17221	A2	17227	C7	0.135631	[1, 568]	hda	rfaD	MEC	KO	KO	TRUE
1408	17221	A2	17227	C8	0.705865	[1, 569]	hda	oppF	MEC	KO	KO	TRUE
1409	17221	A2	17227	C9	0.622912	[1, 570]	hda	ycjU	MEC	KO	KO	TRUE
1410	17221	A2	17227	C10	0.719496	[1, 571]	hda	pldB	MEC	KO	KO	TRUE
1411	17221	A2	17227	C11	0.754632	[1, 572]	hda	galE	MEC	KO	KO	TRUE
1412	17221	A2	17227	C12	0.749326	[1, 573]	hda	uvrB	MEC	KO	KO	TRUE
1413	17221	A2	17227	D1	0.354539	[1, 574]	hda	atoB	MEC	KO	KO	TRUE
1414	17221	A2	17227	D2	0.832804	[1, 575]	hda	galU	MEC	KO	KO	TRUE
1415	17221	A2	17227	D3	0.310956	[1, 576]	hda	rsxD	MEC	KO	KO	TRUE
1416	17221	A2	17227	D5	0.518244	[1, 577]	hda	ftn	MEC	KO	KO	TRUE
1417	17221	A2	17227	D6	0.326113	[1, 578]	hda	manX	MEC	KO	KO	TRUE
1418	17221	A2	17227	D7	0.2733	[1, 579]	hda	sapD	MEC	KO	KO	TRUE
1419	17221	A2	17227	D9	0.451711	[1, 580]	hda	chaA	MEC	KO	KO	TRUE
1420	17221	A2	17227	D10	0.403683	[1, 581]	hda	sra	MEC	KO	KO	TRUE
1421	17221	A2	17227	D11	0.768357	[1, 582]	hda	cysA	MEC	KO	KO	TRUE
1422	17221	A2	17227	D12	0.352216	[1, 583]	hda	lacA	MEC	KO	KO	TRUE
1423	17221	A2	17227	E1	0.59501	[1, 584]	hda	uvrC	MEC	KO	KO	TRUE
1424	17221	A2	17227	E2	0.379987	[1, 585]	hda	rob	MEC	KO	KO	TRUE
1425	17221	A2	17227	E3	0.436402	[1, 586]	hda	lysS	MEC	KO	KO	TRUE
1426	17221	A2	17227	E4	0.519276	[1, 587]	hda	rng	MEC	KO	KO	TRUE
1427	17221	A2	17227	E5	0.131475	[1, 588]	hda	ssuD	MEC	KO	KO	TRUE
1428	17221	A2	17227	E6	0.334219	[1, 589]	hda	ampG	MEC	KO	KO	TRUE
1429	17221	A2	17227	E7	0.346045	[1, 590]	hda	lacA	MEC	KO	KO	TRUE
1430	17221	A2	17227	E8	0.447965	[1, 591]	hda	smpA	MEC	KO	KO	TRUE
1431	17221	A2	17227	E9	0.579153	[1, 592]	hda	alaS	MEC	KO	KO	TRUE
1432	17221	A2	17227	E10	0.193737	[1, 593]	hda	tatC	MEC	KO	KO	TRUE
1433	17221	A2	17227	E11	0.17657	[1, 594]	hda	recG	MEC	KO	KO	TRUE
1434	17221	A2	17227	E12	0.219189	[1, 595]	hda	rfaE	MEC	KO	KO	TRUE
1435	17221	A2	17227	F1	0.33991	[1, 596]	hda	hcp	MEC	KO	KO	TRUE
1436	17221	A2	17227	F2	0.724859	[1, 597]	hda	rph	MEC	KO	KO	TRUE
1437	17221	A2	17227	F3	0.891299	[1, 598]	hda	chaC	MEC	KO	KO	TRUE
1438	17221	A2	17227	F4	0.639663	[1, 599]	hda	yobH	MEC	KO	KO	TRUE
1439	17221	A2	17227	F5	0.892828	[1, 600]	hda	yddA	MEC	KO	KO	TRUE
1440	17221	A2	17227	F6	0.499369	[1, 601]	hda	tolB	MEC	KO	KO	TRUE
1441	17221	A2	17227	F7	0.540161	[1, 602]	hda	nmpC	MEC	KO	KO	TRUE
1442	17221	A2	17227	F8	0.591748	[1, 603]	hda	kdgT	MEC	KO	KO	TRUE
1443	17221	A2	17227	F9	0.432984	[1, 604]	hda	yrdD	MEC	KO	KO	TRUE
1444	17221	A2	17227	F10	0.396146	[1, 605]	hda	atpI	MEC	KO	KO	TRUE
1445	17221	A2	17227	F11	0.543202	[1, 606]	hda	yjfF	MEC	KO	KO	TRUE
1446	17221	A2	17227	F12	0.834045	[1, 607]	hda	yaeI	MEC	KO	KO	TRUE
1447	17221	A2	17227	G1	0.526023	[1, 608]	hda	ulaA	MEC	KO	KO	TRUE
1448	17221	A2	17227	G2	1.01908	[1, 609]	hda	kdpE	MEC	KO	KO	TRUE
1449	17221	A2	17227	G3	1.21765	[1, 610]	hda	yajI	MEC	KO	KO	TRUE
1450	17221	A2	17227	G4	1.00943	[1, 611]	hda	marR	MEC	KO	KO	TRUE
1451	17221	A2	17227	G5	0.511532	[1, 612]	hda	glyS	MEC	KO	KO	TRUE
1452	17221	A2	17227	G7	0.311201	[1, 613]	hda	sseA	MEC	KO	KO	TRUE
1453	17221	A2	17227	G8	0.80741	[1, 614]	hda	recO	MEC	KO	KO	TRUE
1454	17221	A2	17227	G9	0.6415	[1, 615]	hda	ycdR	MEC	KO	KO	TRUE
1455	17221	A2	17227	G10	0.719004	[1, 616]	hda	recN	MEC	KO	KO	TRUE
1456	17221	A2	17227	G11	0.57982	[1, 617]	hda	ydfJ	MEC	KO	KO	TRUE
1457	17221	A2	17227	G12	0.128133	[1, 618]	hda	recF	MEC	KO	KO	TRUE
1458	17221	A2	17227	H1	1.29047	[1, 619]	hda	lacA	MEC	KO	KO	TRUE
1459	17221	A2	17227	H2	0.311805	[1, 620]	hda	ndh	MEC	KO	KO	TRUE
1460	17221	A2	17227	H3	0.632484	[1, 621]	hda	fdnH	MEC	KO	KO	TRUE
1461	17221	A2	17227	H4	0.790551	[1, 622]	hda	astC	MEC	KO	KO	TRUE
1462	17221	A2	17227	H5	0.381195	[1, 623]	hda	acrR	MEC	KO	KO	TRUE
1463	17221	A2	17227	H6	0.404394	[1, 624]	hda	ycfS	MEC	KO	KO	TRUE
1464	17221	A2	17227	H7	0.987999	[1, 625]	hda	rseA	MEC	KO	KO	TRUE
1465	17221	A2	17227	H8	0.371786	[1, 626]	hda	atpD	MEC	KO	KO	TRUE
1466	17221	A2	17227	H9	0.758394	[1, 627]	hda	lpxL	MEC	KO	KO	TRUE
1467	17221	A2	17227	H10	0.915907	[1, 628]	hda	rpoD	MEC	KO	KO	TRUE
1468	17221	A2	17227	H12	0.425509	[1, 629]	hda	tolQ	MEC	KO	KO	TRUE
1469	17221	A2	17228	A1	0.8532	[1, 630]	hda	alkB	MEC	KO	KO	TRUE
1470	17221	A2	17228	A2	0.772364	[1, 631]	hda	setA	MEC	KO	KO	TRUE
1471	17221	A2	17228	A3	0.531068	[1, 632]	hda	umuC	MEC	KO	KO	TRUE
1472	17221	A2	17228	A4	0.611789	[1, 633]	hda	uvrA	MEC	KO	KO	TRUE
1473	17221	A2	17228	A5	0.605112	[1, 634]	hda	ytfM	MEC	KO	KO	TRUE
1474	17221	A2	17228	A6	0.925662	[1, 635]	hda	kefC	MEC	KO	KO	TRUE
1475	17221	A2	17228	A7	1.6799	[1, 636]	hda	mutL	MEC	KO	KO	TRUE
1476	17221	A2	17228	A8	0.455674	[1, 637]	hda	thrB	MEC	KO	KO	TRUE
1477	17221	A2	17228	A9	0.878209	[1, 638]	hda	metA	MEC	KO	KO	TRUE
1478	17221	A2	17228	A10	0.495608	[1, 639]	hda	cysE	MEC	KO	KO	TRUE
1479	17221	A2	17228	A11	0.412024	[1, 640]	hda	menC	MEC	KO	KO	TRUE
1480	17221	A2	17228	A12	0.845817	[1, 641]	hda	ppiD	MEC	KO	KO	TRUE
1481	17221	A2	17228	B1	0.569195	[1, 642]	hda	ccmB	MEC	KO	KO	TRUE
1482	17221	A2	17228	B3	0.650837	[1, 643]	hda	phoE	MEC	KO	KO	TRUE
1483	17221	A2	17228	B4	0.418317	[1, 644]	hda	slt	MEC	KO	KO	TRUE
1484	17221	A2	17228	B5	0.353799	[1, 645]	hda	gshB	MEC	KO	KO	TRUE
1485	17221	A2	17228	B6	0.736551	[1, 646]	hda	rfaH	MEC	KO	KO	TRUE
1486	17221	A2	17228	B7	0.87267	[1, 647]	hda	minC	MEC	KO	KO	TRUE
1487	17221	A2	17228	B8	0.144187	[1, 648]	hda	dnaJ	MEC	KO	KO	TRUE
1488	17221	A2	17228	B9	0.812127	[1, 649]	hda	motB	MEC	KO	KO	TRUE
1489	17221	A2	17228	B11	0.733583	[1, 650]	hda	ahpC	MEC	KO	KO	TRUE
1490	17221	A2	17228	B12	0.600251	[1, 651]	hda	rfaP	MEC	KO	KO	TRUE
1491	17221	A2	17228	C1	0.663508	[1, 652]	hda	spr	MEC	KO	KO	TRUE
1492	17221	A2	17228	C2	0.274925	[1, 653]	hda	lpxM	MEC	KO	KO	TRUE
1493	17221	A2	17228	C3	0.356673	[1, 654]	hda	htpG	MEC	KO	KO	TRUE
1494	17221	A2	17228	C4	0.473978	[1, 655]	hda	rfaF	MEC	KO	KO	TRUE
1495	17221	A2	17228	C5	0.396732	[1, 656]	hda	lacA	MEC	KO	KO	TRUE
1496	17221	A2	17228	C6	0.820815	[1, 657]	hda	cedA	MEC	KO	KO	TRUE
1497	17221	A2	17228	C7	0.290318	[1, 658]	hda	rfaD	MEC	KO	KO	TRUE
1498	17221	A2	17228	C8	0.288824	[1, 659]	hda	oppF	MEC	KO	KO	TRUE
1499	17221	A2	17228	C9	0.391338	[1, 660]	hda	ycjU	MEC	KO	KO	TRUE
1500	17221	A2	17228	C10	1.0684	[1, 661]	hda	pldB	MEC	KO	KO	TRUE
1501	17221	A2	17228	C11	0.365071	[1, 662]	hda	galE	MEC	KO	KO	TRUE
1502	17221	A2	17228	C12	0.657177	[1, 663]	hda	uvrB	MEC	KO	KO	TRUE
1503	17221	A2	17228	D1	0.464114	[1, 664]	hda	atoB	MEC	KO	KO	TRUE
1504	17221	A2	17228	D2	0.319031	[1, 665]	hda	galU	MEC	KO	KO	TRUE
1505	17221	A2	17228	D3	0.567552	[1, 666]	hda	rsxD	MEC	KO	KO	TRUE
1506	17221	A2	17228	D5	0.799017	[1, 667]	hda	ftn	MEC	KO	KO	TRUE
1507	17221	A2	17228	D6	0.860731	[1, 668]	hda	manX	MEC	KO	KO	TRUE
1508	17221	A2	17228	D7	0.370002	[1, 669]	hda	sapD	MEC	KO	KO	TRUE
1509	17221	A2	17228	D9	0.34841	[1, 670]	hda	chaA	MEC	KO	KO	TRUE
1510	17221	A2	17228	D10	0.575079	[1, 671]	hda	sra	MEC	KO	KO	TRUE
1511	17221	A2	17228	D11	0.416651	[1, 672]	hda	cysA	MEC	KO	KO	TRUE
1512	17221	A2	17228	D12	0.795524	[1, 673]	hda	lacA	MEC	KO	KO	TRUE
1513	17221	A2	17228	E1	0.488735	[1, 674]	hda	uvrC	MEC	KO	KO	TRUE
1514	17221	A2	17228	E2	0.820465	[1, 675]	hda	rob	MEC	KO	KO	TRUE
1515	17221	A2	17228	E3	0.741249	[1, 676]	hda	lysS	MEC	KO	KO	TRUE
1516	17221	A2	17228	E4	0.764174	[1, 677]	hda	rng	MEC	KO	KO	TRUE
1517	17221	A2	17228	E5	0.706967	[1, 678]	hda	ssuD	MEC	KO	KO	TRUE
1518	17221	A2	17228	E6	0.560702	[1, 679]	hda	ampG	MEC	KO	KO	TRUE
1519	17221	A2	17228	E7	0.97903	[1, 680]	hda	lacA	MEC	KO	KO	TRUE
1520	17221	A2	17228	E8	0.289353	[1, 681]	hda	smpA	MEC	KO	KO	TRUE
1521	17221	A2	17228	E9	0.752266	[1, 682]	hda	alaS	MEC	KO	KO	TRUE
1522	17221	A2	17228	E10	0.192427	[1, 683]	hda	tatC	MEC	KO	KO	TRUE
1523	17221	A2	17228	E11	0.462466	[1, 684]	hda	recG	MEC	KO	KO	TRUE
1524	17221	A2	17228	E12	0.370834	[1, 685]	hda	rfaE	MEC	KO	KO	TRUE
1525	17221	A2	17228	F1	0.429579	[1, 686]	hda	hcp	MEC	KO	KO	TRUE
1526	17221	A2	17228	F2	1.14676	[1, 687]	hda	rph	MEC	KO	KO	TRUE
1527	17221	A2	17228	F3	0.992187	[1, 688]	hda	chaC	MEC	KO	KO	TRUE
1528	17221	A2	17228	F4	0.189789	[1, 689]	hda	yobH	MEC	KO	KO	TRUE
1529	17221	A2	17228	F5	0.936891	[1, 690]	hda	yddA	MEC	KO	KO	TRUE
1530	17221	A2	17228	F6	0.381795	[1, 691]	hda	tolB	MEC	KO	KO	TRUE
1531	17221	A2	17228	F7	0.253462	[1, 692]	hda	nmpC	MEC	KO	KO	TRUE
1532	17221	A2	17228	F8	0.990686	[1, 693]	hda	kdgT	MEC	KO	KO	TRUE
1533	17221	A2	17228	F9	0.839025	[1, 694]	hda	yrdD	MEC	KO	KO	TRUE
1534	17221	A2	17228	F10	0.87608	[1, 695]	hda	atpI	MEC	KO	KO	TRUE
1535	17221	A2	17228	F11	0.743156	[1, 696]	hda	yjfF	MEC	KO	KO	TRUE
1536	17221	A2	17228	F12	0.848717	[1, 697]	hda	yaeI	MEC	KO	KO	TRUE
1537	17221	A2	17228	G1	0.717871	[1, 698]	hda	ulaA	MEC	KO	KO	TRUE
1538	17221	A2	17228	G2	0.358947	[1, 699]	hda	kdpE	MEC	KO	KO	TRUE
1539	17221	A2	17228	G3	1.01273	[1, 700]	hda	yajI	MEC	KO	KO	TRUE
1540	17221	A2	17228	G4	0.984983	[1, 701]	hda	marR	MEC	KO	KO	TRUE
1541	17221	A2	17228	G5	0.493742	[1, 702]	hda	glyS	MEC	KO	KO	TRUE
1542	17221	A2	17228	G7	0.626171	[1, 703]	hda	sseA	MEC	KO	KO	TRUE
1543	17221	A2	17228	G8	0.896431	[1, 704]	hda	recO	MEC	KO	KO	TRUE
1544	17221	A2	17228	G9	0.527874	[1, 705]	hda	ycdR	MEC	KO	KO	TRUE
1545	17221	A2	17228	G10	0.598577	[1, 706]	hda	recN	MEC	KO	KO	TRUE
1546	17221	A2	17228	G11	0.670754	[1, 707]	hda	ydfJ	MEC	KO	KO	TRUE
1547	17221	A2	17228	G12	0.48319	[1, 708]	hda	recF	MEC	KO	KO	TRUE
1548	17221	A2	17228	H1	0.877461	[1, 709]	hda	lacA	MEC	KO	KO	TRUE
1549	17221	A2	17228	H2	0.370171	[1, 710]	hda	ndh	MEC	KO	KO	TRUE
1550	17221	A2	17228	H3	0.609924	[1, 711]	hda	fdnH	MEC	KO	KO	TRUE
1551	17221	A2	17228	H4	0.19782	[1, 712]	hda	astC	MEC	KO	KO	TRUE
1552	17221	A2	17228	H5	0.405553	[1, 713]	hda	acrR	MEC	KO	KO	TRUE
1553	17221	A2	17228	H6	0.704364	[1, 714]	hda	ycfS	MEC	KO	KO	TRUE
1554	17221	A2	17228	H7	0.517275	[1, 715]	hda	rseA	MEC	KO	KO	TRUE
1555	17221	A2	17228	H8	0.348673	[1, 716]	hda	atpD	MEC	KO	KO	TRUE
1556	17221	A2	17228	H9	0.407592	[1, 717]	hda	lpxL	MEC	KO	KO	TRUE
1557	17221	A2	17228	H10	0.919314	[1, 718]	hda	rpoD	MEC	KO	KO	TRUE
1558	17221	A2	17228	H12	0.65007	[1, 719]	hda	tolQ	MEC	KO	KO	TRUE
1559	17221	A2	17229	A1	0.937478	[1, 720]	hda	alkB	MEC	KO	KO	TRUE
1560	17221	A2	17229	A2	1.105	[1, 721]	hda	setA	MEC	KO	KO	TRUE
1561	17221	A2	17229	A3	0.269667	[1, 722]	hda	umuC	MEC	KO	KO	TRUE
1562	17221	A2	17229	A4	1.0314	[1, 723]	hda	uvrA	MEC	KO	KO	TRUE
1563	17221	A2	17229	A5	0.926664	[1, 724]	hda	ytfM	MEC	KO	KO	TRUE
1564	17221	A2	17229	A6	0.644928	[1, 725]	hda	kefC	MEC	KO	KO	TRUE
1565	17221	A2	17229	A7	1.61783	[1, 726]	hda	mutL	MEC	KO	KO	TRUE
1566	17221	A2	17229	A8	0.576489	[1, 727]	hda	thrB	MEC	KO	KO	TRUE
1567	17221	A2	17229	A9	0.444718	[1, 728]	hda	metA	MEC	KO	KO	TRUE
1568	17221	A2	17229	A10	0.853233	[1, 729]	hda	cysE	MEC	KO	KO	TRUE
1569	17221	A2	17229	A11	0.785396	[1, 730]	hda	menC	MEC	KO	KO	TRUE
1570	17221	A2	17229	A12	1.18099	[1, 731]	hda	ppiD	MEC	KO	KO	TRUE
1571	17221	A2	17229	B1	0.463639	[1, 732]	hda	ccmB	MEC	KO	KO	TRUE
1572	17221	A2	17229	B3	0.945656	[1, 733]	hda	phoE	MEC	KO	KO	TRUE
1573	17221	A2	17229	B4	0.113493	[1, 734]	hda	slt	MEC	KO	KO	TRUE
1574	17221	A2	17229	B5	0.453878	[1, 735]	hda	gshB	MEC	KO	KO	TRUE
1575	17221	A2	17229	B6	0.664727	[1, 736]	hda	rfaH	MEC	KO	KO	TRUE
1576	17221	A2	17229	B7	0.168756	[1, 737]	hda	minC	MEC	KO	KO	TRUE
1577	17221	A2	17229	B8	0.558086	[1, 738]	hda	dnaJ	MEC	KO	KO	TRUE
1578	17221	A2	17229	B9	0.314024	[1, 739]	hda	motB	MEC	KO	KO	TRUE
1579	17221	A2	17229	B11	0.963604	[1, 740]	hda	ahpC	MEC	KO	KO	TRUE
1580	17221	A2	17229	B12	0.633105	[1, 741]	hda	rfaP	MEC	KO	KO	TRUE
1581	17221	A2	17229	C1	0.436112	[1, 742]	hda	spr	MEC	KO	KO	TRUE
1582	17221	A2	17229	C2	0.227926	[1, 743]	hda	lpxM	MEC	KO	KO	TRUE
1583	17221	A2	17229	C3	0.917856	[1, 744]	hda	htpG	MEC	KO	KO	TRUE
1584	17221	A2	17229	C4	0.203917	[1, 745]	hda	rfaF	MEC	KO	KO	TRUE
1585	17221	A2	17229	C5	0.877411	[1, 746]	hda	lacA	MEC	KO	KO	TRUE
1586	17221	A2	17229	C6	0.26832	[1, 747]	hda	cedA	MEC	KO	KO	TRUE
1587	17221	A2	17229	C7	0.459929	[1, 748]	hda	rfaD	MEC	KO	KO	TRUE
1588	17221	A2	17229	C8	0.464336	[1, 749]	hda	oppF	MEC	KO	KO	TRUE
1589	17221	A2	17229	C9	0.581068	[1, 750]	hda	ycjU	MEC	KO	KO	TRUE
1590	17221	A2	17229	C10	0.474555	[1, 751]	hda	pldB	MEC	KO	KO	TRUE
1591	17221	A2	17229	C11	0.497717	[1, 752]	hda	galE	MEC	KO	KO	TRUE
1592	17221	A2	17229	C12	0.361485	[1, 753]	hda	uvrB	MEC	KO	KO	TRUE
1593	17221	A2	17229	D1	0.293975	[1, 754]	hda	atoB	MEC	KO	KO	TRUE
1594	17221	A2	17229	D2	0.492885	[1, 755]	hda	galU	MEC	KO	KO	TRUE
1595	17221	A2	17229	D3	0.442328	[1, 756]	hda	rsxD	MEC	KO	KO	TRUE
1596	17221	A2	17229	D5	0.367752	[1, 757]	hda	ftn	MEC	KO	KO	TRUE
1597	17221	A2	17229	D6	0.780539	[1, 758]	hda	manX	MEC	KO	KO	TRUE
1598	17221	A2	17229	D7	0.103402	[1, 759]	hda	sapD	MEC	KO	KO	TRUE
1599	17221	A2	17229	D9	0.464302	[1, 760]	hda	chaA	MEC	KO	KO	TRUE
1600	17221	A2	17229	D10	0.919958	[1, 761]	hda	sra	MEC	KO	KO	TRUE
1601	17221	A2	17229	D11	1.02516	[1, 762]	hda	cysA	MEC	KO	KO	TRUE
1602	17221	A2	17229	D12	0.368009	[1, 763]	hda	lacA	MEC	KO	KO	TRUE
1603	17221	A2	17229	E1	0.365521	[1, 764]	hda	uvrC	MEC	KO	KO	TRUE
1604	17221	A2	17229	E2	0.751752	[1, 765]	hda	rob	MEC	KO	KO	TRUE
1605	17221	A2	17229	E3	0.676462	[1, 766]	hda	lysS	MEC	KO	KO	TRUE
1606	17221	A2	17229	E4	0.955187	[1, 767]	hda	rng	MEC	KO	KO	TRUE
1607	17221	A2	17229	E5	0.86966	[1, 768]	hda	ssuD	MEC	KO	KO	TRUE
1608	17221	A2	17229	E6	0.219614	[1, 769]	hda	ampG	MEC	KO	KO	TRUE
1609	17221	A2	17229	E7	0.92658	[1, 770]	hda	lacA	MEC	KO	KO	TRUE
1610	17221	A2	17229	E8	0.673892	[1, 771]	hda	smpA	MEC	KO	KO	TRUE
1611	17221	A2	17229	E9	0.426916	[1, 772]	hda	alaS	MEC	KO	KO	TRUE
1612	17221	A2	17229	E10	0.29154	[1, 773]	hda	tatC	MEC	KO	KO	TRUE
1613	17221	A2	17229	E11	0.440205	[1, 774]	hda	recG	MEC	KO	KO	TRUE
1614	17221	A2	17229	E12	0.217732	[1, 775]	hda	rfaE	MEC	KO	KO	TRUE
1615	17221	A2	17229	F1	0.507841	[1, 776]	hda	hcp	MEC	KO	KO	TRUE
1616	17221	A2	17229	F2	1.20297	[1, 777]	hda	rph	MEC	KO	KO	TRUE
1617	17221	A2	17229	F3	0.306181	[1, 778]	hda	chaC	MEC	KO	KO	TRUE
1618	17221	A2	17229	F4	0.846415	[1, 779]	hda	yobH	MEC	KO	KO	TRUE
1619	17221	A2	17229	F5	0.325347	[1, 780]	hda	yddA	MEC	KO	KO	TRUE
1620	17221	A2	17229	F6	0.508101	[1, 781]	hda	tolB	MEC	KO	KO	TRUE
1621	17221	A2	17229	F7	0.630309	[1, 782]	hda	nmpC	MEC	KO	KO	TRUE
1622	17221	A2	17229	F8	0.903785	[1, 783]	hda	kdgT	MEC	KO	KO	TRUE
1623	17221	A2	17229	F9	0.503892	[1, 784]	hda	yrdD	MEC	KO	KO	TRUE
1624	17221	A2	17229	F10	0.907653	[1, 785]	hda	atpI	MEC	KO	KO	TRUE
1625	17221	A2	17229	F11	0.235627	[1, 786]	hda	yjfF	MEC	KO	KO	TRUE
1626	17221	A2	17229	F12	0.666778	[1, 787]	hda	yaeI	MEC	KO	KO	TRUE
1627	17221	A2	17229	G1	0.375666	[1, 788]	hda	ulaA	MEC	KO	KO	TRUE
1628	17221	A2	17229	G2	0.899381	[1, 789]	hda	kdpE	MEC	KO	KO	TRUE
1629	17221	A2	17229	G3	1.33602	[1, 790]	hda	yajI	MEC	KO	KO	TRUE
1630	17221	A2	17229	G4	0.404213	[1, 791]	hda	marR	MEC	KO	KO	TRUE
1631	17221	A2	17229	G5	1.23847	[1, 792]	hda	glyS	MEC	KO	KO	TRUE
1632	17221	A2	17229	G7	0.649159	[1, 793]	hda	sseA	MEC	KO	KO	TRUE
1633	17221	A2	17229	G8	1.12477	[1, 794]	hda	recO	MEC	KO	KO	TRUE
1634	17221	A2	17229	G9	0.315133	[1, 795]	hda	ycdR	MEC	KO	KO	TRUE
1635	17221	A2	17229	G10	0.728927	[1, 796]	hda	recN	MEC	KO	KO	TRUE
1636	17221	A2	17229	G11	0.651556	[1, 797]	hda	ydfJ	MEC	KO	KO	TRUE
1637	17221	A2	17229	G12	0.0861876	[1, 798]	hda	recF	MEC	KO	KO	TRUE
1638	17221	A2	17229	H1	0.266201	[1, 799]	hda	lacA	MEC	KO	KO	TRUE
1639	17221	A2	17229	H2	0.421355	[1, 800]	hda	ndh	MEC	KO	KO	TRUE
1640	17221	A2	17229	H3	0.238917	[1, 801]	hda	fdnH	MEC	KO	KO	TRUE
1641	17221	A2	17229	H4	0.68599	[1, 802]	hda	astC	MEC	KO	KO	TRUE
1642	17221	A2	17229	H5	0.493412	[1, 803]	hda	acrR	MEC	KO	KO	TRUE
1643	17221	A2	17229	H6	0.310152	[1, 804]	hda	ycfS	MEC	KO	KO	TRUE
1644	17221	A2	17229	H7	1.15942	[1, 805]	hda	rseA	MEC	KO	KO	TRUE
1645	17221	A2	17229	H8	0.706839	[1, 806]	hda	atpD	MEC	KO	KO	TRUE
1646	17221	A2	17229	H9	0.3543	[1, 807]	hda	lpxL	MEC	KO	KO	TRUE
1647	17221	A2	17229	H10	0.678488	[1, 808]	hda	rpoD	MEC	KO	KO	TRUE
1648	17221	A2	17229	H12	0.178829	[1, 809]	hda	tolQ	MEC	KO	KO	TRUE
1649	17221	A2	21722	A1	0.89865	[1, 810]	hda	RG2_81	MEC	KO	UTI	FALSE
1651	17221	A2	21722	A4	0.938163	[1, 812]	hda	RG2_31	MEC	KO	UTI	FALSE
1652	17221	A2	21722	A5	1.14752	[1, 813]	hda	RG2_20	MEC	KO	UTI	FALSE
1653	17221	A2	21722	A7	0.679807	[1, 814]	hda	RG2_50	MEC	KO	UTI	FALSE
1655	17221	A2	21722	A9	0.341796	[1, 816]	hda	RG2_28	MEC	KO	UTI	FALSE
1656	17221	A2	21722	A10	0.681923	[1, 817]	hda	RG2_46	MEC	KO	UTI	FALSE
1657	17221	A2	21722	A11	0.770068	[1, 818]	hda	RG2_38	MEC	KO	UTI	FALSE
1659	17221	A2	21722	B4	0.946425	[1, 820]	hda	RG2_46	MEC	KO	UTI	FALSE
1660	17221	A2	21722	B6	0.579334	[1, 821]	hda	RG2_28	MEC	KO	UTI	FALSE
1661	17221	A2	21722	B7	1.28306	[1, 822]	hda	RG2_38	MEC	KO	UTI	FALSE
1662	17221	A2	21722	B8	0.344916	[1, 823]	hda	RG2_31	MEC	KO	UTI	FALSE
1663	17221	A2	21722	B10	0.871066	[1, 824]	hda	RG2_81	MEC	KO	UTI	FALSE
1664	17221	A2	21722	B11	0.452978	[1, 825]	hda	RG2_50	MEC	KO	UTI	FALSE
1665	17221	A2	21722	B12	1.15549	[1, 826]	hda	RG2_20	MEC	KO	UTI	FALSE
1666	17221	A2	21725	A1	0.698879	[1, 827]	hda	RG2_38	MEC	KO	UTI	FALSE
1668	17221	A2	21725	A4	1.3383	[1, 829]	hda	RG2_31	MEC	KO	UTI	FALSE
1669	17221	A2	21725	A5	1.29832	[1, 830]	hda	RG2_20	MEC	KO	UTI	FALSE
1670	17221	A2	21725	A7	0.777057	[1, 831]	hda	RG2_50	MEC	KO	UTI	FALSE
1672	17221	A2	21725	A9	0.763592	[1, 833]	hda	RG2_28	MEC	KO	UTI	FALSE
1673	17221	A2	21725	A10	0.817807	[1, 834]	hda	RG2_46	MEC	KO	UTI	FALSE
1675	17221	A2	21725	B4	0.44116	[1, 836]	hda	RG2_46	MEC	KO	UTI	FALSE
1676	17221	A2	21725	B6	0.853767	[1, 837]	hda	RG2_28	MEC	KO	UTI	FALSE
1677	17221	A2	21725	B8	0.885089	[1, 838]	hda	RG2_31	MEC	KO	UTI	FALSE
1678	17221	A2	21725	B10	0.411129	[1, 839]	hda	RG2_38	MEC	KO	UTI	FALSE
1679	17221	A2	21725	B11	0.83893	[1, 840]	hda	RG2_50	MEC	KO	UTI	FALSE
1680	17221	A2	21725	B12	1.43	[1, 841]	hda	RG2_20	MEC	KO	UTI	FALSE
1681	17221	A3	17221	A4	0.247773	[2, 3]	secB	lacA	MEC	KO	KO	TRUE
1682	17221	A3	17221	A5	0.427503	[2, 4]	secB	galT	MEC	KO	KO	TRUE
1683	17221	A3	17221	A6	0.310835	[2, 5]	secB	rna	MEC	KO	KO	TRUE
1684	17221	A3	17221	A7	0.7729	[2, 6]	secB	cpdA	MEC	KO	KO	TRUE
1685	17221	A3	17221	A8	0.395039	[2, 7]	secB	fur	MEC	KO	KO	TRUE
1686	17221	A3	17221	A9	0.321087	[2, 8]	secB	galF	MEC	KO	KO	TRUE
1687	17221	A3	17221	A10	0.858249	[2, 9]	secB	pntB	MEC	KO	KO	TRUE
1688	17221	A3	17221	A11	0.32929	[2, 10]	secB	nfnB	MEC	KO	KO	TRUE
1689	17221	A3	17221	A12	0.252443	[2, 11]	secB	acs	MEC	KO	KO	TRUE
1690	17221	A3	17221	B1	0.546833	[2, 12]	secB	acrA	MEC	KO	KO	TRUE
1691	17221	A3	17221	B2	0.297689	[2, 13]	secB	bolA	MEC	KO	KO	TRUE
1692	17221	A3	17221	B3	0.349685	[2, 14]	secB	rpiA	MEC	KO	KO	TRUE
1693	17221	A3	17221	B4	0.22081	[2, 15]	secB	clpX	MEC	KO	KO	TRUE
1694	17221	A3	17221	B5	0.609636	[2, 16]	secB	azoR	MEC	KO	KO	TRUE
1695	17221	A3	17221	B6	0.695934	[2, 17]	secB	cspE	MEC	KO	KO	TRUE
1696	17221	A3	17221	B7	0.232191	[2, 18]	secB	polB	MEC	KO	KO	TRUE
1697	17221	A3	17221	B8	1.08521	[2, 19]	secB	mutT	MEC	KO	KO	TRUE
1698	17221	A3	17221	B10	0.382568	[2, 20]	secB	rpoS	MEC	KO	KO	TRUE
1699	17221	A3	17221	B11	0.235145	[2, 21]	secB	dam	MEC	KO	KO	TRUE
1700	17221	A3	17221	B12	0.353621	[2, 22]	secB	cpxA	MEC	KO	KO	TRUE
1701	17221	A3	17221	C1	0.700568	[2, 23]	secB	envZ	MEC	KO	KO	TRUE
1702	17221	A3	17221	C3	0.204097	[2, 24]	secB	trxA	MEC	KO	KO	TRUE
1703	17221	A3	17221	C4	0.65218	[2, 25]	secB	tnaB	MEC	KO	KO	TRUE
1704	17221	A3	17221	C5	0.255346	[2, 26]	secB	caiC	MEC	KO	KO	TRUE
1705	17221	A3	17221	C6	0.288514	[2, 27]	secB	lpcA	MEC	KO	KO	TRUE
1706	17221	A3	17221	C7	0.124042	[2, 28]	secB	rplA	MEC	KO	KO	TRUE
1707	17221	A3	17221	C8	0.428529	[2, 29]	secB	atpF	MEC	KO	KO	TRUE
1708	17221	A3	17221	C9	0.202237	[2, 30]	secB	rsuA	MEC	KO	KO	TRUE
1709	17221	A3	17221	C10	0.190466	[2, 31]	secB	pyrB	MEC	KO	KO	TRUE
1710	17221	A3	17221	C11	0.368342	[2, 32]	secB	rfaG	MEC	KO	KO	TRUE
1711	17221	A3	17221	C12	0.382683	[2, 33]	secB	yfgA	MEC	KO	KO	TRUE
1712	17221	A3	17221	D1	0.624525	[2, 34]	secB	dinB	MEC	KO	KO	TRUE
1713	17221	A3	17221	D2	0.233805	[2, 35]	secB	amn	MEC	KO	KO	TRUE
1714	17221	A3	17221	D3	0.331246	[2, 36]	secB	greB	MEC	KO	KO	TRUE
1715	17221	A3	17221	D5	0.445918	[2, 37]	secB	rfaC	MEC	KO	KO	TRUE
1716	17221	A3	17221	D6	0.933578	[2, 38]	secB	dnaK	MEC	KO	KO	TRUE
1717	17221	A3	17221	D8	0.225081	[2, 39]	secB	atpA	MEC	KO	KO	TRUE
1718	17221	A3	17221	D9	0.547182	[2, 40]	secB	phoQ	MEC	KO	KO	TRUE
1719	17221	A3	17221	D10	0.441328	[2, 41]	secB	nuoE	MEC	KO	KO	TRUE
1720	17221	A3	17221	D11	0.316618	[2, 42]	secB	cmr	MEC	KO	KO	TRUE
1721	17221	A3	17221	D12	0.641092	[2, 43]	secB	chbB	MEC	KO	KO	TRUE
1722	17221	A3	17221	E1	0.22728	[2, 44]	secB	stpA	MEC	KO	KO	TRUE
1723	17221	A3	17221	E2	0.636732	[2, 45]	secB	hns	MEC	KO	KO	TRUE
1724	17221	A3	17221	E3	0.552512	[2, 46]	secB	seqA	MEC	KO	KO	TRUE
1725	17221	A3	17221	E4	0.813242	[2, 47]	secB	acrB	MEC	KO	KO	TRUE
1726	17221	A3	17221	E5	1.14587	[2, 48]	secB	soxR	MEC	KO	KO	TRUE
1727	17221	A3	17221	E6	0.406145	[2, 49]	secB	ilvA	MEC	KO	KO	TRUE
1728	17221	A3	17221	E7	0.793799	[2, 50]	secB	hisI	MEC	KO	KO	TRUE
1729	17221	A3	17221	E8	0.495352	[2, 51]	secB	purA	MEC	KO	KO	TRUE
1730	17221	A3	17221	E9	0.232009	[2, 52]	secB	relA	MEC	KO	KO	TRUE
1731	17221	A3	17221	E10	0.502281	[2, 53]	secB	soxS	MEC	KO	KO	TRUE
1732	17221	A3	17221	E11	0.298598	[2, 54]	secB	lacA	MEC	KO	KO	TRUE
1733	17221	A3	17221	E12	0.252848	[2, 55]	secB	rpoZ	MEC	KO	KO	TRUE
1734	17221	A3	17221	F1	0.284856	[2, 56]	secB	ompR	MEC	KO	KO	TRUE
1735	17221	A3	17221	F2	0.312505	[2, 57]	secB	helD	MEC	KO	KO	TRUE
1736	17221	A3	17221	F3	0.603833	[2, 58]	secB	rcsB	MEC	KO	KO	TRUE
1737	17221	A3	17221	F4	0.57618	[2, 59]	secB	fumA	MEC	KO	KO	TRUE
1738	17221	A3	17221	F5	0.237855	[2, 60]	secB	phoB	MEC	KO	KO	TRUE
1739	17221	A3	17221	F6	0.355233	[2, 61]	secB	lacA	MEC	KO	KO	TRUE
1740	17221	A3	17221	F7	0.256109	[2, 62]	secB	yccV	MEC	KO	KO	TRUE
1741	17221	A3	17221	F8	0.271558	[2, 63]	secB	sdhA	MEC	KO	KO	TRUE
1742	17221	A3	17221	F9	0.814443	[2, 64]	secB	tolC	MEC	KO	KO	TRUE
1743	17221	A3	17221	F10	0.308714	[2, 65]	secB	nudE	MEC	KO	KO	TRUE
1744	17221	A3	17221	F11	0.610609	[2, 66]	secB	codB	MEC	KO	KO	TRUE
1745	17221	A3	17221	F12	0.415047	[2, 67]	secB	lpp	MEC	KO	KO	TRUE
1746	17221	A3	17221	G1	0.264048	[2, 68]	secB	sodB	MEC	KO	KO	TRUE
1747	17221	A3	17221	G2	1.10489	[2, 69]	secB	lacA	MEC	KO	KO	TRUE
1748	17221	A3	17221	G3	0.407504	[2, 70]	secB	proQ	MEC	KO	KO	TRUE
1749	17221	A3	17221	G4	0.262752	[2, 71]	secB	tig	MEC	KO	KO	TRUE
1750	17221	A3	17221	G5	0.298167	[2, 72]	secB	iscR	MEC	KO	KO	TRUE
1751	17221	A3	17221	G6	0.280504	[2, 73]	secB	dedD	MEC	KO	KO	TRUE
1752	17221	A3	17221	G7	0.336983	[2, 74]	secB	ybaO	MEC	KO	KO	TRUE
1753	17221	A3	17221	G9	0.329505	[2, 75]	secB	tktB	MEC	KO	KO	TRUE
1754	17221	A3	17221	G10	0.210335	[2, 76]	secB	nuoG	MEC	KO	KO	TRUE
1755	17221	A3	17221	G11	0.551904	[2, 77]	secB	adhE	MEC	KO	KO	TRUE
1756	17221	A3	17221	G12	0.548238	[2, 78]	secB	frdA	MEC	KO	KO	TRUE
1757	17221	A3	17221	H1	0.350759	[2, 79]	secB	fis	MEC	KO	KO	TRUE
1758	17221	A3	17221	H2	0.252398	[2, 80]	secB	hupA	MEC	KO	KO	TRUE
1759	17221	A3	17221	H3	0.315985	[2, 81]	secB	mdtC	MEC	KO	KO	TRUE
1760	17221	A3	17221	H4	0.252986	[2, 82]	secB	hslU	MEC	KO	KO	TRUE
1761	17221	A3	17221	H5	0.297487	[2, 83]	secB	recA	MEC	KO	KO	TRUE
1762	17221	A3	17221	H6	0.387863	[2, 84]	secB	pepB	MEC	KO	KO	TRUE
1763	17221	A3	17221	H7	0.350887	[2, 85]	secB	ompF	MEC	KO	KO	TRUE
1764	17221	A3	17221	H8	0.304593	[2, 86]	secB	agaR	MEC	KO	KO	TRUE
1765	17221	A3	17221	H9	0.615744	[2, 87]	secB	ltaE	MEC	KO	KO	TRUE
1766	17221	A3	17221	H10	0.269024	[2, 88]	secB	ompA	MEC	KO	KO	TRUE
1767	17221	A3	17221	H12	0.525721	[2, 89]	secB	marA	MEC	KO	KO	TRUE
1768	17221	A3	17222	A1	0.644178	[2, 90]	secB	gltB	MEC	KO	KO	TRUE
1769	17221	A3	17222	A2	0.617173	[2, 91]	secB	hda	MEC	KO	KO	TRUE
1770	17221	A3	17222	A3	0.266713	[2, 92]	secB	secB	MEC	KO	KO	TRUE
1771	17221	A3	17222	A4	0.850613	[2, 93]	secB	lacA	MEC	KO	KO	TRUE
1772	17221	A3	17222	A5	0.551638	[2, 94]	secB	galT	MEC	KO	KO	TRUE
1773	17221	A3	17222	A6	0.41933	[2, 95]	secB	rna	MEC	KO	KO	TRUE
1774	17221	A3	17222	A7	0.321128	[2, 96]	secB	cpdA	MEC	KO	KO	TRUE
1775	17221	A3	17222	A8	0.318574	[2, 97]	secB	fur	MEC	KO	KO	TRUE
1776	17221	A3	17222	A9	0.206148	[2, 98]	secB	galF	MEC	KO	KO	TRUE
1777	17221	A3	17222	A10	0.496729	[2, 99]	secB	pntB	MEC	KO	KO	TRUE
1778	17221	A3	17222	A11	0.225115	[2, 100]	secB	nfnB	MEC	KO	KO	TRUE
1779	17221	A3	17222	A12	0.563383	[2, 101]	secB	acs	MEC	KO	KO	TRUE
1780	17221	A3	17222	B1	0.25399	[2, 102]	secB	acrA	MEC	KO	KO	TRUE
1781	17221	A3	17222	B2	0.718598	[2, 103]	secB	bolA	MEC	KO	KO	TRUE
1782	17221	A3	17222	B3	0.179121	[2, 104]	secB	rpiA	MEC	KO	KO	TRUE
1783	17221	A3	17222	B4	0.299338	[2, 105]	secB	clpX	MEC	KO	KO	TRUE
1784	17221	A3	17222	B5	0.332924	[2, 106]	secB	azoR	MEC	KO	KO	TRUE
1785	17221	A3	17222	B6	0.293838	[2, 107]	secB	cspE	MEC	KO	KO	TRUE
1786	17221	A3	17222	B7	0.340401	[2, 108]	secB	polB	MEC	KO	KO	TRUE
1787	17221	A3	17222	B8	0.807612	[2, 109]	secB	mutT	MEC	KO	KO	TRUE
1788	17221	A3	17222	B10	0.155351	[2, 110]	secB	rpoS	MEC	KO	KO	TRUE
1789	17221	A3	17222	B11	0.266856	[2, 111]	secB	dam	MEC	KO	KO	TRUE
1790	17221	A3	17222	B12	0.190304	[2, 112]	secB	cpxA	MEC	KO	KO	TRUE
1791	17221	A3	17222	C1	0.481388	[2, 113]	secB	envZ	MEC	KO	KO	TRUE
1792	17221	A3	17222	C3	0.311089	[2, 114]	secB	trxA	MEC	KO	KO	TRUE
1793	17221	A3	17222	C4	0.29896	[2, 115]	secB	tnaB	MEC	KO	KO	TRUE
1794	17221	A3	17222	C5	0.26631	[2, 116]	secB	caiC	MEC	KO	KO	TRUE
1795	17221	A3	17222	C6	0.192683	[2, 117]	secB	lpcA	MEC	KO	KO	TRUE
1796	17221	A3	17222	C7	0.290875	[2, 118]	secB	rplA	MEC	KO	KO	TRUE
1797	17221	A3	17222	C8	0.28146	[2, 119]	secB	atpF	MEC	KO	KO	TRUE
1798	17221	A3	17222	C9	0.253799	[2, 120]	secB	rsuA	MEC	KO	KO	TRUE
1799	17221	A3	17222	C10	0.221457	[2, 121]	secB	pyrB	MEC	KO	KO	TRUE
1800	17221	A3	17222	C11	0.2329	[2, 122]	secB	rfaG	MEC	KO	KO	TRUE
1801	17221	A3	17222	C12	0.425884	[2, 123]	secB	yfgA	MEC	KO	KO	TRUE
1802	17221	A3	17222	D1	0.330059	[2, 124]	secB	dinB	MEC	KO	KO	TRUE
1803	17221	A3	17222	D2	0.318096	[2, 125]	secB	amn	MEC	KO	KO	TRUE
1804	17221	A3	17222	D3	0.218349	[2, 126]	secB	greB	MEC	KO	KO	TRUE
1805	17221	A3	17222	D5	0.202451	[2, 127]	secB	rfaC	MEC	KO	KO	TRUE
1806	17221	A3	17222	D6	0.288505	[2, 128]	secB	dnaK	MEC	KO	KO	TRUE
1807	17221	A3	17222	D8	0.329342	[2, 129]	secB	atpA	MEC	KO	KO	TRUE
1808	17221	A3	17222	D9	0.370316	[2, 130]	secB	phoQ	MEC	KO	KO	TRUE
1809	17221	A3	17222	D10	0.260614	[2, 131]	secB	nuoE	MEC	KO	KO	TRUE
1810	17221	A3	17222	D11	0.430916	[2, 132]	secB	cmr	MEC	KO	KO	TRUE
1811	17221	A3	17222	D12	0.289313	[2, 133]	secB	chbB	MEC	KO	KO	TRUE
1812	17221	A3	17222	E1	0.311746	[2, 134]	secB	stpA	MEC	KO	KO	TRUE
1813	17221	A3	17222	E2	0.62637	[2, 135]	secB	hns	MEC	KO	KO	TRUE
1814	17221	A3	17222	E3	0.574431	[2, 136]	secB	seqA	MEC	KO	KO	TRUE
1815	17221	A3	17222	E4	0.547435	[2, 137]	secB	acrB	MEC	KO	KO	TRUE
1816	17221	A3	17222	E5	0.379136	[2, 138]	secB	soxR	MEC	KO	KO	TRUE
1817	17221	A3	17222	E6	0.315376	[2, 139]	secB	ilvA	MEC	KO	KO	TRUE
1818	17221	A3	17222	E7	0.287191	[2, 140]	secB	hisI	MEC	KO	KO	TRUE
1819	17221	A3	17222	E8	0.420159	[2, 141]	secB	purA	MEC	KO	KO	TRUE
1820	17221	A3	17222	E9	0.284975	[2, 142]	secB	relA	MEC	KO	KO	TRUE
1821	17221	A3	17222	E10	0.131874	[2, 143]	secB	soxS	MEC	KO	KO	TRUE
1822	17221	A3	17222	E11	0.242535	[2, 144]	secB	lacA	MEC	KO	KO	TRUE
1823	17221	A3	17222	E12	0.327464	[2, 145]	secB	rpoZ	MEC	KO	KO	TRUE
1824	17221	A3	17222	F1	0.582069	[2, 146]	secB	ompR	MEC	KO	KO	TRUE
1825	17221	A3	17222	F2	0.348693	[2, 147]	secB	helD	MEC	KO	KO	TRUE
1826	17221	A3	17222	F3	0.836807	[2, 148]	secB	rcsB	MEC	KO	KO	TRUE
1827	17221	A3	17222	F4	0.213819	[2, 149]	secB	fumA	MEC	KO	KO	TRUE
1828	17221	A3	17222	F5	0.376528	[2, 150]	secB	phoB	MEC	KO	KO	TRUE
1829	17221	A3	17222	F6	0.805219	[2, 151]	secB	lacA	MEC	KO	KO	TRUE
1830	17221	A3	17222	F7	0.238948	[2, 152]	secB	yccV	MEC	KO	KO	TRUE
1831	17221	A3	17222	F8	0.231546	[2, 153]	secB	sdhA	MEC	KO	KO	TRUE
1832	17221	A3	17222	F9	0.826094	[2, 154]	secB	tolC	MEC	KO	KO	TRUE
1833	17221	A3	17222	F10	0.421076	[2, 155]	secB	nudE	MEC	KO	KO	TRUE
1834	17221	A3	17222	F11	0.26852	[2, 156]	secB	codB	MEC	KO	KO	TRUE
1835	17221	A3	17222	F12	0.455273	[2, 157]	secB	lpp	MEC	KO	KO	TRUE
1836	17221	A3	17222	G1	0.298982	[2, 158]	secB	sodB	MEC	KO	KO	TRUE
1837	17221	A3	17222	G2	0.496291	[2, 159]	secB	lacA	MEC	KO	KO	TRUE
1838	17221	A3	17222	G3	0.179571	[2, 160]	secB	proQ	MEC	KO	KO	TRUE
1839	17221	A3	17222	G4	0.226837	[2, 161]	secB	tig	MEC	KO	KO	TRUE
1840	17221	A3	17222	G5	0.50335	[2, 162]	secB	iscR	MEC	KO	KO	TRUE
1841	17221	A3	17222	G6	0.148741	[2, 163]	secB	dedD	MEC	KO	KO	TRUE
1842	17221	A3	17222	G7	0.290191	[2, 164]	secB	ybaO	MEC	KO	KO	TRUE
1843	17221	A3	17222	G9	0.23022	[2, 165]	secB	tktB	MEC	KO	KO	TRUE
1844	17221	A3	17222	G10	0.351115	[2, 166]	secB	nuoG	MEC	KO	KO	TRUE
1845	17221	A3	17222	G11	0.569027	[2, 167]	secB	adhE	MEC	KO	KO	TRUE
1846	17221	A3	17222	G12	0.270017	[2, 168]	secB	frdA	MEC	KO	KO	TRUE
1847	17221	A3	17222	H1	0.292584	[2, 169]	secB	fis	MEC	KO	KO	TRUE
1848	17221	A3	17222	H2	0.646044	[2, 170]	secB	hupA	MEC	KO	KO	TRUE
1849	17221	A3	17222	H3	0.343542	[2, 171]	secB	mdtC	MEC	KO	KO	TRUE
1850	17221	A3	17222	H4	0.491661	[2, 172]	secB	hslU	MEC	KO	KO	TRUE
1851	17221	A3	17222	H5	0.317725	[2, 173]	secB	recA	MEC	KO	KO	TRUE
1852	17221	A3	17222	H6	0.400561	[2, 174]	secB	pepB	MEC	KO	KO	TRUE
1853	17221	A3	17222	H7	0.396393	[2, 175]	secB	ompF	MEC	KO	KO	TRUE
1854	17221	A3	17222	H8	0.380083	[2, 176]	secB	agaR	MEC	KO	KO	TRUE
1855	17221	A3	17222	H9	0.210139	[2, 177]	secB	ltaE	MEC	KO	KO	TRUE
1856	17221	A3	17222	H10	0.186975	[2, 178]	secB	ompA	MEC	KO	KO	TRUE
1857	17221	A3	17222	H12	0.517062	[2, 179]	secB	marA	MEC	KO	KO	TRUE
1858	17221	A3	17223	A1	0.353522	[2, 180]	secB	gltB	MEC	KO	KO	TRUE
1859	17221	A3	17223	A2	0.572402	[2, 181]	secB	hda	MEC	KO	KO	TRUE
1860	17221	A3	17223	A3	0.51892	[2, 182]	secB	secB	MEC	KO	KO	TRUE
1861	17221	A3	17223	A4	0.465951	[2, 183]	secB	lacA	MEC	KO	KO	TRUE
1862	17221	A3	17223	A5	0.299645	[2, 184]	secB	galT	MEC	KO	KO	TRUE
1863	17221	A3	17223	A6	0.410671	[2, 185]	secB	rna	MEC	KO	KO	TRUE
1864	17221	A3	17223	A7	0.211267	[2, 186]	secB	cpdA	MEC	KO	KO	TRUE
1865	17221	A3	17223	A8	0.20562	[2, 187]	secB	fur	MEC	KO	KO	TRUE
1866	17221	A3	17223	A9	0.168287	[2, 188]	secB	galF	MEC	KO	KO	TRUE
1867	17221	A3	17223	A10	0.239973	[2, 189]	secB	pntB	MEC	KO	KO	TRUE
1868	17221	A3	17223	A11	0.553486	[2, 190]	secB	nfnB	MEC	KO	KO	TRUE
1869	17221	A3	17223	A12	0.335309	[2, 191]	secB	acs	MEC	KO	KO	TRUE
1870	17221	A3	17223	B1	0.801137	[2, 192]	secB	acrA	MEC	KO	KO	TRUE
1871	17221	A3	17223	B2	0.180646	[2, 193]	secB	bolA	MEC	KO	KO	TRUE
1872	17221	A3	17223	B3	0.301392	[2, 194]	secB	rpiA	MEC	KO	KO	TRUE
1873	17221	A3	17223	B4	0.201233	[2, 195]	secB	clpX	MEC	KO	KO	TRUE
1874	17221	A3	17223	B5	0.17947	[2, 196]	secB	azoR	MEC	KO	KO	TRUE
1875	17221	A3	17223	B6	0.583697	[2, 197]	secB	cspE	MEC	KO	KO	TRUE
1876	17221	A3	17223	B7	0.339009	[2, 198]	secB	polB	MEC	KO	KO	TRUE
1877	17221	A3	17223	B8	0.809419	[2, 199]	secB	mutT	MEC	KO	KO	TRUE
1878	17221	A3	17223	B10	0.159004	[2, 200]	secB	rpoS	MEC	KO	KO	TRUE
1879	17221	A3	17223	B11	0.362654	[2, 201]	secB	dam	MEC	KO	KO	TRUE
1880	17221	A3	17223	B12	0.22632	[2, 202]	secB	cpxA	MEC	KO	KO	TRUE
1881	17221	A3	17223	C1	0.525049	[2, 203]	secB	envZ	MEC	KO	KO	TRUE
1882	17221	A3	17223	C3	0.249684	[2, 204]	secB	trxA	MEC	KO	KO	TRUE
1883	17221	A3	17223	C4	0.261052	[2, 205]	secB	tnaB	MEC	KO	KO	TRUE
1884	17221	A3	17223	C5	0.324814	[2, 206]	secB	caiC	MEC	KO	KO	TRUE
1885	17221	A3	17223	C6	0.40884	[2, 207]	secB	lpcA	MEC	KO	KO	TRUE
1886	17221	A3	17223	C7	0.295211	[2, 208]	secB	rplA	MEC	KO	KO	TRUE
1887	17221	A3	17223	C8	0.230714	[2, 209]	secB	atpF	MEC	KO	KO	TRUE
1888	17221	A3	17223	C9	0.349636	[2, 210]	secB	rsuA	MEC	KO	KO	TRUE
1889	17221	A3	17223	C10	0.38051	[2, 211]	secB	pyrB	MEC	KO	KO	TRUE
1890	17221	A3	17223	C11	0.439361	[2, 212]	secB	rfaG	MEC	KO	KO	TRUE
1891	17221	A3	17223	C12	0.60458	[2, 213]	secB	yfgA	MEC	KO	KO	TRUE
1892	17221	A3	17223	D1	0.302764	[2, 214]	secB	dinB	MEC	KO	KO	TRUE
1893	17221	A3	17223	D2	0.513625	[2, 215]	secB	amn	MEC	KO	KO	TRUE
1894	17221	A3	17223	D3	0.437154	[2, 216]	secB	greB	MEC	KO	KO	TRUE
1895	17221	A3	17223	D5	0.383363	[2, 217]	secB	rfaC	MEC	KO	KO	TRUE
1896	17221	A3	17223	D6	0.920623	[2, 218]	secB	dnaK	MEC	KO	KO	TRUE
1897	17221	A3	17223	D8	0.429054	[2, 219]	secB	atpA	MEC	KO	KO	TRUE
1898	17221	A3	17223	D9	0.316543	[2, 220]	secB	phoQ	MEC	KO	KO	TRUE
1899	17221	A3	17223	D10	0.283986	[2, 221]	secB	nuoE	MEC	KO	KO	TRUE
1900	17221	A3	17223	D11	0.247179	[2, 222]	secB	cmr	MEC	KO	KO	TRUE
1901	17221	A3	17223	D12	0.21761	[2, 223]	secB	chbB	MEC	KO	KO	TRUE
1902	17221	A3	17223	E1	0.450202	[2, 224]	secB	stpA	MEC	KO	KO	TRUE
1903	17221	A3	17223	E2	0.659118	[2, 225]	secB	hns	MEC	KO	KO	TRUE
1904	17221	A3	17223	E3	0.677648	[2, 226]	secB	seqA	MEC	KO	KO	TRUE
1905	17221	A3	17223	E4	0.48879	[2, 227]	secB	acrB	MEC	KO	KO	TRUE
1906	17221	A3	17223	E5	0.313233	[2, 228]	secB	soxR	MEC	KO	KO	TRUE
1907	17221	A3	17223	E6	0.282547	[2, 229]	secB	ilvA	MEC	KO	KO	TRUE
1908	17221	A3	17223	E7	0.287002	[2, 230]	secB	hisI	MEC	KO	KO	TRUE
1909	17221	A3	17223	E8	0.24947	[2, 231]	secB	purA	MEC	KO	KO	TRUE
1910	17221	A3	17223	E9	0.250698	[2, 232]	secB	relA	MEC	KO	KO	TRUE
1911	17221	A3	17223	E10	0.277801	[2, 233]	secB	soxS	MEC	KO	KO	TRUE
1912	17221	A3	17223	E11	0.588549	[2, 234]	secB	lacA	MEC	KO	KO	TRUE
1913	17221	A3	17223	E12	0.317741	[2, 235]	secB	rpoZ	MEC	KO	KO	TRUE
1914	17221	A3	17223	F1	0.394495	[2, 236]	secB	ompR	MEC	KO	KO	TRUE
1915	17221	A3	17223	F2	0.2281	[2, 237]	secB	helD	MEC	KO	KO	TRUE
1916	17221	A3	17223	F3	0.289309	[2, 238]	secB	rcsB	MEC	KO	KO	TRUE
1917	17221	A3	17223	F4	0.270788	[2, 239]	secB	fumA	MEC	KO	KO	TRUE
1918	17221	A3	17223	F5	0.279018	[2, 240]	secB	phoB	MEC	KO	KO	TRUE
1919	17221	A3	17223	F6	0.907066	[2, 241]	secB	lacA	MEC	KO	KO	TRUE
1920	17221	A3	17223	F7	0.380736	[2, 242]	secB	yccV	MEC	KO	KO	TRUE
1921	17221	A3	17223	F8	0.319858	[2, 243]	secB	sdhA	MEC	KO	KO	TRUE
1922	17221	A3	17223	F9	0.880256	[2, 244]	secB	tolC	MEC	KO	KO	TRUE
1923	17221	A3	17223	F10	0.247996	[2, 245]	secB	nudE	MEC	KO	KO	TRUE
1924	17221	A3	17223	F11	0.626347	[2, 246]	secB	codB	MEC	KO	KO	TRUE
1925	17221	A3	17223	F12	0.499841	[2, 247]	secB	lpp	MEC	KO	KO	TRUE
1926	17221	A3	17223	G1	0.462137	[2, 248]	secB	sodB	MEC	KO	KO	TRUE
1927	17221	A3	17223	G2	0.337156	[2, 249]	secB	lacA	MEC	KO	KO	TRUE
1928	17221	A3	17223	G3	0.261215	[2, 250]	secB	proQ	MEC	KO	KO	TRUE
1929	17221	A3	17223	G4	0.251018	[2, 251]	secB	tig	MEC	KO	KO	TRUE
1930	17221	A3	17223	G5	0.235793	[2, 252]	secB	iscR	MEC	KO	KO	TRUE
1931	17221	A3	17223	G6	0.205395	[2, 253]	secB	dedD	MEC	KO	KO	TRUE
1932	17221	A3	17223	G7	0.444078	[2, 254]	secB	ybaO	MEC	KO	KO	TRUE
1933	17221	A3	17223	G9	0.641933	[2, 255]	secB	tktB	MEC	KO	KO	TRUE
1934	17221	A3	17223	G10	0.259635	[2, 256]	secB	nuoG	MEC	KO	KO	TRUE
1935	17221	A3	17223	G11	0.623843	[2, 257]	secB	adhE	MEC	KO	KO	TRUE
1936	17221	A3	17223	G12	0.456973	[2, 258]	secB	frdA	MEC	KO	KO	TRUE
1937	17221	A3	17223	H1	0.386082	[2, 259]	secB	fis	MEC	KO	KO	TRUE
1938	17221	A3	17223	H2	0.334003	[2, 260]	secB	hupA	MEC	KO	KO	TRUE
1939	17221	A3	17223	H3	0.254637	[2, 261]	secB	mdtC	MEC	KO	KO	TRUE
1940	17221	A3	17223	H4	0.254747	[2, 262]	secB	hslU	MEC	KO	KO	TRUE
1941	17221	A3	17223	H5	0.524696	[2, 263]	secB	recA	MEC	KO	KO	TRUE
1942	17221	A3	17223	H6	0.303467	[2, 264]	secB	pepB	MEC	KO	KO	TRUE
1943	17221	A3	17223	H7	0.554768	[2, 265]	secB	ompF	MEC	KO	KO	TRUE
1944	17221	A3	17223	H8	0.310424	[2, 266]	secB	agaR	MEC	KO	KO	TRUE
1945	17221	A3	17223	H9	0.776619	[2, 267]	secB	ltaE	MEC	KO	KO	TRUE
1946	17221	A3	17223	H10	0.287308	[2, 268]	secB	ompA	MEC	KO	KO	TRUE
1947	17221	A3	17223	H12	0.297424	[2, 269]	secB	marA	MEC	KO	KO	TRUE
1948	17221	A3	17224	A1	0.438731	[2, 270]	secB	fruR	MEC	KO	KO	TRUE
1949	17221	A3	17224	A2	0.320565	[2, 271]	secB	rcsC	MEC	KO	KO	TRUE
1950	17221	A3	17224	A3	0.299995	[2, 272]	secB	sdhB	MEC	KO	KO	TRUE
1951	17221	A3	17224	A4	0.315644	[2, 273]	secB	hupA	MEC	KO	KO	TRUE
1952	17221	A3	17224	A5	0.374802	[2, 274]	secB	ihfA	MEC	KO	KO	TRUE
1953	17221	A3	17224	A6	0.381932	[2, 275]	secB	crp	MEC	KO	KO	TRUE
1954	17221	A3	17224	A7	0.202088	[2, 276]	secB	ihfB	MEC	KO	KO	TRUE
1955	17221	A3	17224	A8	0.42145	[2, 277]	secB	torR	MEC	KO	KO	TRUE
1956	17221	A3	17224	A9	0.424308	[2, 278]	secB	nuoB	MEC	KO	KO	TRUE
1957	17221	A3	17224	A10	0.429073	[2, 279]	secB	maeB	MEC	KO	KO	TRUE
1958	17221	A3	17224	A11	0.408608	[2, 280]	secB	atoC	MEC	KO	KO	TRUE
1959	17221	A3	17224	A12	0.732378	[2, 281]	secB	evgS	MEC	KO	KO	TRUE
1960	17221	A3	17224	B1	0.232854	[2, 282]	secB	yedV	MEC	KO	KO	TRUE
1961	17221	A3	17224	B3	0.246097	[2, 283]	secB	moaA	MEC	KO	KO	TRUE
1962	17221	A3	17224	B4	0.236016	[2, 284]	secB	cpxR	MEC	KO	KO	TRUE
1963	17221	A3	17224	B5	0.258404	[2, 285]	secB	ppk	MEC	KO	KO	TRUE
1964	17221	A3	17224	B6	0.436895	[2, 286]	secB	fhuA	MEC	KO	KO	TRUE
1965	17221	A3	17224	B7	0.313489	[2, 287]	secB	pepN	MEC	KO	KO	TRUE
1966	17221	A3	17224	B8	0.457735	[2, 288]	secB	fiu	MEC	KO	KO	TRUE
1967	17221	A3	17224	B9	0.562273	[2, 289]	secB	ldcA	MEC	KO	KO	TRUE
1968	17221	A3	17224	B11	0.409964	[2, 290]	secB	pepT	MEC	KO	KO	TRUE
1969	17221	A3	17224	B12	0.389686	[2, 291]	secB	dbpA	MEC	KO	KO	TRUE
1970	17221	A3	17224	C1	0.260673	[2, 292]	secB	pgpB	MEC	KO	KO	TRUE
1971	17221	A3	17224	C2	0.36994	[2, 293]	secB	pal	MEC	KO	KO	TRUE
1972	17221	A3	17224	C3	0.298801	[2, 294]	secB	potH	MEC	KO	KO	TRUE
1973	17221	A3	17224	C4	0.261265	[2, 295]	secB	hepA	MEC	KO	KO	TRUE
1974	17221	A3	17224	C5	0.576997	[2, 296]	secB	lacA	MEC	KO	KO	TRUE
1975	17221	A3	17224	C6	0.535777	[2, 297]	secB	cirA	MEC	KO	KO	TRUE
1976	17221	A3	17224	C7	0.219676	[2, 298]	secB	lon	MEC	KO	KO	TRUE
1977	17221	A3	17224	C8	0.299605	[2, 299]	secB	ptrB	MEC	KO	KO	TRUE
1978	17221	A3	17224	C9	0.369047	[2, 300]	secB	yfbW	MEC	KO	KO	TRUE
1979	17221	A3	17224	C10	0.35448	[2, 301]	secB	ygbT	MEC	KO	KO	TRUE
1980	17221	A3	17224	C11	0.283799	[2, 302]	secB	rsxG	MEC	KO	KO	TRUE
1981	17221	A3	17224	C12	0.392482	[2, 303]	secB	yciS	MEC	KO	KO	TRUE
1982	17221	A3	17224	D1	0.441839	[2, 304]	secB	yedK	MEC	KO	KO	TRUE
1983	17221	A3	17224	D2	0.191903	[2, 305]	secB	ycbC	MEC	KO	KO	TRUE
1984	17221	A3	17224	D3	0.554135	[2, 306]	secB	ygdD	MEC	KO	KO	TRUE
1985	17221	A3	17224	D5	0.222358	[2, 307]	secB	clpS	MEC	KO	KO	TRUE
1986	17221	A3	17224	D6	0.573592	[2, 308]	secB	ybdK	MEC	KO	KO	TRUE
1987	17221	A3	17224	D7	0.642498	[2, 309]	secB	abgR	MEC	KO	KO	TRUE
1988	17221	A3	17224	D9	0.241399	[2, 310]	secB	ddpX	MEC	KO	KO	TRUE
1989	17221	A3	17224	D10	0.310855	[2, 311]	secB	yfgF	MEC	KO	KO	TRUE
1990	17221	A3	17224	D11	0.51095	[2, 312]	secB	yfiC	MEC	KO	KO	TRUE
1991	17221	A3	17224	D12	0.364154	[2, 313]	secB	lacA	MEC	KO	KO	TRUE
1992	17221	A3	17224	E1	0.339112	[2, 314]	secB	yfaO	MEC	KO	KO	TRUE
1993	17221	A3	17224	E2	0.29919	[2, 315]	secB	ycjG	MEC	KO	KO	TRUE
1994	17221	A3	17224	E3	0.305213	[2, 316]	secB	yfiQ	MEC	KO	KO	TRUE
1995	17221	A3	17224	E4	0.391991	[2, 317]	secB	ybaD	MEC	KO	KO	TRUE
1996	17221	A3	17224	E5	0.267496	[2, 318]	secB	arnT	MEC	KO	KO	TRUE
1997	17221	A3	17224	E6	0.234039	[2, 319]	secB	yegS	MEC	KO	KO	TRUE
1998	17221	A3	17224	E7	0.302698	[2, 320]	secB	lacA	MEC	KO	KO	TRUE
1999	17221	A3	17224	E8	0.292035	[2, 321]	secB	yniC	MEC	KO	KO	TRUE
2000	17221	A3	17224	E9	0.443802	[2, 322]	secB	ygbJ	MEC	KO	KO	TRUE
2001	17221	A3	17224	E10	0.290788	[2, 323]	secB	yeaI	MEC	KO	KO	TRUE
2002	17221	A3	17224	E11	0.366471	[2, 324]	secB	ydeE	MEC	KO	KO	TRUE
2003	17221	A3	17224	E12	0.882074	[2, 325]	secB	mprA	MEC	KO	KO	TRUE
2004	17221	A3	17224	F1	0.695373	[2, 326]	secB	wcaJ	MEC	KO	KO	TRUE
2005	17221	A3	17224	F2	0.271982	[2, 327]	secB	yohM	MEC	KO	KO	TRUE
2006	17221	A3	17224	F3	0.268689	[2, 328]	secB	yfhL	MEC	KO	KO	TRUE
2007	17221	A3	17224	F4	0.434172	[2, 329]	secB	yfiE	MEC	KO	KO	TRUE
2008	17221	A3	17224	F5	0.434802	[2, 330]	secB	ybaS	MEC	KO	KO	TRUE
2009	17221	A3	17224	F6	0.32392	[2, 331]	secB	asmA	MEC	KO	KO	TRUE
2010	17221	A3	17224	F7	0.355788	[2, 332]	secB	csdA	MEC	KO	KO	TRUE
[truncated: 1,046,091+ more rows]

## Sheet: FigS4_fold_increases
antibiotic	KO all	KO lacA	UTI all	KO_cut_to_shortestexplength
MEC	2.43065	2.59143	2.75	2.30155
NIT	1.65705	1.84263	1.63756	1.65705
TMP	2.16698	2.48079	2.26033	1.81018

## Sheet: FigS5_and_FigS2
	ab	strain	iniIC50	foldincrease_from_avg_IC50_at_dil
2427	MEC	gltB	0.0463895	105.146
2428	MEC	gltB	0.0463895	568.408
2429	MEC	gltB	0.0463895	228.156
2430	MEC	hda	0.0146394	347.185
2431	MEC	hda	0.0146394	111.812
2432	MEC	hda	0.0146394	198.744
2433	MEC	secB	0.0564742	69.6137
2434	MEC	secB	0.0564742	560.086
2435	MEC	secB	0.0564742	1713.15
2436	MEC	galT	0.034286	2503.54
2437	MEC	galT	0.034286	59.3673
2438	MEC	galT	0.034286	79.5163
2439	MEC	rna	0.0381223	422.842
2440	MEC	rna	0.0381223	56.5108
2441	MEC	rna	0.0381223	370.638
2442	MEC	cpdA	0.0296466	1743.99
2443	MEC	cpdA	0.0296466	1421.95
2444	MEC	cpdA	0.0296466	267.585
2445	MEC	fur	0.0280603	3742.07
2446	MEC	fur	0.0280603	1418.28
2447	MEC	fur	0.0280603	700.456
2448	MEC	galF	0.0443761	78.9193
2449	MEC	galF	0.0443761	157.024
2450	MEC	galF	0.0443761	102.579
2451	MEC	pntB	0.0664455	2329.67
2452	MEC	pntB	0.0664455	37.6482
2453	MEC	pntB	0.0664455	280.705
2454	MEC	nfnB	0.0414666	344.562
2455	MEC	nfnB	0.0414666	120.321
2456	MEC	nfnB	0.0414666	1813.57
2457	MEC	acs	0.051214	542.665
2458	MEC	acs	0.051214	1633.28
2459	MEC	acs	0.051214	334.508
2460	MEC	acrA	0.0216538	3831.25
2461	MEC	acrA	0.0216538	354.603
2462	MEC	acrA	0.0216538	36.7104
2463	MEC	bolA	0.0764453	383.397
2464	MEC	bolA	0.0764453	661.098
2465	MEC	bolA	0.0764453	63.8254
2466	MEC	rpiA	0.028244	145.087
2467	MEC	rpiA	0.028244	345.629
2468	MEC	rpiA	0.028244	116.066
2469	MEC	clpX	0.0405376	167.703
2470	MEC	clpX	0.0405376	385.438
2471	MEC	clpX	0.0405376	195.518
2472	MEC	azoR	0.0432933	1160.86
2473	MEC	azoR	0.0432933	207.293
2474	MEC	azoR	0.0432933	163.243
2475	MEC	cspE	0.0476653	1582.23
2476	MEC	cspE	0.0476653	808.576
2477	MEC	cspE	0.0476653	853.053
2478	MEC	polB	0.0389711	186.459
2479	MEC	polB	0.0389711	900.96
2480	MEC	polB	0.0389711	79.8835
2481	MEC	mutT	0.0579553	5597.68
2482	MEC	mutT	0.0579553	3020.4
2483	MEC	mutT	0.0579553	4513.5
2484	MEC	rpoS	0.0670379	579.106
2485	MEC	rpoS	0.0670379	88.8907
2486	MEC	rpoS	0.0670379	155.187
2487	MEC	dam	0.0325487	780.157
2488	MEC	dam	0.0325487	497.343
2489	MEC	dam	0.0325487	1525.99
2490	MEC	cpxA	0.0343039	95.8321
2491	MEC	cpxA	0.0343039	496.068
2492	MEC	cpxA	0.0343039	243.656
2493	MEC	envZ	0.0267405	19.9366
2494	MEC	envZ	0.0267405	55.4064
2495	MEC	envZ	0.0267405	84.7879
2496	MEC	trxA	0.0679588	159.494
2497	MEC	trxA	0.0679588	54.5284
2498	MEC	trxA	0.0679588	113.013
2499	MEC	tnaB	0.0794241	809.325
2500	MEC	tnaB	0.0794241	133.875
2501	MEC	tnaB	0.0794241	132.45
2502	MEC	caiC	0.0462557	165.185
2503	MEC	caiC	0.0462557	98.6487
2504	MEC	caiC	0.0462557	125.681
2505	MEC	lpcA	0.075929	93.9308
2506	MEC	lpcA	0.075929	57.9974
2507	MEC	lpcA	0.075929	32.7957
2508	MEC	rplA	0.056693	148.435
2509	MEC	rplA	0.056693	440.495
2510	MEC	rplA	0.056693	75.5142
2511	MEC	atpF	0.0492159	47.0262
2512	MEC	atpF	0.0492159	95.4505
2513	MEC	atpF	0.0492159	107.879
2514	MEC	rsuA	0.0406637	251.192
2515	MEC	rsuA	0.0406637	503.202
2516	MEC	rsuA	0.0406637	693.651
2517	MEC	pyrB	0.0519074	150.316
2518	MEC	pyrB	0.0519074	144.308
2519	MEC	pyrB	0.0519074	541.932
2520	MEC	rfaG	0.0646181	337.184
2521	MEC	rfaG	0.0646181	169.472
2522	MEC	rfaG	0.0646181	574.469
2523	MEC	yfgA	0.0117708	2635.54
2524	MEC	yfgA	0.0117708	1432.63
2525	MEC	yfgA	0.0117708	1470.7
2526	MEC	dinB	0.0444959	2351.09
2527	MEC	dinB	0.0444959	745.232
2528	MEC	dinB	0.0444959	271.132
2529	MEC	amn	0.0609346	98.1872
2530	MEC	amn	0.0609346	81.6753
2531	MEC	amn	0.0609346	4210.42
2532	MEC	greB	0.0403614	105.742
2533	MEC	greB	0.0403614	153.882
2534	MEC	greB	0.0403614	856.352
2535	MEC	rfaC	0.0686568	50.9473
2536	MEC	rfaC	0.0686568	59.8519
2537	MEC	rfaC	0.0686568	97.7882
2538	MEC	dnaK	0.0343676	7.64857
2539	MEC	dnaK	0.0343676	152.937
2540	MEC	dnaK	0.0343676	10.8051
2541	MEC	atpA	0.0390546	165.379
2542	MEC	atpA	0.0390546	669.839
2543	MEC	atpA	0.0390546	1487.22
2544	MEC	phoQ	0.0321052	25.0063
2545	MEC	phoQ	0.0321052	162.589
2546	MEC	phoQ	0.0321052	1371.04
2547	MEC	nuoE	0.0397217	100.256
2548	MEC	nuoE	0.0397217	237.455
2549	MEC	nuoE	0.0397217	65.1168
2550	MEC	cmr	0.0674412	76.2163
2551	MEC	cmr	0.0674412	380.234
2552	MEC	cmr	0.0674412	132.707
2553	MEC	chbB	0.0439833	3373.36
2554	MEC	chbB	0.0439833	375.353
2555	MEC	chbB	0.0439833	231.48
2556	MEC	stpA	0.0506858	135.145
2557	MEC	stpA	0.0506858	283.399
2558	MEC	stpA	0.0506858	829.455
2559	MEC	hns	0.041777	59.9904
2560	MEC	hns	0.041777	75.9543
2561	MEC	hns	0.041777	73.0891
2562	MEC	seqA	0.0204821	358.482
2563	MEC	seqA	0.0204821	491.934
2564	MEC	seqA	0.0204821	306.889
2565	MEC	acrB	0.0177286	173.701
2566	MEC	acrB	0.0177286	327.533
2567	MEC	acrB	0.0177286	370.708
2568	MEC	soxR	0.037743	5000.74
2569	MEC	soxR	0.037743	83.3986
2570	MEC	soxR	0.037743	131.524
2571	MEC	ilvA	0.0489964	1761.49
2572	MEC	ilvA	0.0489964	470.273
2573	MEC	ilvA	0.0489964	292.834
2574	MEC	hisI	0.0487269	1023.94
2575	MEC	hisI	0.0487269	206.521
2576	MEC	hisI	0.0487269	208.989
2577	MEC	purA	0.0400246	2305.14
2578	MEC	purA	0.0400246	787.932
2579	MEC	purA	0.0400246	223.452
2580	MEC	relA	0.0426531	345.954
2581	MEC	relA	0.0426531	279.557
2582	MEC	relA	0.0426531	264.868
2583	MEC	soxS	0.035594	778.505
2584	MEC	soxS	0.035594	211.504
2585	MEC	soxS	0.035594	342.84
2586	MEC	rpoZ	0.0529996	174.91
2587	MEC	rpoZ	0.0529996	634.995
2588	MEC	rpoZ	0.0529996	306.788
2589	MEC	ompR	0.0585933	121.702
2590	MEC	ompR	0.0585933	26.7808
2591	MEC	ompR	0.0585933	38.8921
2592	MEC	helD	0.0385776	468.044
2593	MEC	helD	0.0385776	140.143
2594	MEC	helD	0.0385776	144.435
2595	MEC	rcsB	0.0402568	1732.3
2596	MEC	rcsB	0.0402568	3002.86
2597	MEC	rcsB	0.0402568	292.527
2598	MEC	fumA	0.0470492	929.915
2599	MEC	fumA	0.0470492	177.875
2600	MEC	fumA	0.0470492	171.269
2601	MEC	phoB	0.0585613	186.237
2602	MEC	phoB	0.0585613	426.467
2603	MEC	phoB	0.0585613	116.167
2604	MEC	yccV	0.0636627	107.329
2605	MEC	yccV	0.0636627	229.733
2606	MEC	yccV	0.0636627	40.867
2607	MEC	sdhA	0.0528474	285.344
2608	MEC	sdhA	0.0528474	182.018
2609	MEC	sdhA	0.0528474	544.291
2610	MEC	tolC	0.0250794	73.7114
2611	MEC	tolC	0.0250794	27.5733
2612	MEC	tolC	0.0250794	33.6853
2613	MEC	nudE	0.0506319	484.366
2614	MEC	nudE	0.0506319	661.771
2615	MEC	nudE	0.0506319	243.151
2616	MEC	codB	0.0459812	2699.53
2617	MEC	codB	0.0459812	194.565
2618	MEC	codB	0.0459812	1143.16
2619	MEC	lpp	0.0341255	1568.25
2620	MEC	lpp	0.0341255	1637.77
2621	MEC	lpp	0.0341255	1547.39
2622	MEC	sodB	0.0517055	204.82
2623	MEC	sodB	0.0517055	296.875
2624	MEC	proQ	0.0494384	568.364
2625	MEC	proQ	0.0494384	136.791
2626	MEC	proQ	0.0494384	213.642
2627	MEC	tig	0.0395198	353.189
2628	MEC	tig	0.0395198	274.055
2629	MEC	tig	0.0395198	422.493
2630	MEC	iscR	0.0451158	67.6009
2631	MEC	iscR	0.0451158	951.487
2632	MEC	iscR	0.0451158	137.278
2633	MEC	dedD	0.0295528	197.489
2634	MEC	dedD	0.0295528	421.791
2635	MEC	dedD	0.0295528	164.962
2636	MEC	ybaO	0.0419044	386.308
2637	MEC	ybaO	0.0419044	342.027
2638	MEC	ybaO	0.0419044	2270.46
2639	MEC	tktB	0.0631959	207.584
2640	MEC	tktB	0.0631959	109.269
2641	MEC	tktB	0.0631959	578.039
2642	MEC	nuoG	0.0597889	140.108
2643	MEC	nuoG	0.0597889	191.147
2644	MEC	nuoG	0.0597889	269.518
2645	MEC	adhE	0.0509485	964.675
2646	MEC	adhE	0.0509485	4791.14
2647	MEC	adhE	0.0509485	2627.8
2648	MEC	frdA	0.0504051	1013.51
2649	MEC	frdA	0.0504051	227.669
2650	MEC	frdA	0.0504051	568.207
2651	MEC	fis	0.0211625	250.746
2652	MEC	fis	0.0211625	493.168
2653	MEC	fis	0.0211625	304.944
2654	MEC	hupA	0.0415969	267.107
2655	MEC	hupA	0.0415969	1320.3
2656	MEC	hupA	0.0415969	629.243
2657	MEC	mdtC	0.052794	94.1161
2658	MEC	mdtC	0.052794	194.3
2659	MEC	mdtC	0.052794	195.336
2660	MEC	hslU	0.037551	165.715
2661	MEC	hslU	0.037551	1105.88
2662	MEC	hslU	0.037551	451.25
2663	MEC	recA	0.0797403	43.2616
2664	MEC	recA	0.0797403	47.4987
2665	MEC	recA	0.0797403	20.8518
2666	MEC	pepB	0.0521395	82.2186
2667	MEC	pepB	0.0521395	844.061
2668	MEC	pepB	0.0521395	191.758
2669	MEC	ompF	0.0608785	633.503
2670	MEC	ompF	0.0608785	80.0082
2671	MEC	ompF	0.0608785	663.162
2672	MEC	agaR	0.05629	262.32
2673	MEC	agaR	0.05629	461.97
2674	MEC	agaR	0.05629	536.606
2675	MEC	ltaE	0.0506304	3038.99
2676	MEC	ltaE	0.0506304	217.915
2677	MEC	ltaE	0.0506304	1191.97
2678	MEC	ompA	0.0358386	386.17
2679	MEC	ompA	0.0358386	247.1
2680	MEC	ompA	0.0358386	379.809
2681	MEC	marA	0.0365414	3418.04
2682	MEC	marA	0.0365414	3563.71
2683	MEC	marA	0.0365414	195.602
2684	MEC	lacA	0.0495674	208.525
2685	MEC	lacA	0.0495674	217.793
2686	MEC	lacA	0.0495674	395.745
2687	MEC	lacA	0.0495674	3545.69
2688	MEC	lacA	0.0495674	2249.63
2689	MEC	lacA	0.0495674	257.161
2690	MEC	lacA	0.0495674	1713.57
2691	MEC	lacA	0.0495674	392.657
2692	MEC	lacA	0.0495674	473.467
2693	MEC	lacA	0.0495674	598.654
2694	MEC	lacA	0.0495674	1410.5
2695	MEC	lacA	0.0495674	294.501
2696	MEC	lacA	0.0495674	601.816
2697	MEC	lacA	0.0495674	43.391
2698	MEC	lacA	0.0495674	346.83
2699	MEC	lacA	0.0495674	185.903
2700	MEC	lacA	0.0495674	2198.4
2701	MEC	lacA	0.0495674	77.3162
2702	MEC	lacA	0.0495674	1137.7
2703	MEC	lacA	0.0495674	396.391
2704	MEC	lacA	0.0495674	64.3046
2705	MEC	lacA	0.0495674	801.819
2706	MEC	lacA	0.0495674	582.084
2707	MEC	lacA	0.0495674	276.899
2708	MEC	lacA	0.0495674	150.172
2709	MEC	lacA	0.0495674	254.019
2710	MEC	lacA	0.0495674	157.421
2711	MEC	lacA	0.0495674	1137.82
2712	MEC	lacA	0.0495674	388.015
2713	MEC	lacA	0.0495674	270.6
2714	MEC	lacA	0.0495674	274.387
2715	MEC	lacA	0.0495674	424.264
2716	MEC	lacA	0.0495674	1847.16
2717	MEC	lacA	0.0495674	184.297
2718	MEC	lacA	0.0495674	607.133
2719	MEC	lacA	0.0495674	278.344
2720	MEC	fruR	0.0747656	1225.87
2721	MEC	fruR	0.0747656	474.962
2722	MEC	fruR	0.0747656	84.9262
2723	MEC	rcsC	0.0475789	49.3526
2724	MEC	rcsC	0.0475789	87.319
2725	MEC	rcsC	0.0475789	671.743
2726	MEC	sdhB	0.0218682	136.93
2727	MEC	sdhB	0.0218682	555.388
2728	MEC	sdhB	0.0218682	623.493
2729	MEC	hupA	0.0345213	634.973
2730	MEC	hupA	0.0345213	102.946
2731	MEC	hupA	0.0345213	127.421
2732	MEC	ihfA	0.0222267	124.328
2733	MEC	ihfA	0.0222267	69.8758
2734	MEC	ihfA	0.0222267	132.07
2735	MEC	crp	0.0388247	51.9133
2736	MEC	crp	0.0388247	17.5314
2737	MEC	crp	0.0388247	248.572
2738	MEC	ihfB	0.0300063	139.958
2739	MEC	ihfB	0.0300063	249.372
2740	MEC	ihfB	0.0300063	45.1564
2741	MEC	torR	0.0623709	22.7033
2742	MEC	torR	0.0623709	119.288
2743	MEC	torR	0.0623709	1124.72
2744	MEC	nuoB	0.0287724	60.9823
2745	MEC	nuoB	0.0287724	102.111
2746	MEC	nuoB	0.0287724	1058.82
2747	MEC	maeB	0.0388042	81.4405
2748	MEC	maeB	0.0388042	822.488
2749	MEC	maeB	0.0388042	1573.26
2750	MEC	atoC	0.0392768	101.405
2751	MEC	atoC	0.0392768	1701.2
2752	MEC	atoC	0.0392768	1403.97
2753	MEC	evgS	0.0804458	1258.31
2754	MEC	evgS	0.0804458	657.922
2755	MEC	evgS	0.0804458	102.29
2756	MEC	yedV	0.0376036	276.204
2757	MEC	yedV	0.0376036	839.122
2758	MEC	yedV	0.0376036	1748.38
2759	MEC	moaA	0.0688048	71.4108
2760	MEC	moaA	0.0688048	103.429
2761	MEC	moaA	0.0688048	84.9622
2762	MEC	cpxR	0.0295174	179.027
2763	MEC	cpxR	0.0295174	445.95
2764	MEC	cpxR	0.0295174	281.399
2765	MEC	ppk	0.0464348	204.616
2766	MEC	ppk	0.0464348	145.139
2767	MEC	ppk	0.0464348	160.035
2768	MEC	fhuA	0.0466623	1202.71
2769	MEC	fhuA	0.0466623	241.548
2770	MEC	fhuA	0.0466623	337.969
2771	MEC	pepN	0.0395393	1097.68
2772	MEC	pepN	0.0395393	154.088
2773	MEC	pepN	0.0395393	180.595
2774	MEC	fiu	0.0393327	213.314
2775	MEC	fiu	0.0393327	688.062
2776	MEC	fiu	0.0393327	981.784
2777	MEC	ldcA	0.0847649	401.438
2778	MEC	ldcA	0.0847649	69.2877
2779	MEC	ldcA	0.0847649	190.316
2780	MEC	pepT	0.0725945	40.2762
2781	MEC	pepT	0.0725945	128.79
2782	MEC	pepT	0.0725945	2689.07
2783	MEC	dbpA	0.0733776	703.291
2784	MEC	dbpA	0.0733776	799.969
2785	MEC	dbpA	0.0733776	26.8265
2786	MEC	pgpB	0.0396595	360.948
2787	MEC	pgpB	0.0396595	419.754
2788	MEC	pgpB	0.0396595	221.196
2789	MEC	pal	0.0105708	688.283
2790	MEC	pal	0.0105708	380.214
2791	MEC	pal	0.0105708	419.067
2792	MEC	potH	0.0393718	135.88
2793	MEC	potH	0.0393718	430.207
2794	MEC	potH	0.0393718	73.0685
2795	MEC	hepA	0.0967238	169.666
2796	MEC	hepA	0.0967238	85.2487
2797	MEC	hepA	0.0967238	840.239
2798	MEC	cirA	0.0459907	2353.03
2799	MEC	cirA	0.0459907	269.555
2800	MEC	cirA	0.0459907	468.716
2801	MEC	lon	0.111813	76.5608
2802	MEC	lon	0.111813	143.75
2803	MEC	lon	0.111813	239.567
2804	MEC	ptrB	0.0523366	313.917
2805	MEC	ptrB	0.0523366	237.071
2806	MEC	ptrB	0.0523366	428.107
2807	MEC	yfbW	0.0665848	138.445
2808	MEC	yfbW	0.0665848	66.9762
2809	MEC	yfbW	0.0665848	237.522
2810	MEC	ygbT	0.036667	69.3133
2811	MEC	ygbT	0.036667	55.591
2812	MEC	ygbT	0.036667	435.737
2813	MEC	rsxG	0.0483276	649.45
2814	MEC	rsxG	0.0483276	387.73
2815	MEC	rsxG	0.0483276	1484.49
2816	MEC	yciS	0.0699376	427.995
2817	MEC	yciS	0.0699376	86.0535
2818	MEC	yciS	0.0699376	450.854
2819	MEC	yedK	0.0505349	1241.73
2820	MEC	yedK	0.0505349	130.302
2821	MEC	yedK	0.0505349	1141.27
2822	MEC	ycbC	0.0303593	555.229
2823	MEC	ycbC	0.0303593	134.968
2824	MEC	ycbC	0.0303593	484.001
2825	MEC	ygdD	0.0623177	1556.44
2826	MEC	ygdD	0.0623177	2173.66
2827	MEC	ygdD	0.0623177	2335.01
2828	MEC	clpS	0.0300771	330.077
2829	MEC	clpS	0.0300771	782.603
2830	MEC	clpS	0.0300771	11032.2
2831	MEC	ybdK	0.0243488	118.608
2832	MEC	ybdK	0.0243488	3391.7
2833	MEC	ybdK	0.0243488	764.993
2834	MEC	abgR	0.052624	2857.5
2835	MEC	abgR	0.052624	148.74
2836	MEC	abgR	0.052624	289.307
2837	MEC	ddpX	0.0937894	48.3592
2838	MEC	ddpX	0.0937894	61.8463
2839	MEC	ddpX	0.0937894	26.3812
2840	MEC	yfgF	0.0982359	84.0603
2841	MEC	yfgF	0.0982359	112.037
2842	MEC	yfgF	0.0982359	102.11
2843	MEC	yfiC	0.0415401	619.359
2844	MEC	yfiC	0.0415401	397.181
2845	MEC	yfiC	0.0415401	855.324
2846	MEC	yfaO	0.04541	651.258
2847	MEC	yfaO	0.04541	326.815
2848	MEC	yfaO	0.04541	151.418
2849	MEC	ycjG	0.0801123	102.732
2850	MEC	ycjG	0.0801123	415.1
2851	MEC	ycjG	0.0801123	511.069
2852	MEC	yfiQ	0.0489039	313.695
2853	MEC	yfiQ	0.0489039	1059.34
2854	MEC	yfiQ	0.0489039	186.739
2855	MEC	ybaD	0.0749653	402.637
2856	MEC	ybaD	0.0749653	1515.1
2857	MEC	ybaD	0.0749653	51.6423
2858	MEC	arnT	0.0449618	223.966
2859	MEC	arnT	0.0449618	1103.94
2860	MEC	arnT	0.0449618	321.018
2861	MEC	yegS	0.0568133	98.827
2862	MEC	yegS	0.0568133	40.7458
2863	MEC	yegS	0.0568133	60.742
2864	MEC	yniC	0.0357807	841.382
2865	MEC	yniC	0.0357807	175.291
2866	MEC	yniC	0.0357807	3806.4
2867	MEC	ygbJ	0.0622484	54.1849
2868	MEC	ygbJ	0.0622484	224.462
2869	MEC	ygbJ	0.0622484	714.267
2870	MEC	yeaI	0.0726826	181.463
2871	MEC	yeaI	0.0726826	193.834
2872	MEC	yeaI	0.0726826	103.87
2873	MEC	ydeE	0.0360366	280.185
2874	MEC	ydeE	0.0360366	340.294
2875	MEC	ydeE	0.0360366	1781.33
2876	MEC	mprA	0.0461071	2578.7
2877	MEC	mprA	0.0461071	2513.3
2878	MEC	mprA	0.0461071	278.185
2879	MEC	wcaJ	0.0511902	1805.53
2880	MEC	wcaJ	0.0511902	1452.2
2881	MEC	wcaJ	0.0511902	127.945
2882	MEC	yohM	0.0644306	102.53
2883	MEC	yohM	0.0644306	3913.35
2884	MEC	yohM	0.0644306	202.47
2885	MEC	yfhL	0.0457732	174.303
2886	MEC	yfhL	0.0457732	142.011
2887	MEC	yfhL	0.0457732	2975.69
2888	MEC	yfiE	0.0451021	1018.98
2889	MEC	yfiE	0.0451021	1292.69
2890	MEC	yfiE	0.0451021	171.848
2891	MEC	ybaS	0.0489386	621.615
2892	MEC	ybaS	0.0489386	755.836
2893	MEC	ybaS	0.0489386	3835.21
2894	MEC	asmA	0.0479898	69.5259
2895	MEC	asmA	0.0479898	114.087
2896	MEC	asmA	0.0479898	178.892
2897	MEC	csdA	0.0714322	485.572
2898	MEC	csdA	0.0714322	70.6969
2899	MEC	csdA	0.0714322	101.492
2900	MEC	uvrD	0.040711	8150.2
2901	MEC	uvrD	0.040711	5002.02
2902	MEC	uvrD	0.040711	7727.02
2903	MEC	sufC	0.0200642	447.194
2904	MEC	sufC	0.0200642	130.477
2905	MEC	sufC	0.0200642	221.071
2906	MEC	pepP	0.0859628	171.798
2907	MEC	pepP	0.0859628	353.639
2908	MEC	pepP	0.0859628	60.7716
2909	MEC	ydjG	0.0479577	87.578
2910	MEC	ydjG	0.0479577	196.362
2911	MEC	ydjG	0.0479577	191.854
2912	MEC	nfsA	0.0419031	1912.34
2913	MEC	nfsA	0.0419031	394.839
2914	MEC	nfsA	0.0419031	2478.91
2915	MEC	hscC	0.0540807	285.856
2916	MEC	hscC	0.0540807	861.827
2917	MEC	hscC	0.0540807	282.318
2918	MEC	erfK	0.044142	87.3671
2919	MEC	erfK	0.044142	127.618
2920	MEC	erfK	0.044142	2092.35
2921	MEC	lsrC	0.0457698	98.669
2922	MEC	lsrC	0.0457698	991.988
2923	MEC	lsrC	0.0457698	155.924
2924	MEC	hfq	0.0240223	50.9538
2925	MEC	hfq	0.0240223	80.8476
2926	MEC	hfq	0.0240223	94.4441
2927	MEC	ylbE	0.0419813	333.771
2928	MEC	ylbE	0.0419813	1663.12
2929	MEC	ylbE	0.0419813	251.565
2930	MEC	yobG	0.0651062	72.1823
2931	MEC	yobG	0.0651062	143.503
2932	MEC	yobG	0.0651062	503.559
2933	MEC	yggX	0.0391147	366.231
2934	MEC	yggX	0.0391147	261.578
2935	MEC	yggX	0.0391147	2548.26
2936	MEC	ygfY	0.026162	4276.76
2937	MEC	ygfY	0.026162	659.737
2938	MEC	ygfY	0.026162	687.499
2939	MEC	xdhB	0.0622096	3121.49
2940	MEC	xdhB	0.0622096	3656.82
2941	MEC	xdhB	0.0622096	1944.56
2942	MEC	kdsC	0.0579811	511.151
2943	MEC	kdsC	0.0579811	100.946
2944	MEC	kdsC	0.0579811	246.33
2945	MEC	dusB	0.0227879	462.976
2946	MEC	dusB	0.0227879	627.54
2947	MEC	dusB	0.0227879	607.985
2948	MEC	mdtF	0.0441619	991.973
2949	MEC	mdtF	0.0441619	622.194
2950	MEC	mdtF	0.0441619	3811.15
2951	MEC	gadX	0.0792052	61.9142
2952	MEC	gadX	0.0792052	118.898
2953	MEC	gadX	0.0792052	135.428
2954	MEC	gntY	0.0819195	128.557
2955	MEC	gntY	0.0819195	674.221
2956	MEC	gntY	0.0819195	287.958
2957	MEC	yiaH	0.0610158	115.139
2958	MEC	yiaH	0.0610158	241.444
2959	MEC	yiaH	0.0610158	90.8667
2960	MEC	yiaO	0.0666748	48.5513
2961	MEC	yiaO	0.0666748	107.743
2962	MEC	yiaO	0.0666748	1382.05
2963	MEC	mdtE	0.0824435	106.662
2964	MEC	mdtE	0.0824435	185.082
2965	MEC	mdtE	0.0824435	155.905
2966	MEC	hsdS	0.0433169	2195.26
2967	MEC	hsdS	0.0433169	412.518
2968	MEC	hsdS	0.0433169	252.075
2969	MEC	holC	0.0674173	2502.99
2970	MEC	holC	0.0674173	148.091
2971	MEC	holC	0.0674173	200.364
2972	MEC	topB	0.0420978	3030.19
2973	MEC	topB	0.0420978	125.852
2974	MEC	topB	0.0420978	294.009
2975	MEC	recR	0.0443138	294.819
2976	MEC	recR	0.0443138	260.33
2977	MEC	recR	0.0443138	291.491
2978	MEC	alkB	0.0459062	631.326
2979	MEC	alkB	0.0459062	354.634
2980	MEC	alkB	0.0459062	242.286
2981	MEC	setA	0.0518499	110.472
2982	MEC	setA	0.0518499	353.155
2983	MEC	setA	0.0518499	1312.09
2984	MEC	umuC	0.0349388	120.945
2985	MEC	umuC	0.0349388	220.923
2986	MEC	umuC	0.0349388	77.0675
2987	MEC	uvrA	0.0374845	1665.73
2988	MEC	uvrA	0.0374845	225.617
2989	MEC	uvrA	0.0374845	1372.88
2990	MEC	ytfM	0.0446177	650.33
2991	MEC	ytfM	0.0446177	199.822
2992	MEC	ytfM	0.0446177	685.04
2993	MEC	kefC	0.0430185	469.773
2994	MEC	kefC	0.0430185	2936.48
2995	MEC	kefC	0.0430185	253.67
2996	MEC	mutL	0.0445048	6764.62
2997	MEC	mutL	0.0445048	7417.7
2998	MEC	mutL	0.0445048	5433.55
2999	MEC	thrB	0.0347743	553.167
3000	MEC	thrB	0.0347743	53.6979
3001	MEC	thrB	0.0347743	152.97
3002	MEC	metA	0.0506182	317.133
3003	MEC	metA	0.0506182	1060.94
3004	MEC	metA	0.0506182	84.8565
3005	MEC	cysE	0.0782949	63.5954
3006	MEC	cysE	0.0782949	165.904
3007	MEC	cysE	0.0782949	254.413
3008	MEC	menC	0.071595	156.325
3009	MEC	menC	0.071595	30.866
3010	MEC	menC	0.071595	311.017
3011	MEC	ppiD	0.0652106	478.595
3012	MEC	ppiD	0.0652106	244.793
3013	MEC	ppiD	0.0652106	1379.02
3014	MEC	ccmB	0.0465107	194.209
3015	MEC	ccmB	0.0465107	191.723
3016	MEC	ccmB	0.0465107	361.187
3017	MEC	phoE	0.0400697	143.965
3018	MEC	phoE	0.0400697	302.29
3019	MEC	phoE	0.0400697	2678.2
3020	MEC	slt	0.0111871	1588.94
3021	MEC	slt	0.0111871	813.057
3022	MEC	slt	0.0111871	635.29
3023	MEC	gshB	0.0362919	111.217
3024	MEC	gshB	0.0362919	114.296
3025	MEC	gshB	0.0362919	148.77
3026	MEC	rfaH	0.0661094	49.0558
3027	MEC	rfaH	0.0661094	139.463
3028	MEC	rfaH	0.0661094	120.534
3029	MEC	minC	0.033224	513.337
3030	MEC	minC	0.033224	1581.89
3031	MEC	minC	0.033224	139.637
3032	MEC	dnaJ	0.0365691	99.6581
3033	MEC	dnaJ	0.0365691	54.8434
3034	MEC	dnaJ	0.0365691	241.869
3035	MEC	motB	0.0630371	89.3669
3036	MEC	motB	0.0630371	595.246
3037	MEC	motB	0.0630371	38.0317
3038	MEC	ahpC	0.0551869	177.936
3039	MEC	ahpC	0.0551869	304.709
3040	MEC	ahpC	0.0551869	1124.04
3041	MEC	rfaP	0.0717085	62.8599
3042	MEC	rfaP	0.0717085	199.438
3043	MEC	rfaP	0.0717085	260.267
3044	MEC	spr	0.0196131	418.531
3045	MEC	spr	0.0196131	898.901
3046	MEC	spr	0.0196131	329.943
3047	MEC	lpxM	0.0129217	149.872
3048	MEC	lpxM	0.0129217	124.212
3049	MEC	lpxM	0.0129217	669.154
3050	MEC	htpG	0.0449169	126.298
3051	MEC	htpG	0.0449169	139.184
3052	MEC	htpG	0.0449169	1328.75
3053	MEC	rfaF	0.0576459	120.563
3054	MEC	rfaF	0.0576459	124.956
3055	MEC	rfaF	0.0576459	59.9457
3056	MEC	cedA	0.0430186	1603.93
3057	MEC	cedA	0.0430186	2293.28
3058	MEC	cedA	0.0430186	101.955
3059	MEC	rfaD	0.0685364	94.9301
3060	MEC	rfaD	0.0685364	45.4274
3061	MEC	rfaD	0.0685364	96.0059
3062	MEC	oppF	0.0328831	544.212
3063	MEC	oppF	0.0328831	60.0318
3064	MEC	oppF	0.0328831	216.173
3065	MEC	ycjU	0.0239141	2703.62
3066	MEC	ycjU	0.0239141	465.732
3067	MEC	ycjU	0.0239141	541.515
3068	MEC	pldB	0.0540528	252.524
3069	MEC	pldB	0.0540528	1203.12
3070	MEC	pldB	0.0540528	276.234
3071	MEC	galE	0.0945087	163.069
3072	MEC	galE	0.0945087	23.5507
3073	MEC	galE	0.0945087	152.804
3074	MEC	uvrB	0.0478326	949.804
3075	MEC	uvrB	0.0478326	305.822
3076	MEC	uvrB	0.0478326	163.979
3077	MEC	atoB	0.0399194	226.692
3078	MEC	atoB	0.0399194	286.926
3079	MEC	atoB	0.0399194	98.4614
3080	MEC	galU	0.0625755	606.417
3081	MEC	galU	0.0625755	99.8507
3082	MEC	galU	0.0625755	312.127
3083	MEC	rsxD	0.0488595	114.364
3084	MEC	rsxD	0.0488595	173.044
3085	MEC	rsxD	0.0488595	269.008
3086	MEC	ftn	0.0515551	211.631
3087	MEC	ftn	0.0515551	1806.27
3088	MEC	ftn	0.0515551	66.0519
3089	MEC	manX	0.0399824	231.672
3090	MEC	manX	0.0399824	826.419
3091	MEC	manX	0.0399824	240.334
3092	MEC	sapD	0.0436153	246.373
3093	MEC	sapD	0.0436153	90.6722
3094	MEC	sapD	0.0436153	158.514
3095	MEC	chaA	0.024942	159.556
3096	MEC	chaA	0.024942	193.716
3097	MEC	chaA	0.024942	336.144
3098	MEC	sra	0.0423731	119.148
3099	MEC	sra	0.0423731	2061.22
3100	MEC	sra	0.0423731	1200.62
3101	MEC	cysA	0.0562893	120
3102	MEC	cysA	0.0562893	130.638
3103	MEC	cysA	0.0562893	1212.6
3104	MEC	uvrC	0.0393171	179.182
3105	MEC	uvrC	0.0393171	196.263
3106	MEC	uvrC	0.0393171	34.4411
3107	MEC	rob	0.0232411	501.011
3108	MEC	rob	0.0232411	785.767
3109	MEC	rob	0.0232411	791.077
3110	MEC	lysS	0.0596612	150.675
3111	MEC	lysS	0.0596612	523.065
3112	MEC	lysS	0.0596612	240.203
3113	MEC	rng	0.0711165	20.273
3114	MEC	rng	0.0711165	190.658
3115	MEC	rng	0.0711165	438.013
3116	MEC	ssuD	0.0772365	101.832
3117	MEC	ssuD	0.0772365	478.771
3118	MEC	ssuD	0.0772365	1021.36
3119	MEC	ampG	0.0277606	190.468
3120	MEC	ampG	0.0277606	447.396
3121	MEC	ampG	0.0277606	109.178
3122	MEC	smpA	0.083605	117.51
3123	MEC	smpA	0.083605	82.2673
3124	MEC	smpA	0.083605	299.296
3125	MEC	alaS	0.0399094	175.162
3126	MEC	alaS	0.0399094	329.298
3127	MEC	alaS	0.0399094	240.34
3128	MEC	tatC	0.0484149	31.5208
3129	MEC	tatC	0.0484149	85.3229
3130	MEC	tatC	0.0484149	15.0647
3131	MEC	recG	0.0335891	270.955
3132	MEC	recG	0.0335891	326.282
3133	MEC	recG	0.0335891	214.82
3134	MEC	rfaE	0.0681302	26.2758
3135	MEC	rfaE	0.0681302	92.8401
3136	MEC	rfaE	0.0681302	23.3912
3137	MEC	hcp	0.0618033	197.624
3138	MEC	hcp	0.0618033	191.556
3139	MEC	hcp	0.0618033	133.284
3140	MEC	rph	0.0518795	149.76
3141	MEC	rph	0.0518795	1310.32
3142	MEC	rph	0.0518795	1365.71
3143	MEC	chaC	0.0716707	1431.92
3144	MEC	chaC	0.0716707	1436.66
3145	MEC	chaC	0.0716707	53.7295
3146	MEC	yobH	0.0395785	505.324
3147	MEC	yobH	0.0395785	208.083
3148	MEC	yobH	0.0395785	824.559
3149	MEC	yddA	0.0561356	875.552
3150	MEC	yddA	0.0561356	2655.86
3151	MEC	yddA	0.0561356	296.546
3152	MEC	tolB	0.0108262	46.4591
3153	MEC	tolB	0.0108262	670.2
3154	MEC	tolB	0.0108262	67.3086
3155	MEC	nmpC	0.0387711	347.864
3156	MEC	nmpC	0.0387711	47.0625
3157	MEC	nmpC	0.0387711	387.028
3158	MEC	kdgT	0.0312681	231.963
3159	MEC	kdgT	0.0312681	4123.69
3160	MEC	kdgT	0.0312681	1045.02
3161	MEC	yrdD	0.0431986	159.465
3162	MEC	yrdD	0.0431986	2517.11
3163	MEC	yrdD	0.0431986	141.897
3164	MEC	atpI	0.0342235	127.449
3165	MEC	atpI	0.0342235	1312.93
3166	MEC	atpI	0.0342235	949.676
3167	MEC	yjfF	0.0287324	544.712
3168	MEC	yjfF	0.0287324	982.962
3169	MEC	yjfF	0.0287324	72.8584
3170	MEC	yaeI	0.0570019	431.541
3171	MEC	yaeI	0.0570019	2635.14
3172	MEC	yaeI	0.0570019	1199.21
3173	MEC	ulaA	0.0429961	131.32
3174	MEC	ulaA	0.0429961	180.492
3175	MEC	ulaA	0.0429961	142.273
3176	MEC	kdpE	0.0346093	991.594
3177	MEC	kdpE	0.0346093	125.49
3178	MEC	kdpE	0.0346093	1562.37
3179	MEC	yajI	0.038722	4798.76
3180	MEC	yajI	0.038722	2839.55
3181	MEC	yajI	0.038722	2335.7
3182	MEC	marR	0.098895	424.158
3183	MEC	marR	0.098895	887.883
3184	MEC	marR	0.098895	22.166
3185	MEC	glyS	0.0693476	124.23
3186	MEC	glyS	0.0693476	543.84
3187	MEC	glyS	0.0693476	2189.72
3188	MEC	sseA	0.0340228	144.052
3189	MEC	sseA	0.0340228	409.296
3190	MEC	sseA	0.0340228	506.482
3191	MEC	recO	0.0500341	649.803
3192	MEC	recO	0.0500341	772.947
3193	MEC	recO	0.0500341	799.824
3194	MEC	ycdR	0.0378899	457.954
3195	MEC	ycdR	0.0378899	254.404
3196	MEC	ycdR	0.0378899	185.894
3197	MEC	recN	0.033111	470.536
3198	MEC	recN	0.033111	184.386
3199	MEC	recN	0.033111	799.481
3200	MEC	ydfJ	0.0318327	338.044
3201	MEC	ydfJ	0.0318327	267.637
3202	MEC	ydfJ	0.0318327	415.522
3203	MEC	recF	0.0681278	95.5844
3204	MEC	recF	0.0681278	202.826
3205	MEC	recF	0.0681278	57.7898
3206	MEC	ndh	0.0443982	101.88
3207	MEC	ndh	0.0443982	149.026
3208	MEC	ndh	0.0443982	366.359
3209	MEC	fdnH	0.0385743	810.248
3210	MEC	fdnH	0.0385743	224.714
3211	MEC	fdnH	0.0385743	170.483
3212	MEC	astC	0.0424799	2013.24
3213	MEC	astC	0.0424799	132.41
3214	MEC	astC	0.0424799	194.153
3215	MEC	acrR	0.0271326	440.216
3216	MEC	acrR	0.0271326	191.041
3217	MEC	acrR	0.0271326	277.334
3218	MEC	ycfS	0.0910198	32.6068
3219	MEC	ycfS	0.0910198	123.833
3220	MEC	ycfS	0.0910198	79.574
3221	MEC	rseA	0.0863101	408.285
3222	MEC	rseA	0.0863101	55.4431
3223	MEC	rseA	0.0863101	614.16
3224	MEC	atpD	0.0618006	30.4537
3225	MEC	atpD	0.0618006	65.0673
3226	MEC	atpD	0.0618006	409.06
3227	MEC	lpxL	0.0557582	335.669
3228	MEC	lpxL	0.0557582	130.157
3229	MEC	lpxL	0.0557582	163.429
3230	MEC	rpoD	0.06451	926.618
3231	MEC	rpoD	0.06451	1850.59
3232	MEC	rpoD	0.06451	166.759
3233	MEC	tolQ	0.0115545	69.6161
3234	MEC	tolQ	0.0115545	13219.9
3235	MEC	tolQ	0.0115545	368.845
2409	NIT	gltB	3.5903	46.6685
2410	NIT	gltB	3.5903	74.1074
2411	NIT	gltB	3.5903	83.4876
2412	NIT	hda	1.90921	5.86943
2413	NIT	hda	1.90921	12.1317
2414	NIT	hda	1.90921	28.7605
2415	NIT	secB	3.0682	60.1155
2416	NIT	secB	3.0682	61.3155
2417	NIT	secB	3.0682	48.0569
2418	NIT	galT	3.55854	18.3311
2419	NIT	galT	3.55854	44.8627
2420	NIT	galT	3.55854	40.9634
2421	NIT	rna	3.62669	49.2173
2422	NIT	rna	3.62669	33.5535
2423	NIT	rna	3.62669	38.1698
2424	NIT	cpdA	3.31601	33.3775
2425	NIT	cpdA	3.31601	42.9468
2426	NIT	cpdA	3.31601	36.4408
2427	NIT	fur	3.28739	55.0278
2428	NIT	fur	3.28739	28.8429
2429	NIT	fur	3.28739	43.2507
2430	NIT	galF	3.77658	61.0145
2431	NIT	galF	3.77658	62.4894
2432	NIT	galF	3.77658	65.3698
2433	NIT	pntB	3.66393	48.5882
2434	NIT	pntB	3.66393	20.6914
2435	NIT	pntB	3.66393	33.6889
2436	NIT	nfnB	4.00634	69.094
2437	NIT	nfnB	4.00634	45.6611
2438	NIT	nfnB	4.00634	68.9637
2439	NIT	acs	4.23673	45.2778
2440	NIT	acs	4.23673	42.0461
2441	NIT	acs	4.23673	43.4892
2442	NIT	acrA	2.97928	25.8847
2443	NIT	acrA	2.97928	37.6285
2444	NIT	acrA	2.97928	59.329
2445	NIT	bolA	3.83937	15.116
2446	NIT	bolA	3.83937	13.3032
2447	NIT	bolA	3.83937	14.8305
2448	NIT	rpiA	3.47405	45.3799
2449	NIT	rpiA	3.47405	19.5115
2450	NIT	rpiA	3.47405	43.7899
2451	NIT	clpX	2.74631	48.3763
2452	NIT	clpX	2.74631	35.3355
2453	NIT	clpX	2.74631	67.8592
2454	NIT	azoR	2.68993	97.8248
2455	NIT	azoR	2.68993	77.0867
2456	NIT	azoR	2.68993	57.3762
2457	NIT	cspE	3.63469	59.3106
2458	NIT	cspE	3.63469	55.1958
2459	NIT	cspE	3.63469	50.3283
2460	NIT	polB	3.55184	45.4447
2461	NIT	polB	3.55184	22.0365
2462	NIT	polB	3.55184	44.0308
2463	NIT	mutT	2.22334	134.932
2464	NIT	mutT	2.22334	134.932
2465	NIT	mutT	2.22334	134.454
2466	NIT	rpoS	3.70618	52.9526
2467	NIT	rpoS	3.70618	40.3278
2468	NIT	rpoS	3.70618	80.0717
2469	NIT	dam	1.77037	22.8902
2470	NIT	dam	1.77037	35.6073
2471	NIT	dam	1.77037	43.7424
2472	NIT	cpxA	2.72029	21.4528
2473	NIT	cpxA	2.72029	27.4573
2474	NIT	cpxA	2.72029	42.3241
2475	NIT	envZ	4.26693	45.4256
2476	NIT	envZ	4.26693	36.5279
2477	NIT	envZ	4.26693	38.0634
2478	NIT	trxA	2.63586	63.7909
2479	NIT	trxA	2.63586	72.0751
2480	NIT	trxA	2.63586	60.4546
2481	NIT	tnaB	3.87988	28.6385
2482	NIT	tnaB	3.87988	32.0953
2483	NIT	tnaB	3.87988	11.4437
2484	NIT	caiC	3.84274	40.009
2485	NIT	caiC	3.84274	11.0832
2486	NIT	caiC	3.84274	33.0743
2487	NIT	lpcA	3.3571	50.7969
2488	NIT	lpcA	3.3571	22.8751
2489	NIT	lpcA	3.3571	29.3736
2490	NIT	rplA	3.8111	29.5489
2491	NIT	rplA	3.8111	16.4965
2492	NIT	rplA	3.8111	25.8036
2493	NIT	atpF	3.40065	13.8262
2494	NIT	atpF	3.40065	19.7333
2495	NIT	atpF	3.40065	18.3235
2496	NIT	rsuA	3.27932	36.3551
2497	NIT	rsuA	3.27932	53.4513
2498	NIT	rsuA	3.27932	27.8771
2499	NIT	pyrB	3.55228	46.3607
2500	NIT	pyrB	3.55228	44.7206
2501	NIT	pyrB	3.55228	72.4966
2502	NIT	rfaG	5.00437	25.3606
2503	NIT	rfaG	5.00437	30.6596
2504	NIT	rfaG	5.00437	39.6905
2505	NIT	yfgA	3.78506	42.6345
2506	NIT	yfgA	3.78506	30.1787
2507	NIT	yfgA	3.78506	24.1661
2508	NIT	dinB	3.22865	54.7276
2509	NIT	dinB	3.22865	81.2043
2510	NIT	dinB	3.22865	47.1021
2511	NIT	amn	3.79546	54.3913
2512	NIT	amn	3.79546	49.3616
2513	NIT	amn	3.79546	44.2534
2514	NIT	greB	2.91489	78.7562
2515	NIT	greB	2.91489	64.6652
2516	NIT	greB	2.91489	62.9258
2517	NIT	rfaC	3.41779	35.5475
2518	NIT	rfaC	3.41779	6.73709
2519	NIT	rfaC	3.41779	41.0815
2520	NIT	dnaK	1.74427	11.5544
2521	NIT	dnaK	1.74427	44.1193
2522	NIT	dnaK	1.74427	3.30798
2523	NIT	atpA	3.85441	57.4942
2524	NIT	atpA	3.85441	36.7226
2525	NIT	atpA	3.85441	41.2536
2526	NIT	phoQ	3.24422	27.0302
2527	NIT	phoQ	3.24422	27.6572
2528	NIT	phoQ	3.24422	17.2608
2529	NIT	nuoE	3.70832	14.3391
2530	NIT	nuoE	3.70832	17.0098
2531	NIT	nuoE	3.70832	12.575
2532	NIT	cmr	3.65571	20.3074
2533	NIT	cmr	3.65571	33.791
2534	NIT	cmr	3.65571	43.783
2535	NIT	chbB	3.73167	61.7643
2536	NIT	chbB	3.73167	38.1529
2537	NIT	chbB	3.73167	47.1906
2538	NIT	stpA	3.82659	44.9889
2539	NIT	stpA	3.82659	69.6887
2540	NIT	stpA	3.82659	77.4262
2541	NIT	hns	1.33295	21.6932
2542	NIT	hns	1.33295	17.2475
2543	NIT	hns	1.33295	21.1576
2544	NIT	seqA	1.88463	17.0643
2545	NIT	seqA	1.88463	24.2275
2546	NIT	seqA	1.88463	5.02486
2547	NIT	acrB	2.97873	30.5593
2548	NIT	acrB	2.97873	35.8918
2549	NIT	acrB	2.97873	31.2959
2550	NIT	soxR	3.1513	26.8061
2551	NIT	soxR	3.1513	13.9796
2552	NIT	soxR	3.1513	21.4324
2553	NIT	ilvA	3.66941	49.5927
2554	NIT	ilvA	3.66941	51.5042
2555	NIT	ilvA	3.66941	56.9601
2556	NIT	hisI	3.78823	47.3688
2557	NIT	hisI	3.78823	54.4033
2558	NIT	hisI	3.78823	68.4183
2559	NIT	purA	3.64091	26.6845
2560	NIT	purA	3.64091	37.1506
2561	NIT	purA	3.64091	47.5024
2562	NIT	relA	2.37887	48.5223
2563	NIT	relA	2.37887	41.0364
2564	NIT	relA	2.37887	48.1145
2565	NIT	soxS	3.26576	7.41328
2566	NIT	soxS	3.26576	14.4113
2567	NIT	soxS	3.26576	9.52121
2568	NIT	rpoZ	5.2273	24.2672
2569	NIT	rpoZ	5.2273	33.6828
2570	NIT	rpoZ	5.2273	22.1946
2571	NIT	ompR	6.51893	41.4838
2572	NIT	ompR	6.51893	40.0229
2573	NIT	ompR	6.51893	38.3275
2574	NIT	helD	3.33093	50.7397
2575	NIT	helD	3.33093	54.9403
2576	NIT	helD	3.33093	20.8302
2577	NIT	rcsB	3.69904	47.0187
2578	NIT	rcsB	3.69904	66.3156
2579	NIT	rcsB	3.69904	64.6936
2580	NIT	fumA	2.66688	68.9411
2581	NIT	fumA	2.66688	88.0166
2582	NIT	fumA	2.66688	82.4363
2583	NIT	phoB	3.77608	70.5011
2584	NIT	phoB	3.77608	59.7254
2585	NIT	phoB	3.77608	52.8596
2586	NIT	yccV	3.92583	19.3849
2587	NIT	yccV	3.92583	11.9796
2588	NIT	yccV	3.92583	16.6034
2589	NIT	sdhA	3.72524	47.6528
2590	NIT	sdhA	3.72524	48.2197
2591	NIT	sdhA	3.72524	77.5795
2592	NIT	tolC	2.64942	4.44852
2593	NIT	tolC	2.64942	14.3088
2594	NIT	tolC	2.64942	3.99861
2595	NIT	nudE	3.7536	50.8787
2596	NIT	nudE	3.7536	58.4671
2597	NIT	nudE	3.7536	33.466
2598	NIT	codB	3.82891	78.1095
2599	NIT	codB	3.82891	73.4209
2600	NIT	codB	3.82891	72.4781
2601	NIT	lpp	3.51555	85.3204
2602	NIT	lpp	3.51555	79.5546
2603	NIT	lpp	3.51555	57.4795
2604	NIT	sodB	3.75332	78.9861
2605	NIT	sodB	3.75332	35.1966
2606	NIT	sodB	3.75332	70.8067
2607	NIT	proQ	3.24374	53.9316
2608	NIT	proQ	3.24374	55.4126
2609	NIT	proQ	3.24374	32.0593
2610	NIT	tig	4.27699	27.1747
2611	NIT	tig	4.27699	31.1186
2612	NIT	tig	4.27699	17.7134
2613	NIT	iscR	3.58707	73.9061
2614	NIT	iscR	3.58707	72.2747
2615	NIT	iscR	3.58707	54.8454
2616	NIT	dedD	2.04958	18.2827
2617	NIT	dedD	2.04958	22.7393
2618	NIT	dedD	2.04958	18.7765
2619	NIT	ybaO	3.63523	59.187
2620	NIT	ybaO	3.63523	68.3914
2621	NIT	ybaO	3.63523	26.5975
2622	NIT	tktB	3.79736	56.8954
2623	NIT	tktB	3.79736	56.4251
2624	NIT	tktB	3.79736	58.9616
2625	NIT	nuoG	3.4871	29.9716
2626	NIT	nuoG	3.4871	41.0233
2627	NIT	nuoG	3.4871	28.5837
2628	NIT	adhE	4.25528	11.6641
2629	NIT	adhE	4.25528	10.7001
2630	NIT	adhE	4.25528	12.2944
2631	NIT	frdA	3.57192	46.9685
2632	NIT	frdA	3.57192	26.276
2633	NIT	frdA	3.57192	35.6441
2634	NIT	fis	2.06883	19.3249
2635	NIT	fis	2.06883	8.90456
2636	NIT	fis	2.06883	26.6547
2637	NIT	hupA	3.57549	35.0145
2638	NIT	hupA	3.57549	69.7638
2639	NIT	hupA	3.57549	60.2893
2640	NIT	mdtC	3.79827	74.8219
2641	NIT	mdtC	3.79827	68.725
2642	NIT	mdtC	3.79827	68.636
2643	NIT	hslU	3.91209	55.7297
2644	NIT	hslU	3.91209	57.8452
2645	NIT	hslU	3.91209	45.7382
2646	NIT	recA	0.252797	16.5745
2647	NIT	pepB	3.71736	50.277
2648	NIT	pepB	3.71736	30.2553
2649	NIT	pepB	3.71736	17.988
2650	NIT	ompF	4.1338	6.22236
2651	NIT	ompF	4.1338	25.755
2652	NIT	ompF	4.1338	55.0147
2653	NIT	agaR	2.67304	68.9319
2654	NIT	agaR	2.67304	90.2245
2655	NIT	agaR	2.67304	65.8897
2656	NIT	ltaE	3.96459	38.8832
2657	NIT	ltaE	3.96459	64.3143
2658	NIT	ltaE	3.96459	50.4042
2659	NIT	ompA	3.26071	62.4857
2660	NIT	ompA	3.26071	77.3003
2661	NIT	ompA	3.26071	58.9932
2662	NIT	marA	5.23639	18.9237
2663	NIT	marA	5.23639	36.7089
2664	NIT	marA	5.23639	17.3314
2665	NIT	lacA	3.73239	79.5528
2666	NIT	lacA	3.73239	79.9193
2667	NIT	lacA	3.73239	74.2147
2668	NIT	lacA	3.73239	41.0268
2669	NIT	lacA	3.73239	47.3788
2670	NIT	lacA	3.73239	54.4654
2671	NIT	lacA	3.73239	70.9412
2672	NIT	lacA	3.73239	62.509
2673	NIT	lacA	3.73239	58.6161
2674	NIT	lacA	3.73239	69.7859
2675	NIT	lacA	3.73239	40.3168
2676	NIT	lacA	3.73239	64.9043
2677	NIT	lacA	3.73239	69.3272
2678	NIT	lacA	3.73239	76.2123
2679	NIT	lacA	3.73239	68.6799
2680	NIT	lacA	3.73239	80.3775
2681	NIT	lacA	3.73239	62.8059
2682	NIT	lacA	3.73239	76.7894
2683	NIT	lacA	3.73239	56.7604
2684	NIT	lacA	3.73239	80.2564
2685	NIT	lacA	3.73239	50.7134
2686	NIT	lacA	3.73239	68.0861
2687	NIT	lacA	3.73239	38.2972
2688	NIT	lacA	3.73239	50.4288
2689	NIT	lacA	3.73239	69.1107
2690	NIT	lacA	3.73239	72.2867
2691	NIT	lacA	3.73239	69.4215
2692	NIT	lacA	3.73239	78.2084
2693	NIT	lacA	3.73239	74.3492
2694	NIT	lacA	3.73239	80.3775
2695	NIT	lacA	3.73239	35.7953
2696	NIT	lacA	3.73239	72.8965
2697	NIT	lacA	3.73239	73.4479
2698	NIT	lacA	3.73239	75.1674
2699	NIT	lacA	3.73239	77.3483
2700	NIT	lacA	3.73239	75.4396
2701	NIT	fruR	2.92059	44.0691
2702	NIT	fruR	2.92059	46.7377
2703	NIT	fruR	2.92059	45.388
2704	NIT	rcsC	2.78676	17.2652
2705	NIT	rcsC	2.78676	13.5785
2706	NIT	rcsC	2.78676	23.1466
2707	NIT	sdhB	3.46491	44.916
2708	NIT	sdhB	3.46491	45.5694
2709	NIT	sdhB	3.46491	26.2321
2710	NIT	hupA	3.51459	43.7064
2711	NIT	hupA	3.51459	45.8916
2712	NIT	hupA	3.51459	34.3494
2713	NIT	ihfA	2.94007	59.0632
2714	NIT	ihfA	2.94007	15.6513
2715	NIT	ihfA	2.94007	43.4051
2716	NIT	crp	3.22988	32.7009
2717	NIT	crp	3.22988	45.5695
2718	NIT	crp	3.22988	29.9182
2719	NIT	ihfB	3.00932	41.9949
2720	NIT	ihfB	3.00932	60.5732
2721	NIT	ihfB	3.00932	40.2789
2722	NIT	torR	2.80577	59.3378
2723	NIT	torR	2.80577	39.1059
2724	NIT	torR	2.80577	53.3679
2725	NIT	nuoB	3.03167	31.6828
2726	NIT	nuoB	3.03167	45.5926
2727	NIT	maeB	3.24385	29.1198
2728	NIT	maeB	3.24385	40.8349
2729	NIT	atoC	3.48042	19.0569
2730	NIT	atoC	3.48042	21.8497
2731	NIT	atoC	3.48042	21.4038
2732	NIT	evgS	3.7319	55.3697
2733	NIT	evgS	3.7319	55.539
2734	NIT	evgS	3.7319	50.2157
2735	NIT	yedV	3.22438	38.3566
2736	NIT	yedV	3.22438	19.886
2737	NIT	yedV	3.22438	15.5242
2738	NIT	moaA	4.29228	20.4017
2739	NIT	moaA	4.29228	55.8439
2740	NIT	moaA	4.29228	35.2269
2741	NIT	cpxR	3.79534	35.875
2742	NIT	cpxR	3.79534	22.0318
2743	NIT	cpxR	3.79534	23.6432
2744	NIT	ppk	4.61846	19.3554
2745	NIT	ppk	4.61846	17.0832
2746	NIT	ppk	4.61846	32.9452
2747	NIT	fhuA	3.70945	60.926
2748	NIT	fhuA	3.70945	53.4527
2749	NIT	fhuA	3.70945	72.008
2750	NIT	pepN	3.41196	54.1659
2751	NIT	pepN	3.41196	27.5976
2752	NIT	pepN	3.41196	70.7616
2753	NIT	fiu	4.4072	12.2164
2754	NIT	fiu	4.4072	17.6048
2755	NIT	fiu	4.4072	32.2178
2756	NIT	ldcA	3.77895	31.8147
2757	NIT	ldcA	3.77895	37.9196
2758	NIT	pepT	3.03314	64.1804
2759	NIT	pepT	3.03314	62.5445
2760	NIT	pepT	3.03314	4.73701
2761	NIT	dbpA	4.42398	29.7764
2762	NIT	dbpA	4.42398	29.7189
2763	NIT	dbpA	4.42398	20.0232
2764	NIT	pgpB	3.66294	49.8119
2765	NIT	pgpB	3.66294	65.6353
2766	NIT	pgpB	3.66294	54.8423
2767	NIT	pal	3.793	17.9272
2768	NIT	pal	3.793	34.3718
2769	NIT	pal	3.793	52.5057
2770	NIT	potH	3.57114	34.921
2771	NIT	potH	3.57114	23.4737
2772	NIT	potH	3.57114	32.6428
2773	NIT	hepA	5.11212	32.6678
2774	NIT	hepA	5.11212	44.4183
2775	NIT	hepA	5.11212	46.486
2776	NIT	cirA	3.7787	67.6863
2777	NIT	cirA	3.7787	53.0924
2778	NIT	cirA	3.7787	69.0519
2779	NIT	lon	3.01204	7.16988
2780	NIT	lon	3.01204	4.91361
2781	NIT	lon	3.01204	7.9056
2782	NIT	ptrB	3.08872	16.5713
2783	NIT	ptrB	3.08872	60.1868
2784	NIT	ptrB	3.08872	10.5144
2785	NIT	yfbW	4.30309	14.391
2786	NIT	yfbW	4.30309	42.1023
2787	NIT	yfbW	4.30309	20.2506
2788	NIT	ygbT	3.64158	44.9102
2789	NIT	ygbT	3.64158	41.8939
2790	NIT	ygbT	3.64158	45.823
2791	NIT	rsxG	3.6424	55.8786
2792	NIT	rsxG	3.6424	53.3341
2793	NIT	rsxG	3.6424	56.9438
2794	NIT	yciS	3.19347	31.5218
2795	NIT	yciS	3.19347	20.8895
2796	NIT	yciS	3.19347	41.2611
2797	NIT	yedK	3.92	43.7148
2798	NIT	yedK	3.92	54.1428
2799	NIT	yedK	3.92	59.5286
2800	NIT	ycbC	3.80798	15.4512
2801	NIT	ycbC	3.80798	6.35087
2802	NIT	ycbC	3.80798	16.7984
2803	NIT	ygdD	3.53013	32.8623
2804	NIT	ygdD	3.53013	36.0667
2805	NIT	ygdD	3.53013	41.7645
2806	NIT	clpS	2.45734	21.9977
2807	NIT	clpS	2.45734	45.1544
2808	NIT	clpS	2.45734	67.7162
2809	NIT	ybdK	2.72166	10.2628
2810	NIT	ybdK	2.72166	7.43516
2811	NIT	ybdK	2.72166	10.6582
2812	NIT	abgR	3.80979	54.5206
2813	NIT	abgR	3.80979	64.793
2814	NIT	abgR	3.80979	75.5075
2815	NIT	ddpX	3.6575	57.9166
2816	NIT	ddpX	3.6575	53.915
2817	NIT	ddpX	3.6575	29.8204
2818	NIT	yfgF	3.5557	72.167
2819	NIT	yfgF	3.5557	69.939
2820	NIT	yfgF	3.5557	58.6518
2821	NIT	yfiC	3.81835	59.4707
2822	NIT	yfiC	3.81835	56.812
2823	NIT	yfiC	3.81835	43.0877
2824	NIT	yfaO	3.62886	82.6706
2825	NIT	yfaO	3.62886	71.7151
2826	NIT	yfaO	3.62886	34.9366
2827	NIT	ycjG	3.65013	52.4119
2828	NIT	ycjG	3.65013	36.3001
2829	NIT	ycjG	3.65013	62.5803
2830	NIT	yfiQ	3.68474	25.7907
2831	NIT	yfiQ	3.68474	20.4373
2832	NIT	yfiQ	3.68474	14.3522
2833	NIT	ybaD	4.35869	26.5823
2834	NIT	ybaD	4.35869	25.9482
2835	NIT	ybaD	4.35869	40.4686
2836	NIT	arnT	3.9041	70.7727
2837	NIT	arnT	3.9041	35.0365
2838	NIT	arnT	3.9041	68.0105
2839	NIT	yegS	3.62717	46.6552
2840	NIT	yegS	3.62717	40.3329
2841	NIT	yegS	3.62717	53.7047
2842	NIT	yniC	3.48647	54.3673
2843	NIT	yniC	3.48647	25.467
2844	NIT	yniC	3.48647	31.1863
2845	NIT	ygbJ	4.33388	43.382
2846	NIT	ygbJ	4.33388	26.0621
2847	NIT	ygbJ	4.33388	14.2039
2848	NIT	yeaI	3.81476	39.2203
2849	NIT	yeaI	3.81476	62.6503
2850	NIT	yeaI	3.81476	64.7102
2851	NIT	ydeE	3.53094	76.0517
2852	NIT	ydeE	3.53094	58.4654
2853	NIT	ydeE	3.53094	63.8912
2854	NIT	mprA	3.05912	80.348
2855	NIT	mprA	3.05912	64.8233
2856	NIT	mprA	3.05912	78.7181
2857	NIT	wcaJ	3.95618	64.0497
2858	NIT	wcaJ	3.95618	74.8788
2859	NIT	wcaJ	3.95618	56.272
2860	NIT	yohM	3.73936	64.5105
2861	NIT	yohM	3.73936	47.392
2862	NIT	yohM	3.73936	76.3162
2863	NIT	yfhL	3.71935	27.8414
2864	NIT	yfhL	3.71935	41.0577
2865	NIT	yfhL	3.71935	62.6706
2866	NIT	yfiE	3.8445	61.5072
2867	NIT	yfiE	3.8445	45.7522
2868	NIT	yfiE	3.8445	52.7971
2869	NIT	ybaS	3.57915	33.5035
2870	NIT	ybaS	3.57915	40.7644
2871	NIT	ybaS	3.57915	70.8224
2872	NIT	asmA	3.7576	74.1494
2873	NIT	asmA	3.7576	74.6231
2874	NIT	asmA	3.7576	62.3972
2875	NIT	csdA	3.79068	21.9633
2876	NIT	csdA	3.79068	11.9841
2877	NIT	csdA	3.79068	17.6032
2878	NIT	uvrD	0.754044	357.51
2879	NIT	uvrD	0.754044	344.935
2880	NIT	uvrD	0.754044	397.855
2881	NIT	sufC	2.55291	42.6258
2882	NIT	sufC	2.55291	20.4081
2883	NIT	sufC	2.55291	30.6991
2884	NIT	pepP	3.83892	11.7273
2885	NIT	pepP	3.83892	27.1384
2886	NIT	pepP	3.83892	25.0867
2887	NIT	ydjG	3.74321	66.1422
2888	NIT	ydjG	3.74321	78.7816
2889	NIT	ydjG	3.74321	65.2296
2890	NIT	nfsA	5.77774	51.1757
2891	NIT	nfsA	5.77774	50.4553
2892	NIT	nfsA	5.77774	51.9223
2893	NIT	hscC	3.54336	42.5573
2894	NIT	hscC	3.54336	49.9701
2895	NIT	hscC	3.54336	84.3476
2896	NIT	erfK	4.02474	9.47091
2897	NIT	erfK	4.02474	6.87
2898	NIT	erfK	4.02474	5.34941
2899	NIT	lsrC	3.68041	65.296
2900	NIT	lsrC	3.68041	35.6743
2901	NIT	lsrC	3.68041	73.8374
2902	NIT	hfq	1.59744	42.6006
2903	NIT	hfq	1.59744	45.8044
2904	NIT	hfq	1.59744	58.705
2905	NIT	ylbE	3.9004	53.6098
2906	NIT	ylbE	3.9004	43.3606
2907	NIT	ylbE	3.9004	63.1617
2908	NIT	yobG	4.84007	61.3251
2909	NIT	yobG	4.84007	44.3977
2910	NIT	yobG	4.84007	54.2653
2911	NIT	yggX	3.47319	25.702
2912	NIT	yggX	3.47319	17.1185
2913	NIT	yggX	3.47319	16.6717
2914	NIT	ygfY	3.0202	76.0898
2915	NIT	ygfY	3.0202	62.2801
2916	NIT	ygfY	3.0202	62.7496
2917	NIT	xdhB	4.10809	49.8971
2918	NIT	xdhB	4.10809	40.0288
2919	NIT	xdhB	4.10809	47.3256
2920	NIT	kdsC	3.78498	35.3613
2921	NIT	kdsC	3.78498	20.3853
2922	NIT	kdsC	3.78498	34.5587
2923	NIT	dusB	2.79491	51.9938
2924	NIT	dusB	2.79491	21.1649
2925	NIT	dusB	2.79491	33.098
2926	NIT	mdtF	3.91497	76.628
2927	NIT	mdtF	3.91497	40.151
2928	NIT	mdtF	3.91497	76.1978
2929	NIT	gadX	3.64917	77.0697
2930	NIT	gadX	3.64917	81.2471
2931	NIT	gadX	3.64917	82.1996
2932	NIT	gntY	3.24309	4.4433
2933	NIT	gntY	3.24309	14.049
2934	NIT	gntY	3.24309	5.17223
2935	NIT	yiaH	4.2712	70.2374
2936	NIT	yiaH	4.2712	56.9559
2937	NIT	yiaH	4.2712	56.6155
2938	NIT	yiaO	3.81614	77.4039
2939	NIT	yiaO	3.81614	71.3847
2940	NIT	yiaO	3.81614	78.5668
2941	NIT	mdtE	3.86518	61.1615
2942	NIT	mdtE	3.86518	73.1578
2943	NIT	mdtE	3.86518	63.3223
2944	NIT	hsdS	3.69827	75.0129
2945	NIT	hsdS	3.69827	55.2171
2946	NIT	hsdS	3.69827	57.8778
2947	NIT	holC	0.32594	150.518
2948	NIT	holC	0.32594	60.0601
2949	NIT	holC	0.32594	68.4849
2950	NIT	topB	3.62589	58.5341
2951	NIT	topB	3.62589	24.3196
2952	NIT	topB	3.62589	44.9733
2953	NIT	recR	0.769108	222.572
2954	NIT	recR	0.769108	142.022
2955	NIT	recR	0.769108	198.367
2956	NIT	alkB	3.48853	66.4515
2957	NIT	alkB	3.48853	53.0075
2958	NIT	alkB	3.48853	75.9702
2959	NIT	setA	3.55864	65.0462
2960	NIT	setA	3.55864	71.9416
2961	NIT	setA	3.55864	83.4089
2962	NIT	umuC	3.53163	37.4219
2963	NIT	umuC	3.53163	63.133
2964	NIT	umuC	3.53163	30.1748
2965	NIT	uvrA	0.498899	191.858
2966	NIT	uvrA	0.498899	288.92
2967	NIT	uvrA	0.498899	187.084
2968	NIT	ytfM	3.61577	79.1975
2969	NIT	ytfM	3.61577	82.1054
2970	NIT	ytfM	3.61577	74.861
2971	NIT	kefC	3.85622	44.1277
2972	NIT	kefC	3.85622	36.583
2973	NIT	kefC	3.85622	29.74
2974	NIT	mutL	3.19927	77.9016
2975	NIT	mutL	3.19927	93.7683
2976	NIT	mutL	3.19927	92.9431
2977	NIT	thrB	3.51385	33.2633
2978	NIT	thrB	3.51385	22.7028
2979	NIT	thrB	3.51385	47.9503
2980	NIT	metA	3.84673	77.9837
2981	NIT	metA	3.84673	77.5189
2982	NIT	metA	3.84673	61.5848
2983	NIT	cysE	3.50415	61.7348
2984	NIT	cysE	3.50415	67.2048
2985	NIT	cysE	3.50415	74.6491
2986	NIT	menC	3.65725	82.0284
2987	NIT	menC	3.65725	63.6938
2988	NIT	menC	3.65725	74.3964
2989	NIT	ppiD	3.59012	82.3743
2990	NIT	ppiD	3.59012	67.4578
2991	NIT	ppiD	3.59012	66.435
2992	NIT	ccmB	3.75142	56.3893
2993	NIT	ccmB	3.75142	79.9698
2994	NIT	ccmB	3.75142	43.6438
2995	NIT	phoE	3.73885	39.3715
2996	NIT	phoE	3.73885	49.8271
2997	NIT	phoE	3.73885	47.5917
2998	NIT	slt	3.89883	31.3125
2999	NIT	slt	3.89883	50.1956
3000	NIT	slt	3.89883	23.4476
3001	NIT	gshB	1.80332	54.7766
3002	NIT	gshB	1.80332	61.7027
3003	NIT	gshB	1.80332	45.3995
3004	NIT	rfaH	2.43641	64.5048
3005	NIT	rfaH	2.43641	54.0369
3006	NIT	rfaH	2.43641	43.221
3007	NIT	minC	2.24821	95.2999
3008	NIT	minC	2.24821	14.5147
3009	NIT	minC	2.24821	72.2833
3010	NIT	dnaJ	2.43158	24.1069
3011	NIT	dnaJ	2.43158	17.1082
3012	NIT	dnaJ	2.43158	24.8751
3013	NIT	motB	3.77875	14.825
3014	NIT	ahpC	3.89737	24.2656
3015	NIT	ahpC	3.89737	13.1319
3016	NIT	ahpC	3.89737	13.3588
3017	NIT	rfaP	3.97633	28.4222
3018	NIT	rfaP	3.97633	26.873
3019	NIT	rfaP	3.97633	39.533
3020	NIT	spr	3.84423	23.2634
3021	NIT	spr	3.84423	26.8402
3022	NIT	spr	3.84423	33.1942
3023	NIT	lpxM	2.82934	48.4501
3024	NIT	lpxM	2.82934	64.3711
3025	NIT	lpxM	2.82934	55.5182
3026	NIT	htpG	3.48637	33.4176
3027	NIT	htpG	3.48637	36.4092
3028	NIT	htpG	3.48637	45.5941
3029	NIT	rfaF	3.44825	23.0203
3030	NIT	rfaF	3.44825	54.7054
3031	NIT	rfaF	3.44825	37.3035
3032	NIT	cedA	3.4307	13.4165
3033	NIT	cedA	3.4307	2.57965
3034	NIT	cedA	3.4307	66.6365
3035	NIT	rfaD	3.44523	27.5546
3036	NIT	rfaD	3.44523	54.7702
3037	NIT	rfaD	3.44523	35.4554
3038	NIT	oppF	3.49606	40.2333
3039	NIT	oppF	3.49606	49.72
3040	NIT	oppF	3.49606	31.1968
3041	NIT	ycjU	2.07122	46.8352
3042	NIT	ycjU	2.07122	43.0993
3043	NIT	ycjU	2.07122	67.4328
3044	NIT	pldB	3.69023	81.1907
3045	NIT	pldB	3.69023	81.2953
3046	NIT	pldB	3.69023	58.1932
3047	NIT	galE	3.98632	34.0776
3048	NIT	galE	3.98632	48.2295
3049	NIT	galE	3.98632	33.0049
3050	NIT	uvrB	0.602588	142.705
3051	NIT	uvrB	0.602588	79.7228
3052	NIT	uvrB	0.602588	67.5487
3053	NIT	atoB	3.34335	4.84664
3054	NIT	atoB	3.34335	41.4848
3055	NIT	atoB	3.34335	26.9293
3056	NIT	galU	4.3526	16.8267
3057	NIT	galU	4.3526	18.5838
3058	NIT	galU	4.3526	16.0897
3059	NIT	rsxD	3.34808	6.2388
3060	NIT	rsxD	3.34808	13.6042
3061	NIT	rsxD	3.34808	33.5446
3062	NIT	ftn	4.90966	8.84908
3063	NIT	ftn	4.90966	17.3552
3064	NIT	ftn	4.90966	13.2685
3065	NIT	manX	3.74763	27.7455
3066	NIT	manX	3.74763	29.3375
3067	NIT	manX	3.74763	16.1542
3068	NIT	sapD	2.66364	16.973
3069	NIT	sapD	2.66364	22.946
3070	NIT	sapD	2.66364	31.5988
3071	NIT	chaA	1.88048	59.8505
3072	NIT	chaA	1.88048	38.6188
3073	NIT	chaA	1.88048	48.7906
3074	NIT	sra	3.81633	26.852
3075	NIT	sra	3.81633	13.7362
3076	NIT	sra	3.81633	18.2322
3077	NIT	cysA	3.62897	24.219
3078	NIT	cysA	3.62897	34.4621
3079	NIT	cysA	3.62897	42.9775
3080	NIT	uvrC	0.64384	117.138
3081	NIT	uvrC	0.64384	160.639
3082	NIT	uvrC	0.64384	155.545
3083	NIT	rob	3.12906	43.0276
3084	NIT	rob	3.12906	59.1941
3085	NIT	rob	3.12906	32.7108
3086	NIT	lysS	3.61053	60.7712
3087	NIT	lysS	3.61053	43.3416
3088	NIT	lysS	3.61053	46.0919
3089	NIT	rng	3.54607	41.9467
3090	NIT	rng	3.54607	46.7182
3091	NIT	rng	3.54607	44.7623
3092	NIT	ssuD	2.5069	36.946
3093	NIT	ssuD	2.5069	71.3207
3094	NIT	ssuD	2.5069	46.6082
3095	NIT	ampG	3.59067	45.9853
3096	NIT	ampG	3.59067	22.9244
3097	NIT	ampG	3.59067	48.5191
3098	NIT	smpA	3.35739	84.6694
3099	NIT	smpA	3.35739	57.5876
3100	NIT	smpA	3.35739	71.7849
3101	NIT	alaS	3.68234	36.0352
3102	NIT	alaS	3.68234	59.4594
3103	NIT	alaS	3.68234	36.6012
3104	NIT	tatC	2.35002	10.6348
3105	NIT	tatC	2.35002	24.7172
3106	NIT	tatC	2.35002	15.982
3107	NIT	recG	1.0398	98.7247
3108	NIT	recG	1.0398	166.617
3109	NIT	recG	1.0398	119.136
3110	NIT	rfaE	3.5579	25.1182
3111	NIT	rfaE	3.5579	45.6494
3112	NIT	rfaE	3.5579	51.4028
3113	NIT	hcp	3.42817	29.0645
3114	NIT	hcp	3.42817	22.4703
3115	NIT	hcp	3.42817	27.4928
3116	NIT	rph	3.70072	62.7121
3117	NIT	rph	3.70072	81.0653
3118	NIT	rph	3.70072	68.2375
3119	NIT	chaC	5.53055	7.60756
3120	NIT	chaC	5.53055	10.8278
3121	NIT	chaC	5.53055	15.026
3122	NIT	yobH	2.92411	3.97933
3123	NIT	yobH	2.92411	3.79193
3124	NIT	yobH	2.92411	4.20778
3125	NIT	yddA	2.36051	37.037
3126	NIT	yddA	2.36051	52.8844
3127	NIT	yddA	2.36051	43.5356
3128	NIT	tolB	3.13388	50.0613
3129	NIT	tolB	3.13388	49.9516
3130	NIT	tolB	3.13388	49.2885
3131	NIT	nmpC	3.67977	36.5344
3132	NIT	nmpC	3.67977	55.2421
3133	NIT	nmpC	3.67977	35.0479
3134	NIT	kdgT	3.17172	60.7375
3135	NIT	kdgT	3.17172	78.7548
3136	NIT	kdgT	3.17172	54.1026
3137	NIT	yrdD	3.80427	73.0037
3138	NIT	yrdD	3.80427	72.7619
3139	NIT	yrdD	3.80427	44.7239
3140	NIT	atpI	3.62889	77.1642
3141	NIT	atpI	3.62889	80.9168
3142	NIT	atpI	3.62889	41.8939
3143	NIT	yjfF	2.61665	27.2662
3144	NIT	yjfF	2.61665	63.6311
3145	NIT	yjfF	2.61665	41.9537
3146	NIT	yaeI	3.82113	64.9938
3147	NIT	yaeI	3.82113	73.1652
3148	NIT	yaeI	3.82113	77.4388
3149	NIT	ulaA	3.83831	66.314
3150	NIT	ulaA	3.83831	78.1588
3151	NIT	ulaA	3.83831	77.8514
3152	NIT	kdpE	3.60254	24.5094
3153	NIT	kdpE	3.60254	38.9769
3154	NIT	kdpE	3.60254	40.2122
3155	NIT	yajI	3.66082	36.494
3156	NIT	yajI	3.66082	40.28
3157	NIT	yajI	3.66082	33.2707
3158	NIT	marR	3.80632	49.505
3159	NIT	marR	3.80632	56.8166
3160	NIT	marR	3.80632	62.9506
3161	NIT	glyS	3.90308	39.29
3162	NIT	glyS	3.90308	57.1697
3163	NIT	glyS	3.90308	76.5483
3164	NIT	sseA	2.86846	38.3641
3165	NIT	sseA	2.86846	82.3669
3166	NIT	sseA	2.86846	50.4794
3167	NIT	recO	0.711457	120.626
3168	NIT	recO	0.711457	210.585
3169	NIT	recO	0.711457	163.627
3170	NIT	ycdR	2.53813	30.1955
3171	NIT	ycdR	2.53813	64.8833
3172	NIT	ycdR	2.53813	23.3921
3173	NIT	recN	1.48161	99.1233
3174	NIT	recN	1.48161	91.7448
3175	NIT	recN	1.48161	57.1122
3176	NIT	ydfJ	2.96283	26.3397
3177	NIT	ydfJ	2.96283	51.2638
3178	NIT	ydfJ	2.96283	41.9754
3179	NIT	recF	1.02429	25.0534
3180	NIT	recF	1.02429	113.343
3181	NIT	recF	1.02429	52.6589
3182	NIT	ndh	4.03923	23.098
3183	NIT	ndh	4.03923	33.9347
3184	NIT	ndh	4.03923	15.6896
3185	NIT	fdnH	3.49192	40.0599
3186	NIT	fdnH	3.49192	44.6304
3187	NIT	fdnH	3.49192	42.0703
3188	NIT	astC	3.7287	40.8309
3189	NIT	astC	3.7287	32.8629
3190	NIT	astC	3.7287	35.1511
3191	NIT	acrR	2.63628	35.8641
3192	NIT	acrR	2.63628	59.3411
3193	NIT	acrR	2.63628	54.4137
3194	NIT	ycfS	3.77174	49.3736
3195	NIT	ycfS	3.77174	50.7247
3196	NIT	ycfS	3.77174	31.6517
3197	NIT	rseA	4.33607	41.4596
3198	NIT	rseA	4.33607	58.7559
3199	NIT	rseA	4.33607	66.4597
3200	NIT	atpD	3.85103	11.037
3201	NIT	atpD	3.85103	21.6654
3202	NIT	atpD	3.85103	15.5553
3203	NIT	lpxL	3.7499	54.5599
3204	NIT	lpxL	3.7499	58.1323
3205	NIT	lpxL	3.7499	66.4141
3206	NIT	rpoD	3.13664	54.8287
3207	NIT	rpoD	3.13664	69.269
3208	NIT	rpoD	3.13664	38.1969
3209	NIT	tolQ	3.26871	24.8404
3210	NIT	tolQ	3.26871	47.3661
3211	NIT	tolQ	3.26871	21.1502
2427	TMP	gltB	0.267779	5601.59
2428	TMP	gltB	0.267779	218.384
2429	TMP	gltB	0.267779	114.941
2430	TMP	hda	0.0878159	508.805
2431	TMP	hda	0.0878159	100.221
2432	TMP	hda	0.0878159	127.246
2433	TMP	secB	0.270865	262.195
2434	TMP	secB	0.270865	20.5312
2435	TMP	secB	0.270865	1423.8
2436	TMP	galT	0.173351	1186.46
2437	TMP	galT	0.173351	69.833
2438	TMP	galT	0.173351	186.152
2439	TMP	rna	0.214965	620.871
2440	TMP	rna	0.214965	28.9489
2441	TMP	rna	0.214965	46.402
2442	TMP	cpdA	0.202124	129.113
2443	TMP	cpdA	0.202124	1062.88
2444	TMP	cpdA	0.202124	177.637
2445	TMP	fur	0.179742	465.012
2446	TMP	fur	0.179742	159.933
2447	TMP	fur	0.179742	627.963
2448	TMP	galF	0.226673	30.4826
2449	TMP	galF	0.226673	81.2896
2450	TMP	galF	0.226673	6617.41
2451	TMP	pntB	0.213798	218.579
2452	TMP	pntB	0.213798	265.359
2453	TMP	pntB	0.213798	140.956
2454	TMP	nfnB	0.199156	45.6818
2455	TMP	nfnB	0.199156	27.5984
2456	TMP	nfnB	0.199156	3430.38
2457	TMP	acs	0.251513	153.404
2458	TMP	acs	0.251513	2349.7
2459	TMP	acs	0.251513	341.829
2460	TMP	acrA	0.10774	72.6379
2461	TMP	acrA	0.10774	94.769
2462	TMP	acrA	0.10774	79.8609
2463	TMP	bolA	0.215909	36.5079
2464	TMP	bolA	0.215909	21.0273
2465	TMP	bolA	0.215909	33.2593
2466	TMP	rpiA	0.166174	2523.97
2467	TMP	rpiA	0.166174	46.786
2468	TMP	rpiA	0.166174	180.372
2469	TMP	clpX	0.320862	44.2633
2470	TMP	clpX	0.320862	9.56674
2471	TMP	clpX	0.320862	82.4848
2472	TMP	azoR	0.19516	152.834
2473	TMP	azoR	0.19516	41.1109
2474	TMP	azoR	0.19516	71.6315
2475	TMP	cspE	0.258236	1021.16
2476	TMP	cspE	0.258236	78.1672
2477	TMP	cspE	0.258236	764.852
2478	TMP	polB	0.243104	121.476
2479	TMP	polB	0.243104	410.437
2480	TMP	polB	0.243104	28.2678
2481	TMP	mutT	0.281743	5324
2482	TMP	mutT	0.281743	5319.89
2483	TMP	mutT	0.281743	5324
2484	TMP	rpoS	0.303453	894.081
2485	TMP	rpoS	0.303453	281.327
2486	TMP	rpoS	0.303453	74.0299
2487	TMP	dam	0.059124	844.675
2488	TMP	dam	0.059124	220.824
2489	TMP	dam	0.059124	1092.33
2490	TMP	cpxA	0.128703	8650.37
2491	TMP	cpxA	0.128703	188.77
2492	TMP	cpxA	0.128703	223.77
2493	TMP	envZ	0.32062	941.042
2494	TMP	envZ	0.32062	529.311
2495	TMP	envZ	0.32062	1399.69
2496	TMP	trxA	0.22557	29.4339
2497	TMP	trxA	0.22557	109.912
2498	TMP	trxA	0.22557	64.7374
2499	TMP	tnaB	0.232397	1025.87
2500	TMP	tnaB	0.232397	11.5819
2501	TMP	tnaB	0.232397	171.247
2502	TMP	caiC	0.197945	465.147
2503	TMP	caiC	0.197945	45.541
2504	TMP	caiC	0.197945	229.484
2505	TMP	lpcA	0.309067	89.9411
2506	TMP	lpcA	0.309067	912.985
2507	TMP	lpcA	0.309067	139.715
2508	TMP	rplA	0.357736	95.4392
2509	TMP	rplA	0.357736	71.0189
2510	TMP	rplA	0.357736	131.972
2511	TMP	atpF	0.272956	43.0003
2512	TMP	atpF	0.272956	58.7406
2513	TMP	atpF	0.272956	33.105
2514	TMP	rsuA	0.181532	100.232
2515	TMP	rsuA	0.181532	154.93
2516	TMP	rsuA	0.181532	81.9909
2517	TMP	pyrB	0.196019	1172.03
2518	TMP	pyrB	0.196019	470.496
2519	TMP	pyrB	0.196019	428.353
2520	TMP	rfaG	0.190281	140.605
2521	TMP	rfaG	0.190281	38.3738
2522	TMP	rfaG	0.190281	118.059
2523	TMP	yfgA	0.117436	298.948
2524	TMP	yfgA	0.117436	4824.86
2525	TMP	yfgA	0.117436	48.5849
2526	TMP	dinB	0.430833	99.0496
2527	TMP	dinB	0.430833	196.612
2528	TMP	dinB	0.430833	118.251
2529	TMP	amn	0.266112	38.5258
2530	TMP	amn	0.266112	105.144
2531	TMP	amn	0.266112	57.3502
2532	TMP	greB	0.212193	134.66
2533	TMP	greB	0.212193	197.444
2534	TMP	greB	0.212193	1115.38
2535	TMP	rfaC	0.354707	7.55554
2536	TMP	rfaC	0.354707	29.8122
2537	TMP	rfaC	0.354707	63.8917
2538	TMP	dnaK	0.328556	25.97
2539	TMP	dnaK	0.328556	14.2679
2540	TMP	dnaK	0.328556	38.808
2541	TMP	atpA	0.19101	101.856
2542	TMP	atpA	0.19101	590.79
2543	TMP	atpA	0.19101	40.6271
2544	TMP	phoQ	0.102798	113.432
2545	TMP	phoQ	0.102798	3041.83
2546	TMP	phoQ	0.102798	26.158
2547	TMP	nuoE	0.225098	169.869
2548	TMP	nuoE	0.225098	828.549
2549	TMP	nuoE	0.225098	76.9897
2550	TMP	cmr	0.271173	94.4594
2551	TMP	cmr	0.271173	786.009
2552	TMP	cmr	0.271173	1447.45
2553	TMP	chbB	0.36908	1935.95
2554	TMP	chbB	0.36908	705.804
2555	TMP	chbB	0.36908	496.003
2556	TMP	stpA	0.308515	245.178
2557	TMP	stpA	0.308515	125.375
2558	TMP	stpA	0.308515	41.2557
2559	TMP	hns	0.0645497	264.791
2560	TMP	hns	0.0645497	104.264
2561	TMP	hns	0.0645497	62.1475
2562	TMP	seqA	0.0505577	97.8604
2563	TMP	seqA	0.0505577	566.117
2564	TMP	seqA	0.0505577	57.6925
2565	TMP	acrB	0.0671539	216.121
2566	TMP	acrB	0.0671539	105.182
2567	TMP	acrB	0.0671539	544.525
2568	TMP	soxR	0.301267	156.899
2569	TMP	soxR	0.301267	137.563
2570	TMP	soxR	0.301267	152.764
2571	TMP	ilvA	0.299256	191.937
2572	TMP	ilvA	0.299256	432.635
2573	TMP	ilvA	0.299256	180.609
2574	TMP	hisI	0.264421	121.612
2575	TMP	hisI	0.264421	1131.8
2576	TMP	hisI	0.264421	26.8073
2577	TMP	purA	0.0709084	1151.18
2578	TMP	purA	0.0709084	197.948
2579	TMP	purA	0.0709084	222.058
2580	TMP	relA	0.203785	173.644
2581	TMP	relA	0.203785	466.605
2582	TMP	relA	0.203785	122.396
2583	TMP	soxS	0.233501	57.4687
2584	TMP	soxS	0.233501	144.625
2585	TMP	soxS	0.233501	146.1
2586	TMP	rpoZ	0.137545	208.814
2587	TMP	rpoZ	0.137545	1644.59
2588	TMP	rpoZ	0.137545	1683.4
2589	TMP	ompR	0.224805	720.529
2590	TMP	ompR	0.224805	85.1023
2591	TMP	ompR	0.224805	111.935
2592	TMP	helD	0.235633	95.9381
2593	TMP	helD	0.235633	151.443
2594	TMP	helD	0.235633	382.727
2595	TMP	rcsB	0.282424	848.495
2596	TMP	rcsB	0.282424	820.754
2597	TMP	rcsB	0.282424	136.661
2598	TMP	fumA	0.319175	22.617
2599	TMP	fumA	0.319175	42.764
2600	TMP	fumA	0.319175	39.6729
2601	TMP	phoB	0.239333	1203.59
2602	TMP	phoB	0.239333	1980.64
2603	TMP	phoB	0.239333	35.863
2604	TMP	yccV	0.354741	216.318
2605	TMP	yccV	0.354741	76.0432
2606	TMP	yccV	0.354741	1007.15
2607	TMP	sdhA	0.251375	77.3092
2608	TMP	sdhA	0.251375	1243.66
2609	TMP	sdhA	0.251375	141.854
2610	TMP	tolC	0.0672884	76.0339
2611	TMP	tolC	0.0672884	31.842
2612	TMP	tolC	0.0672884	9.90661
2613	TMP	nudE	0.306413	73.8128
2614	TMP	nudE	0.306413	53.3757
2615	TMP	nudE	0.306413	1578.13
2616	TMP	codB	0.31086	474.112
2617	TMP	codB	0.31086	52.459
2618	TMP	codB	0.31086	2432.94
2619	TMP	lpp	0.21729	264.115
2620	TMP	lpp	0.21729	108.219
2621	TMP	lpp	0.21729	726.351
2622	TMP	sodB	0.214758	1284.77
2623	TMP	sodB	0.214758	664.11
2624	TMP	sodB	0.214758	58.2217
2625	TMP	proQ	0.201277	73.3486
2626	TMP	proQ	0.201277	35.8759
2627	TMP	proQ	0.201277	92.5172
2628	TMP	tig	0.172836	437.431
2629	TMP	tig	0.172836	36.6892
2630	TMP	tig	0.172836	21.1299
2631	TMP	iscR	0.328116	222.721
2632	TMP	iscR	0.328116	88.0316
2633	TMP	iscR	0.328116	585.404
2634	TMP	dedD	0.377291	431.59
2635	TMP	dedD	0.377291	29.3349
2636	TMP	dedD	0.377291	20.6721
2637	TMP	ybaO	0.428223	2593.05
2638	TMP	ybaO	0.428223	379.11
2639	TMP	ybaO	0.428223	114.44
2640	TMP	tktB	0.291576	370.695
2641	TMP	tktB	0.291576	798.303
2642	TMP	tktB	0.291576	161.639
2643	TMP	nuoG	0.283295	202.722
2644	TMP	nuoG	0.283295	61.8061
2645	TMP	nuoG	0.283295	4069.99
2646	TMP	adhE	0.377449	137.021
2647	TMP	adhE	0.377449	96.4041
2648	TMP	adhE	0.377449	129.295
2649	TMP	frdA	0.25118	1458.89
2650	TMP	frdA	0.25118	1198.61
2651	TMP	frdA	0.25118	450.091
2652	TMP	fis	0.217436	32.2265
2653	TMP	fis	0.217436	17.9722
2654	TMP	fis	0.217436	25.1642
2655	TMP	hupA	0.301264	322.007
2656	TMP	hupA	0.301264	494.175
2657	TMP	hupA	0.301264	71.7922
2658	TMP	mdtC	0.472954	32.7977
2659	TMP	mdtC	0.472954	33.9306
2660	TMP	mdtC	0.472954	340.868
2661	TMP	hslU	0.308942	85.5157
2662	TMP	hslU	0.308942	99.7016
2663	TMP	hslU	0.308942	17.8752
2664	TMP	recA	0.0812019	18.8099
2665	TMP	recA	0.0812019	29.8269
2666	TMP	recA	0.0812019	12.3642
2667	TMP	pepB	0.262744	159.599
2668	TMP	pepB	0.262744	466.922
2669	TMP	pepB	0.262744	132.505
2670	TMP	ompF	0.445786	84.1529
2671	TMP	ompF	0.445786	38.662
2672	TMP	ompF	0.445786	654.66
2673	TMP	agaR	0.169015	79.8756
2674	TMP	agaR	0.169015	3055.18
2675	TMP	agaR	0.169015	652.47
2676	TMP	ltaE	0.257322	1158.47
2677	TMP	ltaE	0.257322	526.306
2678	TMP	ltaE	0.257322	194.389
2679	TMP	ompA	0.194694	154.797
2680	TMP	ompA	0.194694	120.324
2681	TMP	ompA	0.194694	742.084
2682	TMP	marA	0.267815	514.759
2683	TMP	marA	0.267815	32.1259
2684	TMP	marA	0.267815	275.335
2685	TMP	lacA	0.222112	84.0729
2686	TMP	lacA	0.222112	232.307
2687	TMP	lacA	0.222112	340.865
2688	TMP	lacA	0.222112	3009.61
2689	TMP	lacA	0.222112	138.615
2690	TMP	lacA	0.222112	1363.24
2691	TMP	lacA	0.222112	58.1481
2692	TMP	lacA	0.222112	90.8325
2693	TMP	lacA	0.222112	76.5524
2694	TMP	lacA	0.222112	83.7622
2695	TMP	lacA	0.222112	995.057
2696	TMP	lacA	0.222112	63.9353
2697	TMP	lacA	0.222112	1162.27
2698	TMP	lacA	0.222112	677.358
2699	TMP	lacA	0.222112	259.445
2700	TMP	lacA	0.222112	308.772
2701	TMP	lacA	0.222112	636.823
2702	TMP	lacA	0.222112	620.283
2703	TMP	lacA	0.222112	743.461
2704	TMP	lacA	0.222112	217.234
2705	TMP	lacA	0.222112	30.7674
2706	TMP	lacA	0.222112	72.9209
2707	TMP	lacA	0.222112	152.343
2708	TMP	lacA	0.222112	454.189
2709	TMP	lacA	0.222112	172.273
2710	TMP	lacA	0.222112	212.402
2711	TMP	lacA	0.222112	264.65
2712	TMP	lacA	0.222112	54.17
2713	TMP	lacA	0.222112	127.437
2714	TMP	lacA	0.222112	1175.18
2715	TMP	lacA	0.222112	42.5173
2716	TMP	lacA	0.222112	1199.61
2717	TMP	lacA	0.222112	95.7436
2718	TMP	lacA	0.222112	3237.01
2719	TMP	lacA	0.222112	899.519
2720	TMP	lacA	0.222112	329.897
2721	TMP	fruR	0.0460715	916.198
2722	TMP	fruR	0.0460715	3933.5
2723	TMP	fruR	0.0460715	102.107
2724	TMP	rcsC	0.191625	63.7559
2725	TMP	rcsC	0.191625	38.5504
2726	TMP	rcsC	0.191625	1069.47
2727	TMP	sdhB	0.160299	32.407
2728	TMP	sdhB	0.160299	29.2155
2729	TMP	sdhB	0.160299	311.802
2730	TMP	hupA	0.248905	259.352
2731	TMP	hupA	0.248905	568.982
2732	TMP	hupA	0.248905	39.3025
2733	TMP	ihfA	0.485903	21.8735
2734	TMP	ihfA	0.485903	858.416
2735	TMP	ihfA	0.485903	316.583
2736	TMP	crp	0.140648	156.216
2737	TMP	crp	0.140648	29.209
2738	TMP	crp	0.140648	81.6618
2739	TMP	ihfB	0.565412	44.039
2740	TMP	ihfB	0.565412	37.106
2741	TMP	ihfB	0.565412	11.744
2742	TMP	torR	0.0813605	365.794
2743	TMP	torR	0.0813605	402.264
2744	TMP	torR	0.0813605	299.573
2745	TMP	nuoB	0.254663	46.028
2746	TMP	nuoB	0.254663	407.874
2747	TMP	nuoB	0.254663	141.067
2748	TMP	maeB	0.259306	47.3278
2749	TMP	maeB	0.259306	105.674
2750	TMP	maeB	0.259306	132.215
2751	TMP	atoC	0.185156	25.3841
2752	TMP	atoC	0.185156	92.4801
2753	TMP	atoC	0.185156	141.67
2754	TMP	evgS	0.236057	94.6679
2755	TMP	evgS	0.236057	6354.4
2756	TMP	evgS	0.236057	41.973
2757	TMP	yedV	0.152597	108.943
2758	TMP	yedV	0.152597	20.7908
2759	TMP	yedV	0.152597	75.8366
2760	TMP	moaA	0.239846	43.3871
2761	TMP	moaA	0.239846	10.2533
2762	TMP	cpxR	0.190023	420.166
2763	TMP	cpxR	0.190023	140.713
2764	TMP	cpxR	0.190023	2195.13
2765	TMP	ppk	0.157368	161.761
2766	TMP	ppk	0.157368	35.1241
2767	TMP	ppk	0.157368	45.6383
2768	TMP	fhuA	0.239083	106.938
2769	TMP	fhuA	0.239083	79.9412
2770	TMP	fhuA	0.239083	80.1562
2771	TMP	pepN	0.0884057	12.9471
2772	TMP	pepN	0.0884057	12.8114
2773	TMP	pepN	0.0884057	5091.72
2774	TMP	fiu	0.186326	229.493
2775	TMP	fiu	0.186326	19.3274
2776	TMP	fiu	0.186326	25.6529
2777	TMP	ldcA	0.16747	511.933
2778	TMP	ldcA	0.16747	1954.75
2779	TMP	ldcA	0.16747	691.87
2780	TMP	pepT	0.190425	58.4786
2781	TMP	pepT	0.190425	32.6133
2782	TMP	pepT	0.190425	109.119
2783	TMP	dbpA	0.242361	102.557
2784	TMP	dbpA	0.242361	694.345
2785	TMP	dbpA	0.242361	185.821
2786	TMP	pgpB	0.152818	547.315
2787	TMP	pgpB	0.152818	5323.89
2788	TMP	pgpB	0.152818	30.8747
2789	TMP	pal	0.147372	212.735
2790	TMP	pal	0.147372	33.9997
2791	TMP	pal	0.147372	408.371
2792	TMP	potH	0.14436	94.8613
2793	TMP	potH	0.14436	44.044
2794	TMP	potH	0.14436	157.255
2795	TMP	hepA	0.187904	88.0651
2796	TMP	hepA	0.187904	417.803
2797	TMP	hepA	0.187904	7982.79
2798	TMP	cirA	0.304181	228.126
2799	TMP	cirA	0.304181	284.691
2800	TMP	cirA	0.304181	127.056
2801	TMP	lon	0.34552	143.068
2802	TMP	lon	0.34552	12.8288
2803	TMP	lon	0.34552	508.181
2804	TMP	ptrB	0.208592	176.443
2805	TMP	ptrB	0.208592	89.505
2806	TMP	ptrB	0.208592	139.876
2807	TMP	yfbW	0.175857	176.432
2808	TMP	yfbW	0.175857	660.524
2809	TMP	yfbW	0.175857	102.036
2810	TMP	ygbT	0.196218	97.2013
2811	TMP	ygbT	0.196218	316.633
2812	TMP	ygbT	0.196218	58.1151
2813	TMP	rsxG	0.294131	31.8933
[truncated: 422 more rows]

## Sheet: FigS6_pie
category	NIT	MEC	TMP
genes_amplified	11	21	13
genes_inactivated	120	109	88
intergenic	11	11	37
not_classified	33	28	20
premature_stop	40	26	12
promoter	47	38	91
snp_nonsynonymous	135	225	383
snp_synonymous	15	2	35

## Sheet: FigS8_NIT
title	nfsA	nfsB	mprA	ybdG	pheP	ybdF	ybcH	ybdJ	cusA	cusB	ompT	pauD	envY	ybdK	hokE	cusF	appY	sokE	nfrB	nfrA	cusR	insL1	cusC	cusS	tfaX	nmpC	entD	aaaD	nohD	rrrD	tfaD	ybcY	ybcW	essD	ybcV	ylcI	rzoD	borD	rzpD	fepA	ybdZ	fes	entF	insH1	ylcG	quuD	ylcH	ybcK	ybcN
8961_828_A2_hda	1	0	0	0	0	0	0	0	0	0	0	0	0	0	0	0	0	0	0	0	0	0	0	0	0	0	0	0	0	0	0	0	0	0	0	0	0	0	0	0	0	0	0	0	0	0	0	0	0
8961_828_B11_dam	1	0	0	0	0	0	0	0	0	0	0	0	0	0	0	0	0	0	0	0	0	0	0	0	0	0	0	0	0	0	0	0	0	0	0	0	0	0	0	0	0	0	0	0	0	0	0	0	0
8961_828_D5_waaC	1	0	0	0	0	0	0	0	0	0	0	0	0	0	0	0	0	0	0	0	0	0	0	0	0	0	0	0	0	0	0	0	0	0	0	0	0	0	0	0	0	0	0	0	0	0	0	0	0
8961_828_D6_dnaK	1	1	0	0	0	0	0	0	0	0	0	0	0	0	0	0	0	0	0	0	0	0	0	0	0	0	0	0	0	0	0	0	0	0	0	0	0	0	0	0	0	0	0	0	0	0	0	0	0
8961_828_E10_soxS	0	1	1	0	0	0	0	0	0	0	0	0	0	0	0	0	0	0	0	0	0	0	0	0	0	0	0	0	0	0	0	0	0	0	0	0	0	0	0	0	0	0	0	0	0	0	0	0	0
8961_828_E2_hns	1	1	1	0	0	0	0	0	0	0	0	0	0	0	0	0	0	0	0	0	0	0	0	0	0	0	0	0	0	0	0	0	0	0	0	0	0	0	0	0	0	0	0	0	0	0	0	0	0
8961_828_E3_seqA	1	1	1	1	0	1	0	1	0	0	0	0	0	1	1	0	0	1	0	0	0	1	0	0	0	0	1	0	0	0	0	0	0	0	0	0	0	0	0	0	0	0	0	0	0	0	0	0	0
8961_828_E9_relA	1	1	1	1	1	1	1	1	1	1	1	1	1	0	0	1	1	0	1	1	1	0	1	1	1	1	0	1	1	1	1	1	1	1	1	1	1	1	1	0	0	0	0	1	1	1	1	1	1
8961_828_F9_tolC	1	1	0	1	1	1	1	1	1	1	1	1	1	1	1	1	1	1	1	1	1	1	1	1	1	1	1	1	1	1	1	1	1	1	1	1	1	1	1	1	1	1	1	0	0	0	0	0	0
8961_828_G6_dedD	1	1	0	0	0	0	0	0	0	0	0	0	0	0	0	0	0	0	0	0	0	0	0	0	0	0	0	0	0	0	0	0	0	0	0	0	0	0	0	0	0	0	0	0	0	0	0	0	0
8961_828_H1_fis	0	0	0	0	0	0	0	0	0	0	0	0	0	0	0	0	0	0	0	0	0	0	0	0	0	0	0	0	0	0	0	0	0	0	0	0	0	0	0	0	0	0	0	0	0	0	0	0	0
8961_828_H7_ompF	1	1	0	0	0	0	0	0	0	0	0	0	0	0	0	0	0	0	0	0	0	0	0	0	0	0	0	0	0	0	0	0	0	0	0	0	0	0	0	0	0	0	0	0	0	0	0	0	0
8962_830_A2_hda	1	1	0	0	0	0	0	0	0	0	0	0	0	0	0	0	0	0	0	0	0	0	0	0	0	0	0	0	0	0	0	0	0	0	0	0	0	0	0	0	0	0	0	0	0	0	0	0	0
8962_830_D5_waaC	1	1	0	0	0	0	0	0	0	0	0	0	0	0	0	0	0	0	0	0	0	0	0	0	0	0	0	0	0	0	0	0	0	0	0	0	0	0	0	0	0	0	0	0	0	0	0	0	0
8962_830_D6_dnaK	1	1	0	0	0	0	0	0	0	0	0	0	0	0	0	0	0	0	0	0	0	0	0	0	0	0	0	0	0	0	0	0	0	0	0	0	0	0	0	0	0	0	0	0	0	0	0	0	0
8962_830_E10_soxS	1	1	1	0	0	0	0	0	0	0	0	0	0	0	0	0	0	0	0	0	0	0	0	0	0	0	0	0	0	0	0	0	0	0	0	0	0	0	0	0	0	0	0	0	0	0	0	0	0
8962_830_E2_hns	1	1	0	0	0	0	0	0	0	0	0	0	0	0	0	0	0	0	0	0	0	0	0	0	0	0	0	0	0	0	0	0	0	0	0	0	0	0	0	0	0	0	0	0	0	0	0	0	0
8962_830_E3_seqA	1	1	0	1	1	1	1	1	1	1	1	1	1	1	1	1	1	1	1	1	1	1	1	1	0	0	1	0	0	0	0	0	0	0	0	0	0	0	0	1	1	1	1	0	0	0	0	0	0
8962_830_E9_relA	1	1	0	0	0	0	0	0	0	0	0	0	0	0	0	0	0	0	0	0	0	0	0	0	0	0	0	0	0	0	0	0	0	0	0	0	0	0	0	0	0	0	0	0	0	0	0	0	0
8962_830_F9_tolC	1	1	0	0	0	0	0	0	0	0	0	0	0	0	0	0	0	0	0	0	0	0	0	0	0	0	0	0	0	0	0	0	0	0	0	0	0	0	0	0	0	0	0	0	0	0	0	0	0
8962_830_G11_adhE	1	1	0	0	0	0	0	0	0	0	0	0	0	0	0	0	0	0	0	0	0	0	0	0	0	0	0	0	0	0	0	0	0	0	0	0	0	0	0	0	0	0	0	0	0	0	0	0	0
8962_830_G6_dedD	0	0	0	0	0	0	0	0	0	0	0	0	0	0	0	0	0	0	0	0	0	0	0	0	0	0	0	0	0	0	0	0	0	0	0	0	0	0	0	0	0	0	0	0	0	0	0	0	0
8962_830_H1_fis	1	1	0	0	0	0	1	0	0	0	0	0	0	0	0	0	0	0	0	0	0	0	0	0	0	0	0	0	0	0	0	0	0	0	0	0	0	0	0	0	0	0	0	0	0	0	0	0	0
8962_830_H7_ompF	1	1	1	0	0	0	0	0	0	0	0	0	0	0	0	0	0	0	0	0	0	0	0	0	0	0	0	0	0	0	0	0	0	0	0	0	0	0	0	0	0	0	0	0	0	0	0	0	0
8963_833_A2_hda	1	1	1	0	0	0	0	0	0	0	0	0	0	0	0	0	0	0	0	0	0	0	0	0	0	0	0	0	0	0	0	0	0	0	0	0	0	0	0	0	0	0	0	0	0	0	0	0	0
8963_833_B11_dam	1	1	1	1	1	1	1	1	1	1	1	1	1	1	1	1	1	1	1	1	1	1	1	1	1	1	1	1	1	1	1	1	1	1	1	1	1	1	1	1	1	1	1	1	1	1	1	1	1
8963_833_D5_waaC	1	1	0	1	0	0	0	0	0	0	0	0	0	0	0	0	0	0	0	0	0	0	0	0	0	0	0	0	0	0	0	0	0	0	0	0	0	0	0	0	0	0	0	0	0	0	0	0	0
8963_833_E10_soxS	0	1	0	0	0	0	0	0	0	0	0	0	0	0	0	0	0	0	0	0	0	0	0	0	0	0	0	0	0	0	0	0	0	0	0	0	0	0	0	0	0	0	0	0	0	0	0	0	0
8963_833_E2_hns	1	1	0	1	1	1	1	1	1	1	1	1	1	1	1	1	1	1	1	1	1	1	1	1	1	1	1	1	1	1	1	1	1	1	1	1	1	1	1	1	1	1	1	1	1	1	1	1	1
8963_833_E3_seqA	1	0	0	0	0	0	0	0	0	0	0	0	0	0	0	0	0	0	0	0	0	0	0	0	0	0	0	0	0	0	0	0	0	0	0	0	0	0	0	0	0	0	0	0	0	0	0	0	0
8963_833_E9_relA	1	1	0	0	0	0	0	0	0	0	0	0	0	0	0	0	0	0	0	0	0	0	0	0	0	0	0	0	0	0	0	0	0	0	0	0	0	0	0	0	0	0	0	0	0	0	0	0	0
8963_833_F9_tolC	1	1	0	1	1	1	1	1	1	1	1	1	1	1	1	1	1	1	1	1	1	1	1	1	1	1	1	1	1	1	1	1	1	1	1	1	1	1	1	1	1	1	1	0	0	0	0	0	0
8963_833_G11_adhE	0	1	0	0	0	0	0	0	0	0	0	0	0	0	0	0	0	0	0	0	0	0	0	0	0	0	0	0	0	0	0	0	0	0	0	0	0	0	0	0	0	0	0	0	0	0	0	0	0
8963_833_G6_dedD	1	1	0	0	0	0	0	0	0	0	0	0	0	0	0	0	0	0	0	0	0	0	0	0	0	0	0	0	0	0	0	0	0	0	0	0	0	0	0	0	0	0	0	0	0	0	0	0	0
8963_833_H1_fis	1	1	1	0	0	0	0	0	0	0	0	0	0	0	0	0	0	0	0	0	0	0	0	0	0	0	0	0	0	0	0	0	0	0	0	0	0	0	0	0	0	0	0	0	0	0	0	0	0
8963_833_H7_ompF	1	1	1	0	0	0	0	0	0	0	0	0	0	0	0	0	0	0	0	0	0	0	0	0	0	0	0	0	0	0	0	0	0	0	0	0	0	0	0	0	0	0	0	0	0	0	0	0	0
8964_836_A2_rcsC	1	1	1	1	1	0	1	0	1	1	1	1	1	0	0	1	1	0	1	1	1	0	1	1	0	0	0	0	0	0	0	0	0	0	0	0	0	0	0	0	0	0	0	0	0	0	0	0	0
8964_836_B11_pepT	0	1	1	0	0	0	0	0	0	0	0	0	0	0	0	0	0	0	0	0	0	0	0	0	0	0	0	0	0	0	0	0	0	0	0	0	0	0	0	0	0	0	0	0	0	0	0	0	0
8964_836_C7_lon	0	0	0	0	0	0	0	0	0	0	0	0	0	0	0	0	0	0	0	0	0	0	0	0	0	0	0	0	0	0	0	0	0	0	0	0	0	0	0	0	0	0	0	0	0	0	0	0	0
8964_836_C8_ptrB	1	1	0	0	0	0	0	0	0	0	0	0	0	0	0	0	0	0	0	0	0	0	0	0	0	0	0	0	0	0	0	0	0	0	0	0	0	0	0	0	0	0	0	0	0	0	0	0	0
8964_836_D5_clpS	1	1	0	1	1	1	0	1	1	1	0	0	0	1	1	0	0	1	0	0	0	1	0	0	0	0	0	0	0	0	0	0	0	0	0	0	0	0	0	0	0	0	0	0	0	0	0	0	0
8964_836_D6_ybdK	1	1	0	0	0	0	0	0	0	0	0	0	0	0	0	0	0	0	0	0	0	0	0	0	0	0	0	0	0	0	0	0	0	0	0	0	0	0	0	0	0	0	0	0	0	0	0	0	0
8964_836_G2_ldtA	1	1	0	0	0	0	0	0	0	0	0	0	0	0	0	0	0	0	0	0	0	0	0	0	0	0	0	0	0	0	0	0	0	0	0	0	0	0	0	0	0	0	0	0	0	0	0	0	0
8964_836_H4_nfuA	0	0	0	0	0	0	0	0	0	0	0	0	0	0	0	0	0	0	0	0	0	0	0	0	0	0	0	0	0	0	0	0	0	0	0	0	0	0	0	0	0	0	0	0	0	0	0	0	0
8964_836_H9_holC	1	1	0	1	0	0	0	0	0	0	0	0	0	0	0	0	0	0	0	0	0	0	0	0	0	0	0	0	0	0	0	0	0	0	0	0	0	0	0	0	0	0	0	0	0	0	0	0	0
8965_839_A2_rcsC	1	1	0	1	1	1	1	1	1	1	1	1	1	1	1	1	1	1	1	1	1	1	1	1	1	1	1	1	1	1	1	1	1	1	1	1	1	1	1	1	1	1	1	1	1	1	1	1	1
8965_839_B11_pepT	1	1	1	0	0	0	0	0	0	0	0	0	0	0	0	0	0	0	0	0	0	0	0	0	0	0	0	0	0	0	0	0	0	0	0	0	0	0	0	0	0	0	0	0	0	0	0	0	0
8965_839_C5_lacA	1	1	1	0	0	0	0	0	0	0	0	0	0	0	0	0	0	0	0	0	0	0	0	0	0	0	0	0	0	0	0	0	0	0	0	0	0	0	0	0	0	0	0	0	0	0	0	0	0
8965_839_C8_ptrB	1	1	1	0	0	0	0	0	0	0	0	0	0	0	0	0	0	0	0	0	0	0	0	0	0	0	0	0	0	0	0	0	0	0	0	0	0	0	0	0	0	0	0	0	0	0	0	0	0
8965_839_D5_clpS	1	1	1	0	0	0	0	0	0	0	0	0	0	0	0	0	0	0	0	0	0	0	0	0	0	0	0	0	0	0	0	0	0	0	0	0	0	0	0	0	0	0	0	0	0	0	0	0	0
8965_839_D6_ybdK	0	0	0	0	0	0	0	0	0	0	0	0	0	0	0	0	0	0	0	0	0	0	0	0	0	0	0	0	0	0	0	0	0	0	0	0	0	0	0	0	0	0	0	0	0	0	0	0	0
8965_839_G2_ldtA	1	1	0	0	0	0	0	0	0	0	0	0	0	0	0	0	0	0	0	0	0	0	0	0	0	0	0	0	0	0	0	0	0	0	0	0	0	0	0	0	0	0	0	0	0	0	0	0	0
8965_839_H4_nfuA	1	1	1	0	0	0	0	0	0	0	0	0	0	0	0	0	0	0	0	0	0	0	0	0	0	0	0	0	0	0	0	0	0	0	0	0	0	0	0	0	0	0	0	0	0	0	0	0	0
8965_839_H9_holC	1	1	1	0	0	0	0	0	0	0	0	0	0	0	0	0	0	0	0	0	0	0	0	0	0	0	0	0	0	0	0	0	0	0	0	0	0	0	0	0	0	0	0	0	0	0	0	0	0
8966_843_A2_rcsC	1	1	0	0	0	0	0	0	0	0	0	0	0	0	0	0	0	0	0	0	0	0	0	0	0	0	0	0	0	0	0	0	0	0	0	0	0	0	0	0	0	0	0	0	0	0	0	0	0
8966_843_C5_lacA	1	1	1	0	0	0	0	0	0	0	0	0	0	0	0	0	0	0	0	0	0	0	0	0	0	0	0	0	0	0	0	0	0	0	0	0	0	0	0	0	0	0	0	0	0	0	0	0	0
8966_843_C7_lon	0	0	0	0	0	0	0	0	0	0	0	0	0	0	0	0	0	0	0	0	0	0	0	0	0	0	0	0	0	0	0	0	0	0	0	0	0	0	0	0	0	0	0	0	0	0	0	0	0
8966_843_C8_ptrB	1	0	0	0	0	0	0	0	0	0	0	0	0	0	0	0	0	0	0	0	0	0	0	0	0	0	0	0	0	0	0	0	0	0	0	0	0	0	0	0	0	0	0	0	0	0	0	0	0
8966_843_D5_clpS	1	1	1	1	1	1	1	1	1	1	1	1	1	1	1	1	1	1	1	1	1	1	1	1	1	1	1	1	1	1	1	1	1	1	1	1	1	1	1	1	1	1	1	1	1	1	1	1	1
8966_843_D6_ybdK	1	1	0	0	0	0	0	0	0	0	0	0	0	0	0	0	0	0	0	0	0	0	0	0	0	0	0	0	0	0	0	0	0	0	0	0	0	0	0	0	0	0	0	0	0	0	0	0	0
8966_843_G2_ldtA	0	0	0	0	0	0	0	0	0	0	0	0	0	0	0	0	0	0	0	0	0	0	0	0	0	0	0	0	0	0	0	0	0	0	0	0	0	0	0	0	0	0	0	0	0	0	0	0	0
8966_843_H4_nfuA	0	0	0	0	0	0	0	0	0	0	0	0	0	0	0	0	0	0	0	0	0	0	0	0	0	0	0	0	0	0	0	0	0	0	0	0	0	0	0	0	0	0	0	0	0	0	0	0	0
8966_843_H9_holC	1	1	1	0	0	0	0	0	0	0	0	0	0	0	0	0	0	0	0	0	0	0	0	0	0	0	0	0	0	0	0	0	0	0	0	0	0	0	0	0	0	0	0	0	0	0	0	0	0
8967_845_B7_minC	1	1	1	0	0	0	0	0	0	0	0	0	0	0	0	0	0	0	0	0	0	0	0	0	0	0	0	0	0	0	0	0	0	0	0	0	0	0	0	0	0	0	0	0	0	0	0	0	0
8967_845_B8_dnaJ	1	0	1	0	0	0	0	0	0	0	0	0	0	0	0	0	0	0	0	0	0	0	0	0	0	0	0	0	0	0	0	0	0	0	0	0	0	0	0	0	0	0	0	0	0	0	0	0	0
8967_845_C6_cedA	1	1	1	0	0	0	0	0	0	0	0	0	0	0	0	0	0	0	0	0	0	0	0	0	0	0	0	0	0	0	0	0	0	0	0	0	0	0	0	0	0	0	0	0	0	0	0	0	0
8967_845_C9_ycjU	0	1	1	1	1	1	1	1	1	1	1	1	1	1	1	1	1	1	1	1	1	1	1	1	1	1	1	1	1	1	1	1	1	1	1	1	1	1	1	1	1	1	1	1	1	1	1	1	1
8967_845_D1_atoB	0	0	0	0	0	0	0	0	0	0	0	0	0	0	0	0	0	0	0	0	0	0	0	0	0	0	0	0	0	0	0	0	0	0	0	0	0	0	0	0	0	0	0	0	0	0	0	0	0
8967_845_D3_rsxD	0	0	0	0	0	0	0	0	0	0	0	0	0	0	0	0	0	0	0	0	0	0	0	0	0	0	0	0	0	0	0	0	0	0	0	0	0	0	0	0	0	0	0	0	0	0	0	0	0
8967_845_D7_sapD	1	1	1	0	0	0	0	0	0	0	0	0	0	0	0	0	0	0	0	0	0	0	0	0	0	0	0	0	0	0	0	0	0	0	0	0	0	0	0	0	0	0	0	0	0	0	0	0	0
8967_845_E10_tatC	1	1	0	0	0	0	0	0	0	0	0	0	0	0	0	0	0	0	0	0	0	0	0	0	0	0	0	0	0	0	0	0	0	0	0	0	0	0	0	0	0	0	0	0	0	0	0	0	0
8967_845_E7_lacA	1	1	1	0	0	0	0	0	0	0	0	0	0	0	0	0	0	0	0	0	0	0	0	0	0	0	0	0	0	0	0	0	0	0	0	0	0	0	0	0	0	0	0	0	0	0	0	0	0
8967_845_F4_yobH	0	0	0	0	0	0	0	0	0	0	0	0	0	0	0	0	0	0	0	0	0	0	0	0	0	0	0	0	0	0	0	0	0	0	0	0	0	0	0	0	0	0	0	0	0	0	0	0	0
8967_845_G12_recF	1	0	0	0	0	0	0	0	0	0	0	0	0	0	0	0	0	0	0	0	0	0	0	0	0	0	0	0	0	0	0	0	0	0	0	0	0	0	0	0	0	0	0	0	0	0	0	0	0
8968_849_B7_minC	1	1	0	0	0	0	0	0	0	0	0	0	0	0	0	0	0	0	0	0	0	0	0	0	0	0	0	0	0	0	0	0	0	0	0	0	0	0	0	0	0	0	0	0	0	0	0	0	0
8968_849_B8_dnaJ	1	1	0	1	1	1	1	1	1	1	1	1	1	1	1	1	1	1	1	1	1	1	1	1	1	1	1	1	1	1	1	1	1	1	1	1	1	1	1	1	1	1	1	1	1	1	1	1	1
8968_849_C6_cedA	0	0	0	0	0	0	0	0	0	0	0	0	0	0	0	0	0	0	0	0	0	0	0	0	0	0	0	0	0	0	0	0	0	0	0	0	0	0	0	0	0	0	0	0	0	0	0	0	0
8968_849_C9_ycjU	1	1	1	0	0	0	0	0	0	0	0	0	0	0	0	0	0	0	0	0	0	0	0	0	0	0	0	0	0	0	0	0	0	0	0	0	0	0	0	0	0	0	0	0	0	0	0	0	0
8968_849_D1_atoB	1	1	1	0	0	0	0	0	0	0	0	0	0	0	0	0	0	0	0	0	0	0	0	0	0	0	0	0	0	0	0	0	0	0	0	0	0	0	0	0	0	0	0	0	0	0	0	0	0
8968_849_D3_rsxD	1	1	0	0	0	0	0	0	0	0	0	0	0	0	0	0	0	0	0	0	0	0	0	0	0	0	0	0	0	0	0	0	0	0	0	0	0	0	0	0	0	0	0	0	0	0	0	0	0
8968_849_D7_sapD	1	1	1	0	0	0	0	0	0	0	0	0	0	0	0	0	0	0	0	0	0	0	0	0	0	0	0	0	0	0	0	0	0	0	0	0	0	0	0	0	0	0	0	0	0	0	0	0	0
8968_849_E10_tatC	0	1	0	0	0	0	0	0	0	0	0	0	0	0	0	0	0	0	0	0	0	0	0	0	0	0	0	0	0	0	0	0	0	0	0	0	0	0	0	0	0	0	0	0	0	0	0	0	0
8968_849_E7_lacA	1	1	0	1	1	1	1	1	1	1	1	1	1	1	1	1	1	1	1	1	1	1	1	1	1	1	1	1	1	1	1	1	1	1	1	1	1	1	1	1	1	1	1	1	1	1	1	1	1
8968_849_F4_yobH	1	0	0	0	0	0	0	0	0	0	0	0	0	0	0	0	0	0	0	0	0	0	0	0	0	0	0	0	0	0	0	0	0	0	0	0	0	0	0	0	0	0	0	0	0	0	0	0	0
8968_849_G12_recF	1	1	1	1	1	1	1	1	1	1	1	1	1	1	1	1	1	1	1	1	1	1	1	1	1	1	1	1	1	1	1	1	1	1	1	1	1	1	1	1	1	1	1	1	1	1	1	1	1
8969_851_B7_minC	1	1	1	1	0	0	0	0	0	0	0	0	0	0	0	0	0	0	0	0	0	0	0	0	0	0	0	0	0	0	0	0	0	0	0	0	0	0	0	0	0	0	0	0	0	0	0	0	0
8969_851_C6_cedA	1	1	1	0	0	0	0	0	0	0	0	0	0	0	0	0	0	0	0	0	0	0	0	0	0	0	0	0	0	0	0	0	0	0	0	0	0	0	0	0	0	0	0	0	0	0	0	0	0
8969_851_C9_ycjU	1	1	1	1	1	1	1	1	1	1	1	1	1	1	1	1	1	1	1	1	1	1	1	1	1	1	0	1	1	1	1	1	1	1	1	1	1	1	1	0	0	0	0	1	1	1	1	1	1
8969_851_D1_atoB	1	1	1	0	0	0	0	0	0	0	0	0	0	0	0	0	0	0	0	0	0	0	0	0	0	0	0	0	0	0	0	0	0	0	0	0	0	0	0	0	0	0	0	0	0	0	0	0	0
8969_851_D3_rsxD	1	1	1	1	1	1	1	1	1	1	1	1	1	1	1	1	1	1	1	1	1	1	1	1	1	1	1	1	1	1	1	1	1	1	1	1	1	1	1	1	1	1	1	1	1	1	1	1	1
8969_851_D7_sapD	1	1	1	1	1	1	1	1	1	1	1	1	1	1	1	1	1	1	1	1	1	1	1	1	1	1	1	1	1	1	1	1	1	1	1	1	1	1	1	1	1	1	1	1	1	1	1	1	1
8969_851_E10_tatC	1	1	0	1	1	1	1	1	1	1	1	1	1	1	1	1	1	1	1	1	1	1	1	1	1	1	1	1	1	1	1	1	1	1	1	1	1	1	1	1	1	1	1	1	1	1	1	1	1
8969_851_E7_lacA	1	1	1	0	0	0	0	0	0	0	0	0	0	0	0	0	0	0	0	0	0	0	0	0	0	0	0	0	0	0	0	0	0	0	0	0	0	0	0	0	0	0	0	0	0	0	0	0	0
8969_851_F4_yobH	0	0	0	0	0	0	0	0	0	0	0	0	0	0	0	0	0	0	0	0	0	0	0	0	0	0	0	0	0	0	0	0	0	0	0	0	0	0	0	0	0	0	0	0	0	0	0	0	0
8969_851_G12_recF	1	1	1	0	0	0	0	0	0	0	0	0	0	0	0	0	0	0	0	0	0	0	0	0	0	0	0	0	0	0	0	0	0	0	0	0	0	0	0	0	0	0	0	0	0	0	0	0	0
8961_828_G11_adhE	0	0	0	0	0	0	0	0	0	0	0	0	0	0	0	0	0	0	0	0	0	0	0	0	0	0	0	0	0	0	0	0	0	0	0	0	0	0	0	0	0	0	0	0	0	0	0	0	0
8963_833_D6_dnaK	0	0	0	0	0	0	0	0	0	0	0	0	0	0	0	0	0	0	0	0	0	0	0	0	0	0	0	0	0	0	0	0	0	0	0	0	0	0	0	0	0	0	0	0	0	0	0	0	0
8965_839_C7_lon	0	0	0	0	0	0	0	0	0	0	0	0	0	0	0	0	0	0	0	0	0	0	0	0	0	0	0	0	0	0	0	0	0	0	0	0	0	0	0	0	0	0	0	0	0	0	0	0	0
8966_843_B11_pepT	0	0	0	0	0	0	0	0	0	0	0	0	0	0	0	0	0	0	0	0	0	0	0	0	0	0	0	0	0	0	0	0	0	0	0	0	0	0	0	0	0	0	0	0	0	0	0	0	0
8969_851_B8_dnaJ	0	0	0	0	0	0	0	0	0	0	0	0	0	0	0	0	0	0	0	0	0	0	0	0	0	0	0	0	0	0	0	0	0	0	0	0	0	0	0	0	0	0	0	0	0	0	0	0	0
8964_836_F8_uvrD	1	1	1	0	0	0	0	0	0	0	0	0	0	0	0	0	0	0	0	0	0	0	0	0	0	0	0	0	0	0	0	0	0	0	0	0	0	0	0	0	0	0	0	0	0	0	0	0	0
8965_839_F8_uvrD	1	1	1	0	0	0	0	0	0	0	0	0	0	0	0	0	0	0	0	0	0	0	0	0	0	0	0	0	0	0	0	0	0	0	0	0	0	0	0	0	0	0	0	0	0	0	0	0	0
8966_843_F8_uvrD	1	1	0	0	0	0	0	0	0	0	0	0	0	0	0	0	0	0	0	0	0	0	0	0	0	0	0	0	0	0	0	0	0	0	0	0	0	0	0	0	0	0	0	0	0	0	0	0	0
8967_845_A7_mutL	1	1	1	0	0	0	0	0	0	0	0	0	0	0	0	0	0	0	0	0	0	0	0	0	0	0	0	0	0	0	0	0	0	0	0	0	0	0	0	0	0	0	0	1	0	0	0	0	0
8968_849_A7_mutL	1	1	1	0	0	0	0	0	0	0	0	0	0	0	0	0	0	0	0	0	0	0	0	0	0	0	0	0	0	0	0	0	0	0	0	0	0	0	0	0	0	0	0	0	0	0	0	0	0
8969_851_A7_mutL	1	1	1	0	0	0	0	0	0	0	0	0	0	0	0	0	0	0	0	0	0	0	0	0	0	0	0	0	0	0	0	0	0	0	0	0	0	0	0	0	0	0	0	0	0	0	0	0	0
[truncated: 538 more columns]

## Sheet: FigS8_TMP
title	folA	acrR	marR	mgrB	acrB	yobH	dnaA	phoQ	dnaN	aroK	pitA	folE	acrA	rng	folD	dsbA	insA	ileS	ushA	lon	insB1	apaH	insH1	caiB	caiE	ecpB	polB	mscK	caiT	rluA	mmuM	sbcC	dapB	aceE	yaaY	ybaY	apt	rsmA	carA	lptD	fdrA	caiA	fixX	surA	apaG	ecpE	yaiX	fixB	insI1
11641_end_A11_nfsB	0	1	0	0	1	0	0	1	1	0	0	1	0	0	0	0	0	0	0	0	0	0	0	0	0	0	0	0	0	0	0	0	0	0	0	0	0	0	0	0	0	0	0	0	0	0	0	0	0
11648_end_H7_rseA	1	1	1	0	1	0	1	0	0	0	0	0	1	0	0	0	0	0	0	0	0	0	0	0	0	0	0	0	0	0	0	0	0	0	0	0	0	0	0	0	0	0	0	0	0	0	0	0	0
11649_end_B12_waaP	0	1	0	1	0	1	0	0	1	0	0	0	1	0	0	0	0	0	0	0	0	0	0	0	0	0	0	0	0	0	0	0	0	0	0	0	0	0	0	0	0	0	0	0	0	0	0	0	0
11649_end_C1_mepS	0	1	0	0	0	0	0	0	0	0	1	0	0	0	0	1	0	0	0	0	0	0	0	0	0	0	0	0	0	0	0	0	0	0	0	0	0	0	0	0	0	0	0	0	0	0	0	0	0
11649_end_C3_htpG	0	0	1	1	0	1	0	0	0	0	0	0	0	0	0	0	0	0	0	0	0	0	0	0	0	0	0	0	0	0	0	0	0	0	0	0	0	0	0	0	0	0	0	0	0	0	0	0	0
11649_end_C9_ycjU	1	0	0	0	0	0	1	0	0	0	0	0	0	0	0	0	0	0	0	0	0	0	0	0	0	0	0	0	0	0	0	0	0	0	0	0	0	0	0	0	0	0	0	0	0	0	0	0	0
11649_end_E7_lacA	1	1	1	0	1	0	1	0	0	0	0	0	0	1	0	0	0	0	0	0	0	0	0	0	0	0	0	0	0	0	0	0	0	0	0	0	0	0	0	0	0	0	0	0	0	0	0	0	0
11641_end_G10_nuoG	1	1	1	1	1	1	0	0	0	0	0	0	0	0	0	0	0	0	0	0	0	0	0	0	0	0	0	0	0	0	0	0	0	0	0	0	0	0	0	0	0	0	0	0	0	0	0	0	0
11641_end_G2_lacA	1	1	1	0	0	0	0	0	1	0	0	0	0	0	0	0	0	0	0	0	0	0	0	0	0	0	0	0	0	0	0	0	0	0	0	0	0	0	0	0	0	0	0	0	0	0	0	0	0
11641_end_G4_tig	1	1	1	1	0	0	1	0	0	0	0	0	0	0	0	0	0	0	0	0	0	0	0	0	0	0	0	0	0	0	0	0	0	0	0	0	0	0	0	0	0	0	0	0	0	0	0	0	0
11641_end_H1_fis	1	0	0	1	0	1	0	0	0	0	0	0	0	0	0	0	0	0	0	0	0	0	0	0	0	0	0	0	0	0	0	0	0	0	0	0	0	0	0	0	0	0	0	0	0	0	0	0	0
11641_end_H5_recA	0	1	1	1	0	0	0	0	0	1	0	0	0	0	0	0	0	0	0	0	0	0	0	0	0	0	0	0	0	0	0	0	0	0	0	0	0	0	0	0	0	0	0	0	0	0	0	0	0
11642_end_A11_nfsB	0	1	1	1	0	0	1	0	0	0	0	0	0	0	0	0	0	0	0	0	0	0	0	0	0	0	0	0	0	0	0	0	0	0	0	0	0	0	0	0	0	0	0	0	0	0	0	0	0
11642_end_B12_cpxA	0	1	1	1	0	1	0	0	0	0	1	0	0	0	0	0	0	0	0	0	0	0	0	0	0	0	0	0	0	0	0	0	0	0	0	0	0	0	0	0	0	0	0	0	0	0	0	0	0
11641_end_B12_cpxA	1	1	0	0	0	0	0	0	1	0	1	0	0	1	0	0	0	0	0	0	0	0	0	0	0	0	0	0	0	0	0	0	0	0	0	0	0	0	0	0	0	0	0	0	0	0	0	0	0
11642_end_B1_acrA	1	0	0	0	0	0	0	1	0	1	0	0	0	0	0	1	0	0	0	0	0	0	0	0	0	0	0	1	0	0	0	0	0	0	0	0	0	0	0	0	0	0	0	0	0	0	0	0	0
11642_end_D5_waaC	0	1	0	1	1	1	0	0	0	1	0	0	0	0	0	0	0	0	0	0	0	0	0	0	0	0	0	0	0	0	0	0	0	0	0	0	0	0	0	0	0	0	0	0	0	0	0	0	0
11642_end_D6_dnaK	1	0	0	0	0	0	0	0	0	1	0	0	0	0	0	0	0	0	0	0	0	0	0	0	0	0	0	0	0	0	0	0	0	0	0	0	0	0	0	0	0	0	0	0	0	0	0	0	0
11642_end_D9_phoQ	1	1	1	0	0	0	0	0	0	0	0	0	0	1	0	0	0	0	0	0	0	0	0	0	0	0	0	0	0	0	0	0	0	0	0	0	0	0	0	0	0	0	0	0	0	0	0	0	0
11642_end_E2_hns	1	0	0	0	0	0	0	1	0	0	0	0	0	0	0	0	0	0	0	0	0	0	0	0	0	0	0	0	0	0	0	0	0	0	0	0	0	0	0	0	0	0	0	0	0	0	0	0	0
11642_end_E3_seqA	1	0	0	0	0	0	0	0	0	0	0	0	0	0	0	0	0	1	0	0	0	0	0	0	0	0	0	0	0	0	0	0	0	0	0	0	0	0	0	0	0	0	0	0	0	0	0	0	0
11642_end_F5_phoB	1	1	0	0	0	0	0	0	0	1	0	0	1	0	0	0	0	0	0	0	0	0	0	0	0	0	0	0	0	0	0	0	0	0	0	0	0	0	0	0	0	0	0	0	0	0	0	0	0
11642_end_F9_tolC	1	0	0	1	0	1	1	0	0	0	0	1	0	0	0	0	1	1	0	0	1	1	1	1	1	0	1	0	1	1	1	0	1	1	1	0	0	1	1	1	0	1	1	1	1	0	0	1	1
11642_end_G10_nuoG	0	1	0	0	0	0	0	1	0	0	0	0	0	0	1	0	0	0	0	0	0	0	0	0	0	0	0	0	0	0	0	0	0	0	0	0	0	0	0	0	0	0	0	0	0	0	0	0	0
11641_end_B1_acrA	1	0	0	0	0	0	0	1	0	0	0	0	0	0	1	1	0	0	0	0	0	0	0	0	0	1	0	0	0	0	0	0	0	0	0	0	0	0	0	0	0	0	0	0	0	0	0	0	0
11642_end_G7_ybaO	1	1	1	0	0	0	0	1	0	0	0	0	0	1	0	0	0	0	0	0	0	0	0	0	0	0	0	0	0	0	0	0	0	0	0	0	0	0	0	0	0	0	0	0	0	0	0	0	0
11642_end_H1_fis	0	0	1	0	0	0	0	1	0	1	0	0	0	0	0	0	0	0	0	0	0	0	0	0	0	0	0	0	0	0	0	0	0	0	0	0	0	0	0	0	0	0	0	0	0	0	0	0	0
11642_end_H2_hupA	1	0	1	0	0	0	1	0	0	0	0	0	0	0	0	0	0	0	0	0	0	0	0	0	0	0	0	0	0	0	0	0	0	0	0	0	0	0	0	0	0	0	0	0	0	0	0	0	0
11642_end_H5_recA	1	0	1	0	0	0	0	1	0	0	0	0	0	0	0	0	0	0	0	0	0	0	0	0	0	0	0	0	0	0	0	0	0	0	0	0	0	0	0	0	0	0	0	0	0	0	0	0	0
11643_end_A11_nfsB	1	0	1	0	0	0	1	0	0	0	0	1	0	0	0	0	0	0	0	0	0	0	0	0	0	0	0	0	0	0	0	0	0	0	0	0	0	0	0	0	0	0	0	0	0	0	0	0	0
11643_end_B12_cpxA	1	1	1	1	0	1	0	0	0	0	1	0	0	0	0	0	0	0	0	0	0	0	0	0	0	0	0	0	0	0	0	0	0	0	0	0	0	0	0	0	0	0	0	0	0	0	0	0	0
11643_end_B1_acrA	1	0	0	1	0	1	0	0	0	1	0	1	0	0	0	0	0	0	0	0	0	0	0	0	0	0	0	0	0	0	0	0	0	0	0	0	0	0	0	0	0	0	0	0	0	0	0	0	0
11643_end_D5_waaC	1	1	1	1	0	0	0	0	0	0	0	0	0	0	0	0	0	0	0	0	0	0	0	0	0	0	0	0	0	0	0	0	0	0	0	0	1	0	0	0	0	0	0	0	0	0	0	0	0
11643_end_D6_dnaK	1	0	0	1	0	0	1	0	0	0	0	0	0	0	0	0	0	0	0	0	0	0	0	0	0	0	0	0	0	0	0	0	0	0	0	0	0	0	0	0	0	0	0	0	0	0	0	0	0
11643_end_D9_phoQ	1	1	1	0	0	0	1	0	0	0	0	0	0	0	0	0	0	0	0	0	0	0	0	0	0	0	0	0	0	0	0	0	0	0	0	0	0	0	0	0	0	0	0	0	0	0	0	0	0
11643_end_E2_hns	1	0	0	0	0	0	0	0	0	0	0	0	0	0	0	0	0	0	0	0	0	0	0	0	0	0	0	0	0	0	0	0	0	0	0	0	0	0	0	0	0	0	0	0	0	0	0	0	0
11643_end_E3_seqA	1	1	1	0	0	0	0	0	0	0	0	0	0	0	0	0	0	0	0	0	0	0	0	0	0	0	0	0	0	0	0	1	0	0	0	0	0	0	0	0	0	0	0	0	0	0	0	0	0
11643_end_F5_phoB	0	1	0	1	1	0	0	0	1	0	0	0	1	0	0	0	0	0	0	0	0	0	0	0	0	0	0	0	0	0	0	0	0	0	0	0	0	0	0	0	0	0	0	0	0	0	0	0	0
11643_end_F6_lacA	1	0	0	0	0	0	0	0	0	0	0	0	0	1	0	0	0	0	0	0	0	0	0	0	0	0	0	0	0	0	0	0	0	0	0	0	0	0	0	0	0	0	0	0	0	0	0	0	0
11643_end_F9_tolC	1	0	0	0	0	0	0	1	0	0	0	0	0	0	0	0	1	1	0	0	1	1	0	1	1	0	1	0	1	1	0	0	1	1	1	0	0	1	1	1	0	1	1	1	1	0	0	1	0
11643_end_G10_nuoG	1	0	1	0	0	0	0	0	0	0	1	1	0	1	0	0	0	0	0	0	0	0	0	0	0	0	0	0	0	0	0	0	0	0	0	0	0	0	0	0	0	0	0	0	0	0	0	0	0
11643_end_G4_tig	0	0	1	1	1	0	1	0	0	0	0	0	0	0	0	0	0	0	0	0	0	0	0	0	0	0	0	0	0	0	0	0	0	0	0	0	0	0	0	0	0	0	0	0	0	0	0	0	0
11641_end_D5_waaC	0	0	1	0	0	0	0	1	0	0	0	0	0	0	0	0	0	0	0	0	0	0	0	0	0	0	0	0	0	0	0	0	0	0	0	0	0	0	0	0	0	0	0	0	0	0	0	0	0
11643_end_H1_fis	1	0	0	0	0	0	0	1	0	0	0	0	0	0	1	0	0	0	0	0	0	0	0	0	0	0	0	0	0	0	0	0	0	0	0	0	0	0	0	0	0	0	0	0	0	0	0	0	0
11643_end_H2_hupA	1	1	0	0	1	0	0	0	0	0	0	1	1	0	1	0	1	0	1	1	1	0	1	0	0	1	0	1	0	0	1	1	0	0	0	1	1	0	0	0	1	0	0	0	0	1	1	0	1
11643_end_H5_recA	1	0	0	0	0	0	0	0	0	0	0	0	0	0	0	0	0	0	0	1	0	0	0	0	0	0	0	0	0	0	0	0	0	0	0	0	0	0	0	0	0	0	0	0	0	0	0	0	0
11644_end_A12_evgS	1	1	1	0	0	0	0	1	0	1	0	0	0	0	0	0	0	0	0	0	0	0	0	0	0	0	0	0	0	0	0	0	0	0	0	0	0	0	0	0	0	0	0	0	0	0	0	0	0
11644_end_B1_yedV	1	0	0	0	0	0	1	0	0	0	1	0	0	0	0	0	0	0	0	1	0	0	0	0	0	0	0	0	0	0	0	0	0	0	0	0	0	0	0	0	0	0	0	0	0	0	0	0	0
11644_end_C12_yciS	1	0	0	0	0	0	0	0	0	1	0	0	0	0	0	0	0	0	0	0	0	0	0	0	0	0	0	0	0	0	0	0	0	0	0	0	0	0	0	0	0	0	0	0	0	0	0	0	0
11644_end_E1_nudI	1	1	1	0	1	0	0	0	0	0	1	0	0	0	0	0	0	0	0	0	0	0	0	0	0	0	0	0	0	0	0	0	0	0	0	1	0	0	0	0	0	0	0	0	0	0	0	0	0
11641_end_D6_dnaK	1	1	1	0	1	0	0	0	1	0	0	0	0	0	0	0	0	0	0	0	0	0	0	0	0	0	0	0	0	0	0	0	0	0	0	0	0	0	0	0	0	0	0	0	0	0	0	0	0
11644_end_G4_hfq	1	1	0	1	0	1	0	0	0	0	0	1	0	0	0	0	0	0	0	0	0	0	0	0	0	0	0	0	0	0	0	0	0	0	0	0	0	0	0	0	0	0	0	0	0	0	0	0	0
11644_end_G5_ylbE	1	0	1	1	0	1	0	0	0	0	1	1	0	0	0	0	0	0	0	0	0	0	0	0	0	0	0	0	0	0	0	0	0	0	0	0	0	0	0	0	0	0	0	0	0	0	0	0	0
11645_end_B1_yedV	1	0	0	0	1	0	0	0	0	0	1	0	0	1	0	0	0	0	1	0	0	0	0	0	0	0	0	0	0	0	0	0	0	0	0	0	0	0	0	0	0	0	0	0	0	0	0	0	0
11645_end_B7_pepN	1	1	0	1	1	0	0	0	1	0	0	0	1	0	1	0	1	1	1	1	1	1	1	1	1	1	1	1	1	1	1	1	1	1	1	1	1	1	1	1	1	1	1	1	1	1	1	1	1
11645_end_C12_yciS	1	1	0	1	0	1	0	0	0	0	0	0	1	0	0	0	0	0	0	0	0	0	0	0	0	0	0	0	0	0	0	0	0	0	0	0	0	0	0	0	0	0	0	0	0	1	0	0	0
11645_end_E1_nudI	0	1	1	0	0	0	0	0	0	0	0	0	0	0	0	0	0	0	0	0	0	0	0	0	0	0	0	0	0	0	0	0	0	0	0	0	0	0	0	0	0	0	0	0	0	0	0	0	0
11645_end_F10_pepP	1	1	0	1	0	1	0	0	0	0	1	1	0	0	0	0	0	0	0	0	0	0	0	0	0	0	0	0	0	0	0	0	0	0	0	0	0	0	0	0	0	0	0	0	0	0	0	0	0
11641_end_D9_phoQ	1	1	1	0	0	0	0	0	1	0	0	0	0	0	0	0	0	0	0	0	0	0	0	0	0	0	0	0	0	0	0	0	0	0	0	0	0	0	0	0	0	0	0	0	0	0	0	0	0
11645_end_G4_hfq	1	1	0	1	0	1	0	0	0	0	0	0	0	0	0	0	0	0	0	0	0	0	0	0	0	0	0	0	0	0	0	0	0	0	0	0	0	0	0	0	0	0	0	0	0	0	0	0	0
11645_end_G5_ylbE	1	1	0	0	1	0	1	0	0	0	0	0	0	0	0	0	0	0	0	0	0	0	0	0	0	0	0	0	0	0	0	0	0	0	0	0	0	0	0	0	0	0	0	0	0	0	0	0	0
11646_end_A12_evgS	1	1	1	1	0	1	0	0	0	0	0	0	0	0	0	0	0	0	0	0	0	0	0	0	0	0	0	0	0	0	0	0	0	0	0	0	0	0	0	0	0	0	0	0	0	0	0	0	0
11646_end_B1_yedV	1	1	0	0	1	0	0	1	0	0	0	0	0	0	0	0	0	0	0	0	0	0	0	0	0	0	0	0	0	0	0	0	0	0	0	0	0	0	0	0	1	0	0	0	0	0	0	0	0
11646_end_B7_pepN	1	1	0	0	1	0	1	0	0	0	0	0	1	0	1	0	1	1	1	1	1	1	1	1	1	1	1	1	1	1	1	1	1	1	1	1	1	1	1	1	1	1	1	1	1	1	1	1	1
11646_end_C12_yciS	0	0	1	0	0	0	0	0	0	1	0	0	0	0	0	1	0	0	0	0	0	0	0	0	0	0	0	0	0	0	0	0	0	0	0	0	0	0	0	0	0	0	0	0	0	0	0	0	0
11646_end_C5_lacA	0	1	1	1	0	1	0	0	0	0	0	0	0	0	0	0	0	0	0	0	0	0	0	0	0	0	0	0	0	0	0	0	0	0	0	0	0	0	0	0	0	0	0	0	0	0	0	0	0
11646_end_F10_pepP	1	0	0	1	0	1	0	0	0	1	0	0	0	0	0	0	0	0	0	0	0	0	0	0	0	0	0	0	0	0	0	0	0	0	0	0	0	0	0	0	0	0	0	0	0	0	0	0	0
11641_end_E2_hns	1	0	0	0	0	0	0	0	0	0	0	0	0	0	0	0	0	0	0	0	0	0	0	0	0	0	0	0	0	0	0	0	0	0	0	0	0	0	0	0	0	0	0	0	0	0	0	0	0
11646_end_G4_hfq	1	1	1	0	0	0	0	1	0	0	0	0	0	1	0	0	0	0	0	0	0	0	0	0	0	0	0	0	0	0	0	0	0	0	0	0	0	0	0	0	0	0	0	0	0	0	0	0	0
11647_end_B12_waaP	0	0	0	0	0	0	0	1	0	0	0	0	0	0	0	0	0	0	0	0	0	0	0	0	0	0	0	0	0	0	0	0	0	0	0	0	0	0	0	0	0	0	0	0	0	0	0	0	0
11647_end_B6_rfaH	1	0	0	1	0	1	0	0	0	1	0	0	0	0	0	0	0	0	0	0	0	0	0	0	0	0	0	0	0	0	0	0	0	0	0	0	0	0	0	0	0	0	0	0	0	0	0	0	0
11647_end_C1_mepS	1	1	1	0	0	0	0	0	0	0	0	0	0	0	0	1	0	0	0	0	0	0	0	0	0	0	0	0	0	0	0	0	0	0	0	0	0	0	0	0	0	0	0	0	0	0	0	0	0
11647_end_C2_lpxM	1	0	1	1	0	0	0	0	0	0	1	0	0	0	0	0	0	0	0	0	0	0	0	0	0	0	0	0	0	0	0	0	0	0	0	0	0	0	0	0	0	0	0	0	0	0	0	0	0
11647_end_C3_htpG	1	1	1	0	1	0	0	0	1	0	0	0	0	0	0	1	0	0	0	0	0	0	0	0	0	0	0	0	0	0	0	0	0	0	0	0	0	0	0	0	0	0	0	0	0	0	0	0	0
11647_end_C9_ycjU	1	0	0	0	0	0	0	0	1	0	0	0	0	0	0	0	0	0	1	0	0	0	0	0	0	0	0	0	0	0	0	0	0	0	0	0	0	0	0	0	0	0	0	0	0	0	0	0	0
11641_end_E3_seqA	1	0	1	0	0	0	0	0	1	0	0	0	0	0	0	0	0	0	0	0	0	0	0	0	0	0	0	0	0	0	0	0	0	0	0	0	0	0	0	0	0	0	0	0	0	0	0	0	0
11647_end_E7_lacA	1	0	1	0	0	0	0	0	1	0	0	0	0	0	0	0	0	0	0	0	0	0	0	0	0	0	0	0	0	0	0	0	0	0	0	0	0	0	0	0	0	0	0	0	0	0	0	0	0
11648_end_B12_waaP	1	0	1	0	1	0	0	0	0	0	0	0	0	0	0	0	0	0	0	0	0	0	0	0	0	0	0	0	0	0	0	0	0	0	0	0	0	0	0	0	0	0	0	0	0	0	0	0	0
11648_end_B6_rfaH	1	1	0	1	1	0	1	0	0	0	0	0	0	0	0	0	0	0	0	0	0	0	0	0	0	0	0	0	0	0	0	0	0	0	0	0	0	0	0	0	0	0	0	0	0	0	0	0	0
11648_end_C1_mepS	0	1	1	1	0	0	1	0	0	0	0	1	0	0	0	0	0	0	0	0	0	0	0	0	0	0	0	0	0	0	0	0	0	0	0	0	0	0	0	0	0	0	0	0	0	0	0	0	0
11648_end_C2_lpxM	1	1	1	0	0	0	0	0	1	0	0	0	0	0	0	0	0	0	0	0	0	0	0	0	0	0	0	0	0	0	0	0	0	0	0	0	0	0	0	0	0	0	0	0	0	0	0	0	0
11648_end_C3_htpG	1	1	1	0	0	0	0	0	1	0	0	0	0	0	0	1	0	0	0	0	0	0	0	0	0	0	0	0	0	0	0	0	0	0	0	0	0	0	0	0	0	0	0	0	0	0	1	0	0
11648_end_C9_ycjU	1	0	0	1	0	0	1	0	0	0	0	0	0	0	0	0	0	0	0	0	0	0	0	0	0	0	0	0	0	0	0	0	0	0	0	0	0	0	0	0	0	0	0	0	0	0	0	0	0
11648_end_E7_lacA	0	0	1	1	1	1	0	0	0	1	0	0	0	0	0	0	0	0	0	0	0	0	0	0	0	0	0	0	0	0	0	0	0	0	0	0	0	0	0	0	0	0	0	0	0	0	0	0	0
11644_end_B7_pepN	1	1	0	0	1	0	0	0	0	0	0	0	1	0	1	0	1	1	1	1	1	1	1	1	1	1	1	1	1	1	1	1	1	1	1	1	1	1	1	1	1	1	1	1	1	1	1	1	1
11649_end_A7_mutL	1	1	1	0	1	0	1	0	0	0	0	1	0	1	0	0	0	0	0	0	0	0	0	0	0	0	0	0	0	0	0	0	0	0	0	0	0	0	0	0	0	1	0	0	0	0	0	0	0
11649_end_C2_lpxM	1	1	0	0	1	0	0	0	0	0	0	0	0	0	0	1	0	0	0	0	0	0	0	0	0	0	0	0	0	0	0	0	0	0	0	0	0	0	0	0	0	0	0	0	0	0	0	0	0
11649_end_H7_rseA	1	1	1	1	0	0	1	0	0	0	1	0	0	0	0	0	0	0	0	0	0	0	0	0	0	0	0	0	0	0	0	0	0	0	0	0	0	0	0	0	0	0	0	0	0	0	0	0	0
11641_end_F9_tolC	0	0	0	1	0	1	0	0	0	0	0	1	0	0	0	0	0	0	0	0	0	0	0	0	0	0	0	0	0	0	0	0	0	0	0	0	0	0	0	0	0	0	0	0	0	0	0	0	0
11641_end_G7_ybaO	1	1	0	0	0	0	0	1	0	0	0	1	0	1	0	0	0	0	0	0	0	0	0	0	0	0	0	0	0	0	0	0	0	0	0	0	0	0	0	0	0	0	0	0	0	0	0	0	0
11641_end_H2_hupA	1	0	1	0	0	0	0	0	0	0	0	1	0	0	0	0	0	0	0	0	0	0	0	0	0	0	0	0	0	0	0	0	0	0	0	0	0	0	0	0	0	0	0	0	0	0	0	0	0
11642_end_B8_mutT	1	1	0	0	0	0	0	1	0	0	0	0	1	1	0	0	0	0	0	0	0	0	0	0	0	0	0	0	0	0	0	0	0	0	0	0	0	0	0	0	0	0	0	0	0	0	0	0	0
11643_end_B8_mutT	1	0	0	0	0	0	0	1	0	0	0	0	0	0	0	0	0	0	1	0	0	0	0	0	0	0	0	0	0	0	0	0	0	0	0	0	0	0	0	0	0	0	0	0	0	0	0	0	0
11641_end_B8_mutT	1	0	1	0	0	0	1	0	0	0	0	0	0	0	0	0	0	0	0	0	0	0	0	0	0	0	0	0	0	0	0	0	0	0	0	0	0	0	0	0	0	0	0	0	0	0	0	0	0
11643_end_G7_ybaO	1	1	1	0	1	0	1	0	0	0	0	0	0	0	0	0	0	0	0	0	0	0	0	0	0	0	0	0	0	0	0	0	0	0	0	0	0	0	0	0	0	0	0	0	0	0	0	0	0
11644_end_C5_lacA	1	1	1	1	0	1	1	0	0	0	0	1	0	0	0	0	0	0	0	0	0	0	0	0	0	0	0	0	0	0	0	0	0	0	0	0	0	0	0	0	0	1	0	0	0	0	0	0	0
11644_end_F10_pepP	1	0	1	1	0	1	1	0	0	0	0	0	0	1	0	0	0	0	0	0	0	0	0	0	1	0	0	0	0	0	0	0	0	0	0	0	0	0	1	0	0	0	0	0	0	0	0	0	0
11644_end_F8_uvrD	1	1	1	1	1	0	0	0	0	0	0	0	0	1	1	0	0	0	0	0	0	0	0	0	0	0	0	0	0	0	0	0	0	0	0	0	0	0	0	0	0	0	0	0	0	0	0	0	0
11645_end_A12_evgS	1	1	1	0	0	0	0	0	0	0	0	1	0	0	1	0	0	0	0	0	0	0	1	0	0	0	0	0	0	0	0	0	0	0	0	0	0	0	1	0	0	0	0	0	0	0	1	0	0
11645_end_C5_lacA	1	1	1	0	1	0	0	0	0	0	0	0	0	0	0	0	0	0	0	0	0	0	0	0	0	0	0	0	0	0	0	0	0	0	0	0	0	0	0	0	0	0	0	0	0	0	0	0	0
11645_end_F8_uvrD	1	1	0	1	1	0	0	0	0	0	0	0	1	0	0	0	0	0	0	0	0	0	0	0	0	0	0	0	0	0	0	0	0	0	0	0	0	0	0	0	0	0	0	0	0	0	0	0	0
11646_end_E1_nudI	1	1	1	0	0	0	0	0	0	1	0	0	0	0	1	0	0	0	0	0	0	0	0	0	1	0	0	0	0	0	0	0	0	0	0	0	0	0	1	0	0	0	0	1	0	0	0	0	0
11646_end_F8_uvrD	1	1	1	1	0	0	0	0	0	1	0	0	1	0	0	0	0	0	0	0	0	0	0	0	0	0	0	0	0	0	0	0	0	0	0	0	0	0	0	0	0	0	0	0	0	0	0	0	0
11646_end_G5_ylbE	1	1	0	0	1	0	0	0	1	0	0	0	0	0	0	0	0	0	0	0	0	0	0	0	0	0	0	0	0	0	0	0	0	0	0	0	0	0	0	0	0	0	0	0	0	0	0	0	0
11647_end_A7_mutL	1	1	1	1	0	0	0	0	0	0	0	0	0	1	0	0	0	0	0	0	0	0	0	0	0	1	0	0	0	0	0	0	0	1	0	0	0	0	0	0	0	1	0	0	0	0	0	0	0
11647_end_H7_rseA	1	1	1	1	0	0	0	0	1	0	1	0	1	0	0	0	0	0	0	0	0	0	0	0	0	0	0	0	0	0	0	0	0	0	0	0	0	0	1	0	0	0	0	0	0	0	0	0	0
11648_end_A7_mutL	1	1	1	0	0	0	1	0	0	0	0	0	0	0	0	1	0	0	0	0	0	0	0	1	0	0	0	0	0	0	0	0	0	0	0	0	0	0	1	0	0	0	0	0	0	0	0	0	0
11641_end_F5_phoB	1	1	1	1	1	0	1	0	1	0	0	1	0	0	1	0	0	0	0	0	0	1	0	0	0	0	0	1	0	0	0	0	0	0	0	0	0	0	0	0	0	0	0	0	0	0	0	0	0
[truncated: 1,999 more columns]

## Sheet: FigS15_DRC_TMP_raw
	plate	well	strain	conc	rep	growthr	r_sq	ab
0	0	A1	evo_lacA1	0	1	1.03322	0.997972	TMP
1	0	A2	evo1_rfaP_c1	0	1	1.21714	0.996436	TMP
2	0	A3	evo2_pepN_c1	0	1	0.968108	0.998678	TMP
3	0	A4	evo_lacA3	0	1	1.03522	0.991505	TMP
4	0	A5	evo3_pepN_c4	0	1	1.09343	0.998615	TMP
5	0	A6	evo_lacA1	0	2	1.09366	0.999213	TMP
6	0	A7	evo1_rfaP_c1	0	2	1.0658	0.99791	TMP
7	0	A8	evo2_pepN_c1	0	2	0.973548	0.999823	TMP
8	0	A9	evo_lacA3	0	2	1.10791	0.986758	TMP
9	0	A10	evo3_pepN_c4	0	2	1.19914	0.996648	TMP
10	0	A11	evo_lacA1	0	3	0.949333	0.998188	TMP
11	0	A12	LB	0	3	0	0	TMP
12	0	B1	evo1_tolC_c1	0	1	0.974913	0.997909	TMP
13	0	B2	evo1_rfaP_c2	0	1	1.08851	0.997744	TMP
14	0	B3	evo2_pepN_c2	0	1	0.990248	0.998488	TMP
15	0	B4	evo3_tolC_c1	0	1	0.887248	0.975505	TMP
16	0	B5	evo3_rfaP_c1	0	1	0.977028	0.981448	TMP
17	0	B6	evo1_tolC_c1	0	2	1.04461	0.999705	TMP
18	0	B7	evo1_rfaP_c2	0	2	0.976275	0.987776	TMP
19	0	B8	evo2_pepN_c2	0	2	0.936502	0.998812	TMP
20	0	B9	evo3_tolC_c1	0	2	1.01677	0.999522	TMP
21	0	B10	evo3_rfaP_c1	0	2	1.08889	0.996779	TMP
22	0	B11	evo_lacA2	0	3	1.03227	0.999084	TMP
23	0	B12	evo1_tolC_c1	0	3	0.962945	0.998761	TMP
24	0	C1	evo1_tolC_c2	0	1	0.699232	0.971576	TMP
25	0	C2	evo1_rfaP_c3	0	1	1.1012	0.995728	TMP
26	0	C3	evo2_pepN_c3	0	1	1.03449	0.998386	TMP
27	0	C4	evo3_tolC_c2	0	1	1.09674	0.995765	TMP
28	0	C5	evo3_rfaP_c2	0	1	1.04146	0.988663	TMP
29	0	C6	evo1_tolC_c2	0	2	1.00705	0.999183	TMP
30	0	C7	evo1_rfaP_c3	0	2	1.0762	0.998555	TMP
31	0	C8	evo2_pepN_c3	0	2	1.00847	0.999453	TMP
32	0	C9	evo3_tolC_c2	0	2	1.11495	0.98748	TMP
33	0	C10	evo3_rfaP_c2	0	2	0.765105	0.96593	TMP
34	0	C11	evo_lacA3	0	3	1.11827	0.997115	TMP
35	0	C12	evo1_tolC_c2	0	3	1.04097	0.998616	TMP
36	0	D1	evo1_tolC_c3	0	1	0.985975	0.993729	TMP
37	0	D2	evo1_rfaP_c4	0	1	1.04889	0.99786	TMP
38	0	D3	evo3_tolC_c3	0	1	1.03557	0.997579	TMP
39	0	D4	evo2_pepN_c4	0	1	0.96317	0.999601	TMP
40	0	D5	evo3_rfaP_c3	0	1	1.10712	0.994746	TMP
41	0	D6	evo1_tolC_c3	0	2	1.08114	0.998977	TMP
42	0	D7	evo1_rfaP_c4	0	2	1.14997	0.996977	TMP
43	0	D8	evo3_tolC_c3	0	2	1.13691	0.997493	TMP
44	0	D9	evo2_pepN_c4	0	2	0.950902	0.99944	TMP
45	0	D10	evo3_rfaP_c3	0	2	1.03756	0.997878	TMP
46	0	D11	LB	0	3	0	0	TMP
47	0	D12	evo1_tolC_c3	0	3	1.01446	0.999875	TMP
48	0	E1	evo1_pepN_c1	0	1	1.06905	0.998828	TMP
49	0	E2	LB	0	1	0	0	TMP
50	0	E3	evo2_rfaP_c1	0	1	0.958542	0.998693	TMP
51	0	E4	evo3_tolC_c4	0	1	0.99861	0.990986	TMP
52	0	E5	anc_lacA	0	1	1.33435	0.998841	TMP
53	0	E6	evo1_pepN_c1	0	2	1.07043	0.995754	TMP
54	0	E7	LB	0	2	0	0	TMP
55	0	E8	evo2_rfaP_c1	0	2	0.950408	0.999019	TMP
56	0	E9	evo3_tolC_c4	0	2	0.782025	0.968715	TMP
57	0	E10	anc_lacA	0	2	1.21298	0.997261	TMP
58	0	E11	anc_lacA	0	3	1.0936	0.977656	TMP
59	0	E12	evo1_pepN_c1	0	3	1.03268	0.997598	TMP
60	0	F1	evo1_pepN_c2	0	1	1.14672	0.990568	TMP
61	0	F2	evo_lacA2	0	1	1.19663	0.995694	TMP
62	0	F3	evo2_rfaP_c2	0	1	0.996231	0.999202	TMP
63	0	F4	evo3_pepN_c1	0	1	1.08655	0.997164	TMP
64	0	F5	anc_tolC	0	1	0.898729	0.998469	TMP
65	0	F6	evo1_pepN_c2	0	2	1.09699	0.995386	TMP
66	0	F7	evo_lacA2	0	2	1.15329	0.996366	TMP
67	0	F8	evo2_rfaP_c2	0	2	1.02284	0.996409	TMP
68	0	F9	evo3_pepN_c1	0	2	1.03682	0.996788	TMP
69	0	F10	piperror	0	2	0	0	TMP
70	0	F11	piperror	0	3	1.07345	0.998849	TMP
71	0	F12	evo1_pepN_c2	0	3	1.03378	0.998595	TMP
72	0	G1	evo1_pepN_c3	0	1	1.05976	0.997235	TMP
73	0	G2	evo2_tolC_c1	0	1	0.961941	0.998237	TMP
74	0	G3	evo2_rfaP_c3	0	1	0.97044	0.998803	TMP
75	0	G4	evo3_pepN_c2	0	1	0.991777	0.997973	TMP
76	0	G5	anc_pepN	0	1	1.2588	0.998567	TMP
77	0	G6	evo1_pepN_c3	0	2	0.982378	0.996179	TMP
78	0	G7	evo2_tolC_c1	0	2	0.939519	0.997377	TMP
79	0	G8	evo2_rfaP_c3	0	2	0.914573	0.99925	TMP
80	0	G9	evo3_pepN_c2	0	2	1.07671	0.998593	TMP
81	0	G10	anc_pepN	0	2	1.12833	0.998135	TMP
82	0	G11	anc_pepN	0	3	1.21828	0.995792	TMP
83	0	G12	evo1_pepN_c3	0	3	0.99404	0.996422	TMP
84	0	H1	evo1_pepN_c4	0	1	1.16128	0.996372	TMP
85	0	H2	evo2_tolC_c2	0	1	0.871799	0.99158	TMP
86	0	H3	evo2_rfaP_c4	0	1	0.950263	0.99912	TMP
87	0	H4	evo3_pepN_c3	0	1	0.906503	0.999111	TMP
88	0	H5	anc_rfaP	0	1	1.18105	0.985463	TMP
89	0	H6	evo1_pepN_c4	0	2	1.07884	0.999753	TMP
90	0	H7	evo2_tolC_c2	0	2	0.957309	0.995864	TMP
91	0	H8	evo2_rfaP_c4	0	2	0.952187	0.998797	TMP
92	0	H9	evo3_pepN_c3	0	2	1.06696	0.99785	TMP
93	0	H10	anc_rfaP	0	2	1.22218	0.997162	TMP
94	0	H11	anc_rfaP	0	3	1.29671	0.998464	TMP
95	0	H12	evo1_pepN_c4	0	3	1.07145	0.997639	TMP
96	1	A1	evo_lacA1	0.00444	1	1.17914	0.998827	TMP
97	1	A2	evo1_rfaP_c1	0.00444	1	1.16073	0.997949	TMP
98	1	A3	evo2_pepN_c1	0.00444	1	1.00223	0.998941	TMP
99	1	A4	evo_lacA3	0.00444	1	1.12611	0.998167	TMP
100	1	A5	evo3_pepN_c4	0.00444	1	1.0718	0.998474	TMP
101	1	A6	evo_lacA1	0.00444	2	1.16989	0.997053	TMP
102	1	A7	evo1_rfaP_c1	0.00444	2	1.13815	0.998064	TMP
103	1	A8	evo2_pepN_c1	0.00444	2	0.873147	0.996853	TMP
104	1	A9	evo_lacA3	0.00444	2	1.20461	0.99576	TMP
105	1	A10	evo3_pepN_c4	0.00444	2	1.0962	0.998566	TMP
106	1	A11	evo_lacA1	0.00444	3	1.1538	0.997062	TMP
107	1	A12	LB	0.00444	3	0	0	TMP
108	1	B1	evo1_tolC_c1	0.00444	1	1.11113	0.999191	TMP
109	1	B2	evo1_rfaP_c2	0.00444	1	1.09764	0.996895	TMP
110	1	B3	evo2_pepN_c2	0.00444	1	0.972492	0.999799	TMP
111	1	B4	evo3_tolC_c1	0.00444	1	1.23147	0.992119	TMP
112	1	B5	evo3_rfaP_c1	0.00444	1	1.07937	0.99606	TMP
113	1	B6	evo1_tolC_c1	0.00444	2	1.07708	0.998083	TMP
114	1	B7	evo1_rfaP_c2	0.00444	2	1.12521	0.996268	TMP
115	1	B8	evo2_pepN_c2	0.00444	2	1.00608	0.999521	TMP
116	1	B9	evo3_tolC_c1	0.00444	2	1.09574	0.997891	TMP
117	1	B10	evo3_rfaP_c1	0.00444	2	1.09048	0.996632	TMP
118	1	B11	evo_lacA2	0.00444	3	1.06162	0.998933	TMP
119	1	B12	evo1_tolC_c1	0.00444	3	1.09136	0.999486	TMP
120	1	C1	evo1_tolC_c2	0.00444	1	1.07921	0.99977	TMP
121	1	C2	evo1_rfaP_c3	0.00444	1	1.1027	0.998603	TMP
122	1	C3	evo2_pepN_c3	0.00444	1	0.98832	0.999553	TMP
123	1	C4	evo3_tolC_c2	0.00444	1	1.05825	0.997697	TMP
124	1	C5	evo3_rfaP_c2	0.00444	1	1.08396	0.995381	TMP
125	1	C6	evo1_tolC_c2	0.00444	2	1.15168	0.998034	TMP
126	1	C7	evo1_rfaP_c3	0.00444	2	1.06444	0.994126	TMP
127	1	C8	evo2_pepN_c3	0.00444	2	0.73791	0.751385	TMP
128	1	C9	evo3_tolC_c2	0.00444	2	1.06059	0.998108	TMP
129	1	C10	evo3_rfaP_c2	0.00444	2	1.14417	0.996497	TMP
130	1	C11	evo_lacA3	0.00444	3	1.12343	0.995297	TMP
131	1	C12	evo1_tolC_c2	0.00444	3	1.15757	0.99517	TMP
132	1	D1	evo1_tolC_c3	0.00444	1	1.07323	0.998745	TMP
133	1	D2	evo1_rfaP_c4	0.00444	1	1.07954	0.998896	TMP
134	1	D3	evo3_tolC_c3	0.00444	1	1.06835	0.996452	TMP
135	1	D4	evo2_pepN_c4	0.00444	1	0.958612	0.999327	TMP
136	1	D5	evo3_rfaP_c3	0.00444	1	1.08198	0.993063	TMP
137	1	D6	evo1_tolC_c3	0.00444	2	1.12009	0.997706	TMP
138	1	D7	evo1_rfaP_c4	0.00444	2	1.07358	0.997536	TMP
139	1	D8	evo3_tolC_c3	0.00444	2	1.04679	0.997687	TMP
140	1	D9	evo2_pepN_c4	0.00444	2	0.977717	0.998715	TMP
141	1	D10	evo3_rfaP_c3	0.00444	2	1.08567	0.997042	TMP
142	1	D11	LB	0.00444	3	0	0	TMP
143	1	D12	evo1_tolC_c3	0.00444	3	1.10382	0.997311	TMP
144	1	E1	evo1_pepN_c1	0.00444	1	1.1414	0.997655	TMP
145	1	E2	LB	0.00444	1	0	0	TMP
146	1	E3	evo2_rfaP_c1	0.00444	1	0.944956	0.99896	TMP
147	1	E4	evo3_tolC_c4	0.00444	1	1.09574	0.997891	TMP
148	1	E5	anc_lacA	0.00444	1	1.28564	0.998315	TMP
149	1	E6	evo1_pepN_c1	0.00444	2	1.16684	0.998765	TMP
150	1	E7	LB	0.00444	2	0	0	TMP
151	1	E8	evo2_rfaP_c1	0.00444	2	0.949923	0.998202	TMP
152	1	E9	evo3_tolC_c4	0.00444	2	1.03693	0.998596	TMP
153	1	E10	anc_lacA	0.00444	2	1.23545	0.997929	TMP
154	1	E11	anc_lacA	0.00444	3	1.33158	0.996123	TMP
155	1	E12	evo1_pepN_c1	0.00444	3	1.16941	0.999212	TMP
156	1	F1	evo1_pepN_c2	0.00444	1	1.10316	0.997838	TMP
157	1	F2	evo_lacA2	0.00444	1	1.0974	0.997132	TMP
158	1	F3	evo2_rfaP_c2	0.00444	1	0.993016	0.999343	TMP
159	1	F4	evo3_pepN_c1	0.00444	1	1.08539	0.99887	TMP
160	1	F5	anc_tolC	0.00444	1	0.933228	0.994985	TMP
161	1	F6	evo1_pepN_c2	0.00444	2	1.17075	0.998515	TMP
162	1	F7	evo_lacA2	0.00444	2	1.07564	0.998078	TMP
163	1	F8	evo2_rfaP_c2	0.00444	2	0.967605	0.9993	TMP
164	1	F9	evo3_pepN_c1	0.00444	2	1.09336	0.997809	TMP
165	1	F10	anc_tolC	0.00444	2	0.934449	0.99514	TMP
166	1	F11	anc_tolC	0.00444	3	1.01404	0.999345	TMP
167	1	F12	evo1_pepN_c2	0.00444	3	1.15435	0.99877	TMP
168	1	G1	evo1_pepN_c3	0.00444	1	1.09575	0.998663	TMP
169	1	G2	evo2_tolC_c1	0.00444	1	0.911407	0.998981	TMP
170	1	G3	evo2_rfaP_c3	0.00444	1	0.770507	0.994498	TMP
171	1	G4	evo3_pepN_c2	0.00444	1	1.14004	0.99855	TMP
172	1	G5	anc_pepN	0.00444	1	1.15429	0.998956	TMP
173	1	G6	evo1_pepN_c3	0.00444	2	1.09376	0.997675	TMP
174	1	G7	evo2_tolC_c1	0.00444	2	0.90357	0.998731	TMP
175	1	G8	evo2_rfaP_c3	0.00444	2	0.930339	0.998785	TMP
176	1	G9	evo3_pepN_c2	0.00444	2	1.00791	0.997052	TMP
177	1	G10	anc_pepN	0.00444	2	1.10586	0.997181	TMP
178	1	G11	anc_pepN	0.00444	3	1.19456	0.999066	TMP
179	1	G12	evo1_pepN_c3	0.00444	3	1.15379	0.998565	TMP
180	1	H1	evo1_pepN_c4	0.00444	1	1.09782	0.994775	TMP
181	1	H2	evo2_tolC_c2	0.00444	1	0.928431	0.997854	TMP
182	1	H3	evo2_rfaP_c4	0.00444	1	0.985542	0.99828	TMP
183	1	H4	evo3_pepN_c3	0.00444	1	1.02804	0.997637	TMP
184	1	H5	anc_rfaP	0.00444	1	1.17	0.997534	TMP
185	1	H6	evo1_pepN_c4	0.00444	2	1.11647	0.995793	TMP
186	1	H7	evo2_tolC_c2	0.00444	2	0.860552	0.999733	TMP
187	1	H8	evo2_rfaP_c4	0.00444	2	0.966214	0.998351	TMP
188	1	H9	evo3_pepN_c3	0.00444	2	1.09681	0.996569	TMP
189	1	H10	anc_rfaP	0.00444	2	1.23893	0.997888	TMP
190	1	H11	anc_rfaP	0.00444	3	1.25351	0.99845	TMP
191	1	H12	evo1_pepN_c4	0.00444	3	1.12493	0.997736	TMP
192	2	A1	evo_lacA1	0.01587	1	1.02506	0.988932	TMP
193	2	A2	evo1_rfaP_c1	0.01587	1	1.11745	0.998224	TMP
194	2	A3	evo2_pepN_c1	0.01587	1	0.957237	0.999841	TMP
195	2	A4	evo_lacA3	0.01587	1	1.18105	0.993571	TMP
196	2	A5	evo3_pepN_c4	0.01587	1	1.13715	0.99004	TMP
197	2	A6	evo_lacA1	0.01587	2	1.05611	0.997092	TMP
198	2	A7	evo1_rfaP_c1	0.01587	2	1.25552	0.999138	TMP
199	2	A8	evo2_pepN_c1	0.01587	2	0.99965	0.999664	TMP
200	2	A9	evo_lacA3	0.01587	2	1.28604	0.996524	TMP
201	2	A10	evo3_pepN_c4	0.01587	2	1.45233	0.997052	TMP
202	2	A11	evo_lacA1	0.01587	3	0.769917	0.989242	TMP
203	2	A12	LB	0.01587	3	0	0	TMP
204	2	B1	evo1_tolC_c1	0.01587	1	1.04748	0.999255	TMP
205	2	B2	evo1_rfaP_c2	0.01587	1	1.04183	0.999178	TMP
206	2	B3	evo2_pepN_c2	0.01587	1	0.97776	0.998858	TMP
207	2	B4	evo3_tolC_c1	0.01587	1	1.38985	0.99836	TMP
208	2	B5	evo3_rfaP_c1	0.01587	1	1.24908	0.997396	TMP
209	2	B6	evo1_tolC_c1	0.01587	2	0.995971	0.996055	TMP
210	2	B7	evo1_rfaP_c2	0.01587	2	1.17995	0.998751	TMP
211	2	B8	evo2_pepN_c2	0.01587	2	0.998407	0.999246	TMP
212	2	B9	evo3_tolC_c1	0.01587	2	1.37896	0.997227	TMP
213	2	B10	evo3_rfaP_c1	0.01587	2	1.20577	0.997591	TMP
214	2	B11	evo_lacA2	0.01587	3	1.05268	0.998868	TMP
215	2	B12	evo1_tolC_c1	0.01587	3	1.05123	0.999875	TMP
216	2	C1	evo1_tolC_c2	0.01587	1	1.00788	0.998339	TMP
217	2	C2	evo1_rfaP_c3	0.01587	1	1.09894	0.99815	TMP
218	2	C3	evo2_pepN_c3	0.01587	1	0.999153	0.999863	TMP
219	2	C4	evo3_tolC_c2	0.01587	1	1.16675	0.986491	TMP
220	2	C5	evo3_rfaP_c2	0.01587	1	1.17201	0.998541	TMP
221	2	C6	evo1_tolC_c2	0.01587	2	1.03374	0.999801	TMP
222	2	C7	evo1_rfaP_c3	0.01587	2	1.07133	0.998638	TMP
223	2	C8	evo2_pepN_c3	0.01587	2	1.04066	0.998127	TMP
224	2	C9	evo3_tolC_c2	0.01587	2	1.29995	0.999501	TMP
225	2	C10	evo3_rfaP_c2	0.01587	2	1.25699	0.996963	TMP
226	2	C11	evo_lacA3	0.01587	3	1.35809	0.997393	TMP
227	2	C12	evo1_tolC_c2	0.01587	3	1.07562	0.998758	TMP
228	2	D1	evo1_tolC_c3	0.01587	1	1.07325	0.998563	TMP
229	2	D2	evo1_rfaP_c4	0.01587	1	1.04419	0.999801	TMP
230	2	D3	evo3_tolC_c3	0.01587	1	1.19345	0.998369	TMP
231	2	D4	evo2_pepN_c4	0.01587	1	0.968815	0.999534	TMP
232	2	D5	evo3_rfaP_c3	0.01587	1	1.1346	0.996205	TMP
233	2	D6	evo1_tolC_c3	0.01587	2	1.05235	0.999463	TMP
234	2	D7	evo1_rfaP_c4	0.01587	2	1.0577	0.999933	TMP
235	2	D8	evo3_tolC_c3	0.01587	2	1.35954	0.994898	TMP
236	2	D9	evo2_pepN_c4	0.01587	2	0.993552	0.9996	TMP
237	2	D10	evo3_rfaP_c3	0.01587	2	1.08589	0.998094	TMP
238	2	D11	LB	0.01587	3	0	0	TMP
239	2	D12	evo1_tolC_c3	0.01587	3	1.08901	0.997105	TMP
240	2	E1	evo1_pepN_c1	0.01587	1	1.15662	0.993775	TMP
241	2	E2	LB	0.01587	1	0	0	TMP
242	2	E3	evo2_rfaP_c1	0.01587	1	0.945201	0.999253	TMP
243	2	E4	evo3_tolC_c4	0.01587	1	1.22769	0.997593	TMP
244	2	E5	anc_lacA	0.01587	1	1.08099	0.998585	TMP
245	2	E6	evo1_pepN_c1	0.01587	2	0.986822	0.999042	TMP
246	2	E7	LB	0.01587	2	0	0	TMP
247	2	E8	evo2_rfaP_c1	0.01587	2	0.949439	0.998818	TMP
248	2	E9	evo3_tolC_c4	0.01587	2	1.26954	0.997091	TMP
249	2	E10	anc_lacA	0.01587	2	1.1561	0.998328	TMP
250	2	E11	anc_lacA	0.01587	3	1.14281	0.999551	TMP
251	2	E12	evo1_pepN_c1	0.01587	3	0.843621	0.963911	TMP
252	2	F1	evo1_pepN_c2	0.01587	1	1.05133	0.997487	TMP
253	2	F2	evo_lacA2	0.01587	1	1.05938	0.997042	TMP
254	2	F3	evo2_rfaP_c2	0.01587	1	1.00071	0.997713	TMP
255	2	F4	evo3_pepN_c1	0.01587	1	1.00927	0.974814	TMP
256	2	F5	piperror	0.01587	1	1.22534	0.999542	TMP
257	2	F6	evo1_pepN_c2	0.01587	2	0.972635	0.992244	TMP
258	2	F7	evo_lacA2	0.01587	2	1.06868	0.995878	TMP
259	2	F8	evo2_rfaP_c2	0.01587	2	0.991946	0.999243	TMP
260	2	F9	evo3_pepN_c1	0.01587	2	1.06631	0.974928	TMP
261	2	F10	anc_tolC	0.01587	2	1.00242	0.999138	TMP
262	2	F11	anc_tolC	0.01587	3	0.968195	0.963081	TMP
263	2	F12	evo1_pepN_c2	0.01587	3	1.00811	0.998914	TMP
264	2	G1	evo1_pepN_c3	0.01587	1	1.00215	0.997347	TMP
265	2	G2	evo2_tolC_c1	0.01587	1	0.941297	0.998003	TMP
266	2	G3	evo2_rfaP_c3	0.01587	1	0.933429	0.996256	TMP
267	2	G4	evo3_pepN_c2	0.01587	1	1.13783	0.977683	TMP
268	2	G5	anc_pepN	0.01587	1	0.963686	0.999019	TMP
269	2	G6	evo1_pepN_c3	0.01587	2	0.986537	0.996716	TMP
270	2	G7	evo2_tolC_c1	0.01587	2	0.925962	0.998024	TMP
271	2	G8	evo2_rfaP_c3	0.01587	2	0.972152	0.996949	TMP
272	2	G9	evo3_pepN_c2	0.01587	2	1.03888	0.95707	TMP
273	2	G10	anc_pepN	0.01587	2	0.93343	0.999301	TMP
274	2	G11	anc_pepN	0.01587	3	0.926468	0.987111	TMP
275	2	G12	evo1_pepN_c3	0.01587	3	1.0963	0.996301	TMP
276	2	H1	evo1_pepN_c4	0.01587	1	1.05125	0.998766	TMP
277	2	H2	evo2_tolC_c2	0.01587	1	0.929391	0.999164	TMP
278	2	H3	evo2_rfaP_c4	0.01587	1	0.923609	0.999422	TMP
279	2	H4	evo3_pepN_c3	0.01587	1	1.28142	0.994231	TMP
280	2	H5	anc_rfaP	0.01587	1	1.08064	0.998552	TMP
281	2	H6	evo1_pepN_c4	0.01587	2	0.764154	0.955338	TMP
282	2	H7	evo2_tolC_c2	0.01587	2	0.921431	0.996925	TMP
283	2	H8	evo2_rfaP_c4	0.01587	2	0.926443	0.999251	TMP
284	2	H9	evo3_pepN_c3	0.01587	2	1.09565	0.981474	TMP
285	2	H10	anc_rfaP	0.01587	2	1.0624	0.999738	TMP
286	2	H11	anc_rfaP	0.01587	3	1.15415	0.999053	TMP
287	2	H12	evo1_pepN_c4	0.01587	3	1.02099	0.999702	TMP
288	3	A1	evo_lacA1	0.05667	1	1.22383	0.998939	TMP
289	3	A2	evo1_rfaP_c1	0.05667	1	1.11432	0.999127	TMP
290	3	A3	evo2_pepN_c1	0.05667	1	1.00241	0.999804	TMP
291	3	A4	evo_lacA3	0.05667	1	1.18421	0.997588	TMP
292	3	A5	evo3_pepN_c4	0.05667	1	1.19204	0.998282	TMP
293	3	A6	evo_lacA1	0.05667	2	1.18661	0.998783	TMP
294	3	A7	evo1_rfaP_c1	0.05667	2	1.14967	0.998705	TMP
295	3	A8	evo2_pepN_c1	0.05667	2	0.987333	0.999605	TMP
296	3	A9	evo_lacA3	0.05667	2	1.35246	0.994182	TMP
297	3	A10	evo3_pepN_c4	0.05667	2	1.15384	0.997458	TMP
298	3	A11	evo_lacA1	0.05667	3	1.14131	0.994991	TMP
299	3	A12	LB	0.05667	3	0	0	TMP
300	3	B1	evo1_tolC_c1	0.05667	1	1.10917	0.999064	TMP
301	3	B2	evo1_rfaP_c2	0.05667	1	1.17421	0.997896	TMP
302	3	B3	evo2_pepN_c2	0.05667	1	0.981525	0.999302	TMP
303	3	B4	evo3_tolC_c1	0.05667	1	1.1233	0.996168	TMP
304	3	B5	evo3_rfaP_c1	0.05667	1	1.14611	0.997176	TMP
305	3	B6	evo1_tolC_c1	0.05667	2	1.14699	0.998672	TMP
306	3	B7	evo1_rfaP_c2	0.05667	2	1.15946	0.996925	TMP
307	3	B8	evo2_pepN_c2	0.05667	2	1.03902	0.99799	TMP
308	3	B9	evo3_tolC_c1	0.05667	2	1.18602	0.998671	TMP
309	3	B10	evo3_rfaP_c1	0.05667	2	1.15652	0.99837	TMP
310	3	B11	evo_lacA2	0.05667	3	1.07117	0.999268	TMP
311	3	B12	evo1_tolC_c1	0.05667	3	1.07986	0.99873	TMP
312	3	C1	evo1_tolC_c2	0.05667	1	1.08338	0.99791	TMP
313	3	C2	evo1_rfaP_c3	0.05667	1	1.03325	0.998146	TMP
314	3	C3	evo2_pepN_c3	0.05667	1	0.98202	0.999285	TMP
315	3	C4	evo3_tolC_c2	0.05667	1	1.15385	0.997918	TMP
316	3	C5	evo3_rfaP_c2	0.05667	1	1.14685	0.997969	TMP
317	3	C6	evo1_tolC_c2	0.05667	2	1.06585	0.999081	TMP
318	3	C7	evo1_rfaP_c3	0.05667	2	1.09111	0.998698	TMP
319	3	C8	evo2_pepN_c3	0.05667	2	0.988276	0.998682	TMP
320	3	C9	evo3_tolC_c2	0.05667	2	1.10991	0.997371	TMP
321	3	C10	evo3_rfaP_c2	0.05667	2	1.15959	0.996114	TMP
322	3	C11	evo_lacA3	0.05667	3	1.18253	0.99616	TMP
323	3	C12	evo1_tolC_c2	0.05667	3	1.18146	0.998169	TMP
324	3	D1	evo1_tolC_c3	0.05667	1	1.04047	0.999227	TMP
325	3	D2	evo1_rfaP_c4	0.05667	1	1.05882	0.999235	TMP
326	3	D3	evo3_tolC_c3	0.05667	1	1.09911	0.997299	TMP
327	3	D4	evo2_pepN_c4	0.05667	1	1.00479	0.998468	TMP
328	3	D5	evo3_rfaP_c3	0.05667	1	1.1646	0.99402	TMP
329	3	D6	evo1_tolC_c3	0.05667	2	1.09343	0.997193	TMP
330	3	D7	evo1_rfaP_c4	0.05667	2	1.0855	0.998591	TMP
331	3	D8	evo3_tolC_c3	0.05667	2	1.06299	0.998939	TMP
332	3	D9	evo2_pepN_c4	0.05667	2	0.958619	0.999496	TMP
333	3	D10	evo3_rfaP_c3	0.05667	2	1.14804	0.995721	TMP
334	3	D11	LB	0.05667	3	0	0	TMP
335	3	D12	evo1_tolC_c3	0.05667	3	1.09567	0.99756	TMP
336	3	E1	evo1_pepN_c1	0.05667	1	1.09354	0.998791	TMP
337	3	E2	LB	0.05667	1	0	0	TMP
338	3	E3	evo2_rfaP_c1	0.05667	1	0.945154	0.999265	TMP
339	3	E4	evo3_tolC_c4	0.05667	1	1.23205	0.995824	TMP
340	3	E5	anc_lacA	0.05667	1	1.01801	0.996309	TMP
341	3	E6	evo1_pepN_c1	0.05667	2	1.12042	0.996347	TMP
342	3	E7	LB	0.05667	2	0	0	TMP
343	3	E8	evo2_rfaP_c1	0.05667	2	0.945212	0.999384	TMP
344	3	E9	evo3_tolC_c4	0.05667	2	1.00942	0.998644	TMP
345	3	E10	anc_lacA	0.05667	2	0.917589	0.996416	TMP
346	3	E11	anc_lacA	0.05667	3	0.920966	0.998625	TMP
347	3	E12	evo1_pepN_c1	0.05667	3	1.01563	0.99693	TMP
348	3	F1	evo1_pepN_c2	0.05667	1	1.13655	0.997746	TMP
349	3	F2	evo_lacA2	0.05667	1	1.04394	0.998233	TMP
350	3	F3	evo2_rfaP_c2	0.05667	1	0.895528	0.998439	TMP
351	3	F4	evo3_pepN_c1	0.05667	1	1.00381	0.99858	TMP
352	3	F5	anc_tolC	0.05667	1	0.9839	0.989049	TMP
353	3	F6	evo1_pepN_c2	0.05667	2	1.10931	0.996462	TMP
354	3	F7	evo_lacA2	0.05667	2	1.05229	0.997602	TMP
355	3	F8	evo2_rfaP_c2	0.05667	2	0.964643	0.999315	TMP
356	3	F9	evo3_pepN_c1	0.05667	2	1.09683	0.997268	TMP
357	3	F10	anc_tolC	0.05667	2	1.00878	0.995601	TMP
358	3	F11	anc_tolC	0.05667	3	0.829857	0.993872	TMP
359	3	F12	evo1_pepN_c2	0.05667	3	1.09254	0.996257	TMP
360	3	G1	evo1_pepN_c3	0.05667	1	1.05247	0.999104	TMP
361	3	G2	evo2_tolC_c1	0.05667	1	0.838493	0.966736	TMP
362	3	G3	evo2_rfaP_c3	0.05667	1	0.945189	0.9965	TMP
363	3	G4	evo3_pepN_c2	0.05667	1	1.15295	0.997012	TMP
364	3	G5	anc_pepN	0.05667	1	0.561154	0.982347	TMP
365	3	G6	evo1_pepN_c3	0.05667	2	1.09834	0.997695	TMP
366	3	G7	evo2_tolC_c1	0.05667	2	0.902295	0.999174	TMP
367	3	G8	evo2_rfaP_c3	0.05667	2	0.935757	0.998283	TMP
368	3	G9	evo3_pepN_c2	0.05667	2	1.14117	0.99785	TMP
369	3	G10	anc_pepN	0.05667	2	0.536134	0.986596	TMP
370	3	G11	anc_pepN	0.05667	3	0.505033	0.980863	TMP
371	3	G12	evo1_pepN_c3	0.05667	3	1.14034	0.995928	TMP
372	3	H1	evo1_pepN_c4	0.05667	1	1.18499	0.99745	TMP
373	3	H2	evo2_tolC_c2	0.05667	1	0.875829	0.999786	TMP
374	3	H3	evo2_rfaP_c4	0.05667	1	0.970371	0.998701	TMP
375	3	H4	evo3_pepN_c3	0.05667	1	1.20154	0.992535	TMP
376	3	H5	anc_rfaP	0.05667	1	0.84603	0.994303	TMP
377	3	H6	evo1_pepN_c4	0.05667	2	0.93752	0.98749	TMP
378	3	H7	evo2_tolC_c2	0.05667	2	0.920795	0.997925	TMP
379	3	H8	evo2_rfaP_c4	0.05667	2	0.929781	0.998165	TMP
380	3	H9	evo3_pepN_c3	0.05667	2	1.10846	0.996949	TMP
381	3	H10	anc_rfaP	0.05667	2	0.816689	0.99758	TMP
382	3	H11	anc_rfaP	0.05667	3	0.827432	0.996621	TMP
383	3	H12	evo1_pepN_c4	0.05667	3	1.14412	0.995921	TMP
384	4	A1	evo_lacA1	0.20239	1	1.2046	0.998368	TMP
385	4	A2	evo1_rfaP_c1	0.20239	1	1.20783	0.996925	TMP
386	4	A3	evo2_pepN_c1	0.20239	1	0.899637	0.996638	TMP
387	4	A4	evo_lacA3	0.20239	1	1.14069	0.998238	TMP
388	4	A5	evo3_pepN_c4	0.20239	1	1.17656	0.996687	TMP
389	4	A6	evo_lacA1	0.20239	2	1.16176	0.99869	TMP
390	4	A7	evo1_rfaP_c1	0.20239	2	1.05338	0.997488	TMP
391	4	A8	evo2_pepN_c1	0.20239	2	0.988107	0.999551	TMP
392	4	A9	evo_lacA3	0.20239	2	1.13154	0.997086	TMP
393	4	A10	evo3_pepN_c4	0.20239	2	1.24067	0.993563	TMP
394	4	A11	evo_lacA1	0.20239	3	1.18665	0.999528	TMP
395	4	A12	LB	0.20239	3	0	0	TMP
396	4	B1	evo1_tolC_c1	0.20239	1	1.06767	0.998254	TMP
397	4	B2	evo1_rfaP_c2	0.20239	1	1.07892	0.999146	TMP
398	4	B3	evo2_pepN_c2	0.20239	1	0.965297	0.999214	TMP
399	4	B4	evo3_tolC_c1	0.20239	1	1.07174	0.998556	TMP
400	4	B5	evo3_rfaP_c1	0.20239	1	1.1171	0.99831	TMP
401	4	B6	evo1_tolC_c1	0.20239	2	1.07264	0.999429	TMP
402	4	B7	evo1_rfaP_c2	0.20239	2	0.802353	0.979806	TMP
403	4	B8	evo2_pepN_c2	0.20239	2	0.998437	0.999511	TMP
404	4	B9	evo3_tolC_c1	0.20239	2	1.05817	0.998751	TMP
405	4	B10	evo3_rfaP_c1	0.20239	2	1.04468	0.997393	TMP
406	4	B11	evo_lacA2	0.20239	3	1.0729	0.996831	TMP
407	4	B12	evo1_tolC_c1	0.20239	3	1.03782	0.986707	TMP
408	4	C1	evo1_tolC_c2	0.20239	1	1.07721	0.999261	TMP
409	4	C2	evo1_rfaP_c3	0.20239	1	1.09993	0.999705	TMP
410	4	C3	evo2_pepN_c3	0.20239	1	1.00459	0.999505	TMP
411	4	C4	evo3_tolC_c2	0.20239	1	1.06689	0.998871	TMP
412	4	C5	evo3_rfaP_c2	0.20239	1	1.04771	0.998825	TMP
413	4	C6	evo1_tolC_c2	0.20239	2	1.08364	0.998572	TMP
414	4	C7	evo1_rfaP_c3	0.20239	2	0.99701	0.980595	TMP
415	4	C8	evo2_pepN_c3	0.20239	2	1.02947	0.999787	TMP
416	4	C9	evo3_tolC_c2	0.20239	2	1.06123	0.995546	TMP
417	4	C10	evo3_rfaP_c2	0.20239	2	1.10826	0.99756	TMP
418	4	C11	evo_lacA3	0.20239	3	1.19459	0.997736	TMP
419	4	C12	evo1_tolC_c2	0.20239	3	1.0585	0.998391	TMP
420	4	D1	evo1_tolC_c3	0.20239	1	1.06748	0.999527	TMP
421	4	D2	evo1_rfaP_c4	0.20239	1	1.07649	0.999636	TMP
422	4	D3	evo3_tolC_c3	0.20239	1	1.07908	0.997224	TMP
423	4	D4	evo2_pepN_c4	0.20239	1	0.974256	0.999386	TMP
424	4	D5	evo3_rfaP_c3	0.20239	1	1.08401	0.996872	TMP
425	4	D6	evo1_tolC_c3	0.20239	2	1.08446	0.998596	TMP
426	4	D7	evo1_rfaP_c4	0.20239	2	1.07835	0.997963	TMP
427	4	D8	evo3_tolC_c3	0.20239	2	1.06776	0.997062	TMP
428	4	D9	evo2_pepN_c4	0.20239	2	0.982138	0.999672	TMP
429	4	D10	evo3_rfaP_c3	0.20239	2	0.847931	0.938327	TMP
430	4	D11	LB	0.20239	3	0	0	TMP
431	4	D12	evo1_tolC_c3	0.20239	3	1.07499	0.999337	TMP
432	4	E1	evo1_pepN_c1	0.20239	1	1.1765	0.996375	TMP
433	4	E2	LB	0.20239	1	0	0	TMP
434	4	E3	evo2_rfaP_c1	0.20239	1	0.974676	0.998459	TMP
435	4	E4	evo3_tolC_c4	0.20239	1	0.998025	0.998157	TMP
436	4	E5	anc_lacA	0.20239	1	0.556478	0.960135	TMP
437	4	E6	evo1_pepN_c1	0.20239	2	1.08636	0.99978	TMP
438	4	E7	LB	0.20239	2	0	0	TMP
439	4	E8	evo2_rfaP_c1	0.20239	2	0.82424	0.996508	TMP
440	4	E9	evo3_tolC_c4	0.20239	2	0.998403	0.998594	TMP
441	4	E10	anc_lacA	0.20239	2	0.439654	0.990011	TMP
442	4	E11	anc_lacA	0.20239	3	0.433304	0.989184	TMP
443	4	E12	evo1_pepN_c1	0.20239	3	1.00083	0.9973	TMP
444	4	F1	evo1_pepN_c2	0.20239	1	1.23635	0.997413	TMP
445	4	F2	evo_lacA2	0.20239	1	1.15355	0.996104	TMP
446	4	F3	evo2_rfaP_c2	0.20239	1	0.981224	0.998809	TMP
447	4	F4	evo3_pepN_c1	0.20239	1	1.08195	0.998283	TMP
448	4	F5	anc_tolC	0.20239	1	0.423477	0.959276	TMP
449	4	F6	evo1_pepN_c2	0.20239	2	1.09626	0.998827	TMP
450	4	F7	evo_lacA2	0.20239	2	1.06173	0.997844	TMP
451	4	F8	evo2_rfaP_c2	0.20239	2	0.921516	0.999893	TMP
452	4	F9	evo3_pepN_c1	0.20239	2	1.11717	0.997994	TMP
453	4	F10	anc_tolC	0.20239	2	0.481493	0.983677	TMP
454	4	F11	anc_tolC	0.20239	3	0.369543	0.94377	TMP
455	4	F12	evo1_pepN_c2	0.20239	3	1.13166	0.996036	TMP
456	4	G1	evo1_pepN_c3	0.20239	1	1.1306	0.998466	TMP
457	4	G2	evo2_tolC_c1	0.20239	1	0.922283	0.996742	TMP
458	4	G3	evo2_rfaP_c3	0.20239	1	0.938811	0.998514	TMP
459	4	G4	evo3_pepN_c2	0.20239	1	1.08215	0.998022	TMP
460	4	G5	anc_pepN	0.20239	1	0.485448	0.944797	TMP
461	4	G6	evo1_pepN_c3	0.20239	2	1.14855	0.997415	TMP
462	4	G7	evo2_tolC_c1	0.20239	2	0.90202	0.998156	TMP
463	4	G8	evo2_rfaP_c3	0.20239	2	0.927449	0.999381	TMP
464	4	G9	evo3_pepN_c2	0.20239	2	1.1369	0.996132	TMP
465	4	G10	anc_pepN	0.20239	2	0.163771	0.69513	TMP
466	4	G11	anc_pepN	0.20239	3	0.229304	0.759634	TMP
467	4	G12	evo1_pepN_c3	0.20239	3	1.10609	0.997282	TMP
468	4	H1	evo1_pepN_c4	0.20239	1	1.17332	0.996637	TMP
469	4	H2	evo2_tolC_c2	0.20239	1	0.892522	0.999512	TMP
470	4	H3	evo2_rfaP_c4	0.20239	1	0.837832	0.997742	TMP
471	4	H4	evo3_pepN_c3	0.20239	1	1.14468	0.997209	TMP
472	4	H5	anc_rfaP	0.20239	1	0.367136	0.927301	TMP
473	4	H6	evo1_pepN_c4	0.20239	2	1.09831	0.998651	TMP
474	4	H7	evo2_tolC_c2	0.20239	2	0.963791	0.997039	TMP
475	4	H8	evo2_rfaP_c4	0.20239	2	0.946951	0.999092	TMP
476	4	H9	evo3_pepN_c3	0.20239	2	1.1003	0.996178	TMP
477	4	H10	anc_rfaP	0.20239	2	0.344966	0.922118	TMP
478	4	H11	anc_rfaP	0.20239	3	0.328882	0.942662	TMP
479	4	H12	evo1_pepN_c4	0.20239	3	1.09935	0.997754	TMP
480	5	A1	evo_lacA1	0.72284	1	1.21346	0.999044	TMP
481	5	A2	evo1_rfaP_c1	0.72284	1	1.14506	0.998218	TMP
482	5	A3	evo2_pepN_c1	0.72284	1	0.989503	0.998914	TMP
483	5	A4	evo_lacA3	0.72284	1	1.17525	0.999207	TMP
484	5	A5	evo3_pepN_c4	0.72284	1	1.13547	0.997021	TMP
485	5	A6	evo_lacA1	0.72284	2	1.13239	0.99739	TMP
486	5	A7	evo1_rfaP_c1	0.72284	2	1.15356	0.99764	TMP
487	5	A8	evo2_pepN_c1	0.72284	2	0.965226	0.999756	TMP
488	5	A9	evo_lacA3	0.72284	2	1.24526	0.995968	TMP
489	5	A10	evo3_pepN_c4	0.72284	2	1.17647	0.998352	TMP
490	5	A11	evo_lacA1	0.72284	3	1.22013	0.997288	TMP
491	5	A12	LB	0.72284	3	0	0	TMP
492	5	B1	evo1_tolC_c1	0.72284	1	1.06804	0.999276	TMP
493	5	B2	evo1_rfaP_c2	0.72284	1	1.13889	0.997965	TMP
494	5	B3	evo2_pepN_c2	0.72284	1	0.952915	0.999284	TMP
495	5	B4	evo3_tolC_c1	0.72284	1	1.09765	0.998455	TMP
496	5	B5	evo3_rfaP_c1	0.72284	1	1.13349	0.995404	TMP
497	5	B6	evo1_tolC_c1	0.72284	2	1.11938	0.998191	TMP
498	5	B7	evo1_rfaP_c2	0.72284	2	1.14749	0.995978	TMP
499	5	B8	evo2_pepN_c2	0.72284	2	1.01912	0.998997	TMP
500	5	B9	evo3_tolC_c1	0.72284	2	1.05433	0.999004	TMP
501	5	B10	evo3_rfaP_c1	0.72284	2	1.12169	0.998352	TMP
502	5	B11	evo_lacA2	0.72284	3	1.13844	0.997815	TMP
503	5	B12	evo1_tolC_c1	0.72284	3	1.06855	0.999649	TMP
504	5	C1	evo1_tolC_c2	0.72284	1	1.08874	0.997534	TMP
505	5	C2	evo1_rfaP_c3	0.72284	1	1.0974	0.998337	TMP
506	5	C3	evo2_pepN_c3	0.72284	1	0.955047	0.999037	TMP
507	5	C4	evo3_tolC_c2	0.72284	1	1.07048	0.996496	TMP
508	5	C5	evo3_rfaP_c2	0.72284	1	1.08453	0.997611	TMP
509	5	C6	evo1_tolC_c2	0.72284	2	1.08806	0.998778	TMP
510	5	C7	evo1_rfaP_c3	0.72284	2	0.997868	0.998123	TMP
511	5	C8	evo2_pepN_c3	0.72284	2	0.983209	0.999362	TMP
512	5	C9	evo3_tolC_c2	0.72284	2	0.951938	0.997977	TMP
513	5	C10	evo3_rfaP_c2	0.72284	2	1.10407	0.998761	TMP
514	5	C11	evo_lacA3	0.72284	3	1.16624	0.998314	TMP
515	5	C12	evo1_tolC_c2	0.72284	3	1.11734	0.99621	TMP
516	5	D1	evo1_tolC_c3	0.72284	1	1.07754	0.998514	TMP
517	5	D2	evo1_rfaP_c4	0.72284	1	1.03354	0.999002	TMP
518	5	D3	evo3_tolC_c3	0.72284	1	0.959884	0.99687	TMP
519	5	D4	evo2_pepN_c4	0.72284	1	0.821282	0.992222	TMP
520	5	D5	evo3_rfaP_c3	0.72284	1	0.991522	0.999207	TMP
521	5	D6	evo1_tolC_c3	0.72284	2	0.965783	0.99878	TMP
522	5	D7	evo1_rfaP_c4	0.72284	2	0.855791	0.988065	TMP
523	5	D8	evo3_tolC_c3	0.72284	2	0.929221	0.996887	TMP
524	5	D9	evo2_pepN_c4	0.72284	2	0.825396	0.992729	TMP
525	5	D10	evo3_rfaP_c3	0.72284	2	1.02251	0.998388	TMP
526	5	D11	LB	0.72284	3	0	0	TMP
527	5	D12	evo1_tolC_c3	0.72284	3	1.14532	0.999177	TMP
528	5	E1	evo1_pepN_c1	0.72284	1	1.14024	0.996383	TMP
529	5	E2	LB	0.72284	1	0	0	TMP
530	5	E3	evo2_rfaP_c1	0.72284	1	0.950584	0.999391	TMP
531	5	E4	evo3_tolC_c4	0.72284	1	0.852093	0.989425	TMP
532	5	E5	anc_lacA	0.72284	1	0.214839	0.777222	TMP
533	5	E6	evo1_pepN_c1	0.72284	2	1.20681	0.995201	TMP
534	5	E7	LB	0.72284	2	0	0	TMP
535	5	E8	evo2_rfaP_c1	0.72284	2	0.95148	0.998419	TMP
536	5	E9	evo3_tolC_c4	0.72284	2	1.00944	0.998464	TMP
537	5	E10	anc_lacA	0.72284	2	0.101894	0.750355	TMP
538	5	E11	anc_lacA	0.72284	3	0.120389	0.710721	TMP
539	5	E12	evo1_pepN_c1	0.72284	3	1.21392	0.997629	TMP
540	5	F1	evo1_pepN_c2	0.72284	1	1.12846	0.996976	TMP
541	5	F2	evo_lacA2	0.72284	1	0.94721	0.991496	TMP
542	5	F3	evo2_rfaP_c2	0.72284	1	0.757064	0.989017	TMP
543	5	F4	evo3_pepN_c1	0.72284	1	1.16002	0.995166	TMP
544	5	F5	anc_tolC	0.72284	1	0.427641	0.953806	TMP
545	5	F6	evo1_pepN_c2	0.72284	2	1.11155	0.998271	TMP
546	5	F7	evo_lacA2	0.72284	2	1.00157	0.997608	TMP
547	5	F8	evo2_rfaP_c2	0.72284	2	0.943911	0.999278	TMP
548	5	F9	evo3_pepN_c1	0.72284	2	1.10349	0.998399	TMP
549	5	F10	anc_tolC	0.72284	2	0.304421	0.957436	TMP
550	5	F11	anc_tolC	0.72284	3	0.377615	0.919098	TMP
551	5	F12	evo1_pepN_c2	0.72284	3	1.12869	0.997966	TMP
552	5	G1	evo1_pepN_c3	0.72284	1	1.11683	0.998141	TMP
553	5	G2	evo2_tolC_c1	0.72284	1	0.734518	0.988045	TMP
554	5	G3	evo2_rfaP_c3	0.72284	1	0.778811	0.990962	TMP
555	5	G4	evo3_pepN_c2	0.72284	1	1.09425	0.996977	TMP
556	5	G5	anc_pepN	0.72284	1	0	0	TMP
557	5	G6	evo1_pepN_c3	0.72284	2	0.823399	0.984013	TMP
558	5	G7	evo2_tolC_c1	0.72284	2	0.868608	0.998818	TMP
559	5	G8	evo2_rfaP_c3	0.72284	2	0.937291	0.999167	TMP
560	5	G9	evo3_pepN_c2	0.72284	2	1.11932	0.99784	TMP
561	5	G10	anc_pepN	0.72284	2	0	0	TMP
562	5	G11	anc_pepN	0.72284	3	0	0	TMP
563	5	G12	evo1_pepN_c3	0.72284	3	1.13737	0.998521	TMP
564	5	H1	evo1_pepN_c4	0.72284	1	1.14076	0.997379	TMP
565	5	H2	evo2_tolC_c2	0.72284	1	0.853794	0.997202	TMP
566	5	H3	evo2_rfaP_c4	0.72284	1	0.976317	0.999252	TMP
567	5	H4	evo3_pepN_c3	0.72284	1	1.06717	0.99774	TMP
568	5	H5	anc_rfaP	0.72284	1	0.381952	0.942909	TMP
569	5	H6	evo1_pepN_c4	0.72284	2	1.16274	0.99566	TMP
570	5	H7	evo2_tolC_c2	0.72284	2	0.868137	0.999039	TMP
571	5	H8	evo2_rfaP_c4	0.72284	2	0.905556	0.998588	TMP
572	5	H9	evo3_pepN_c3	0.72284	2	1.11461	0.995205	TMP
573	5	H10	anc_rfaP	0.72284	2	0.241011	0.875633	TMP
574	5	H11	anc_rfaP	0.72284	3	0.30451	0.924598	TMP
575	5	H12	evo1_pepN_c4	0.72284	3	1.18306	0.995529	TMP
576	6	A1	evo_lacA1	2.58156	1	1.17272	0.99953	TMP
577	6	A2	evo1_rfaP_c1	2.58156	1	1.10837	0.998913	TMP
578	6	A3	evo2_pepN_c1	2.58156	1	1.00225	0.998561	TMP
579	6	A4	evo_lacA3	2.58156	1	1.16604	0.997545	TMP
580	6	A5	evo3_pepN_c4	2.58156	1	1.18888	0.995339	TMP
581	6	A6	evo_lacA1	2.58156	2	1.03556	0.997275	TMP
582	6	A7	evo1_rfaP_c1	2.58156	2	1.09539	0.997797	TMP
583	6	A8	evo2_pepN_c1	2.58156	2	0.963476	0.999423	TMP
584	6	A9	evo_lacA3	2.58156	2	1.19341	0.995678	TMP
585	6	A10	evo3_pepN_c4	2.58156	2	1.15211	0.998507	TMP
586	6	A11	evo_lacA1	2.58156	3	1.10386	0.997501	TMP
587	6	A12	LB	2.58156	3	0	0	TMP
588	6	B1	evo1_tolC_c1	2.58156	1	1.07293	0.997813	TMP
589	6	B2	evo1_rfaP_c2	2.58156	1	1.05522	0.985331	TMP
590	6	B3	evo2_pepN_c2	2.58156	1	0.977177	0.999642	TMP
591	6	B4	evo3_tolC_c1	2.58156	1	0.938787	0.999231	TMP
592	6	B5	evo3_rfaP_c1	2.58156	1	1.12884	0.993711	TMP
593	6	B6	evo1_tolC_c1	2.58156	2	1.07248	0.996512	TMP
594	6	B7	evo1_rfaP_c2	2.58156	2	1.13528	0.993253	TMP
595	6	B8	evo2_pepN_c2	2.58156	2	0.986795	0.998612	TMP
596	6	B9	evo3_tolC_c1	2.58156	2	0.925595	0.999177	TMP
597	6	B10	evo3_rfaP_c1	2.58156	2	1.07751	0.996703	TMP
598	6	B11	evo_lacA2	2.58156	3	1.04525	0.998079	TMP
599	6	B12	evo1_tolC_c1	2.58156	3	1.0317	0.998993	TMP
600	6	C1	evo1_tolC_c2	2.58156	1	1.09015	0.998818	TMP
601	6	C2	evo1_rfaP_c3	2.58156	1	1.0807	0.998496	TMP
602	6	C3	evo2_pepN_c3	2.58156	1	0.949727	0.999646	TMP
603	6	C4	evo3_tolC_c2	2.58156	1	1.00385	0.996898	TMP
604	6	C5	evo3_rfaP_c2	2.58156	1	1.13122	0.995848	TMP
605	6	C6	evo1_tolC_c2	2.58156	2	1.04634	0.997977	TMP
606	6	C7	evo1_rfaP_c3	2.58156	2	1.05474	0.998397	TMP
607	6	C8	evo2_pepN_c3	2.58156	2	1.01433	0.998811	TMP
608	6	C9	evo3_tolC_c2	2.58156	2	0.973377	0.999713	TMP
609	6	C10	evo3_rfaP_c2	2.58156	2	1.11691	0.996343	TMP
610	6	C11	evo_lacA3	2.58156	3	1.2236	0.992265	TMP
611	6	C12	evo1_tolC_c2	2.58156	3	1.14907	0.997797	TMP
612	6	D1	evo1_tolC_c3	2.58156	1	1.08139	0.999456	TMP
613	6	D2	evo1_rfaP_c4	2.58156	1	1.0787	0.999479	TMP
614	6	D3	evo3_tolC_c3	2.58156	1	0.9478	0.999652	TMP
615	6	D4	evo2_pepN_c4	2.58156	1	0.972681	0.998702	TMP
616	6	D5	evo3_rfaP_c3	2.58156	1	1.11646	0.989124	TMP
617	6	D6	evo1_tolC_c3	2.58156	2	1.05833	0.998343	TMP
618	6	D7	evo1_rfaP_c4	2.58156	2	1.10436	0.997423	TMP
619	6	D8	evo3_tolC_c3	2.58156	2	0.971539	0.997625	TMP
620	6	D9	evo2_pepN_c4	2.58156	2	0.978085	0.999471	TMP
621	6	D10	evo3_rfaP_c3	2.58156	2	1.09313	0.993573	TMP
622	6	D11	LB	2.58156	3	0	0	TMP
623	6	D12	evo1_tolC_c3	2.58156	3	1.09189	0.998107	TMP
624	6	E1	evo1_pepN_c1	2.58156	1	1.17661	0.997892	TMP
625	6	E2	LB	2.58156	1	0	0	TMP
626	6	E3	evo2_rfaP_c1	2.58156	1	0.919857	0.998857	TMP
627	6	E4	evo3_tolC_c4	2.58156	1	1.03898	0.996306	TMP
628	6	E5	anc_lacA	2.58156	1	0.462319	0.950246	TMP
629	6	E6	evo1_pepN_c1	2.58156	2	1.14788	0.996733	TMP
630	6	E7	LB	2.58156	2	0	0	TMP
631	6	E8	evo2_rfaP_c1	2.58156	2	0.934744	0.999408	TMP
632	6	E9	evo3_tolC_c4	2.58156	2	0.978632	0.997906	TMP
633	6	E10	anc_lacA	2.58156	2	0.432862	0.961407	TMP
634	6	E11	anc_lacA	2.58156	3	0.512147	0.972867	TMP
635	6	E12	evo1_pepN_c1	2.58156	3	1.15772	0.99614	TMP
636	6	F1	evo1_pepN_c2	2.58156	1	1.09644	0.996477	TMP
637	6	F2	evo_lacA2	2.58156	1	1.04334	0.99843	TMP
638	6	F3	evo2_rfaP_c2	2.58156	1	0.937916	0.999204	TMP
639	6	F4	evo3_pepN_c1	2.58156	1	1.14296	0.996627	TMP
640	6	F5	anc_tolC	2.58156	1	0.203371	0.903315	TMP
641	6	F6	evo1_pepN_c2	2.58156	2	1.12015	0.998127	TMP
642	6	F7	evo_lacA2	2.58156	2	1.05509	0.994097	TMP
643	6	F8	evo2_rfaP_c2	2.58156	2	0.966386	0.998812	TMP
644	6	F9	evo3_pepN_c1	2.58156	2	1.14559	0.996064	TMP
645	6	F10	anc_tolC	2.58156	2	0.252029	0.9494	TMP
646	6	F11	anc_tolC	2.58156	3	0.154308	0.853907	TMP
647	6	F12	evo1_pepN_c2	2.58156	3	1.17521	0.997802	TMP
648	6	G1	evo1_pepN_c3	2.58156	1	1.09251	0.997399	TMP
649	6	G2	evo2_tolC_c1	2.58156	1	0.88538	0.999506	TMP
650	6	G3	evo2_rfaP_c3	2.58156	1	0.915917	0.998799	TMP
651	6	G4	evo3_pepN_c2	2.58156	1	1.11048	0.99553	TMP
652	6	G5	anc_pepN	2.58156	1	0.323945	0.978948	TMP
653	6	G6	evo1_pepN_c3	2.58156	2	1.07089	0.997075	TMP
654	6	G7	evo2_tolC_c1	2.58156	2	0.88977	0.99715	TMP
655	6	G8	evo2_rfaP_c3	2.58156	2	0.92792	0.999032	TMP
656	6	G9	evo3_pepN_c2	2.58156	2	1.11255	0.997097	TMP
657	6	G10	anc_pepN	2.58156	2	0.335459	0.978491	TMP
658	6	G11	anc_pepN	2.58156	3	0	0	TMP
659	6	G12	evo1_pepN_c3	2.58156	3	1.19378	0.995555	TMP
660	6	H1	evo1_pepN_c4	2.58156	1	1.18527	0.997126	TMP
661	6	H2	evo2_tolC_c2	2.58156	1	0.912276	0.999066	TMP
662	6	H3	evo2_rfaP_c4	2.58156	1	0.984132	0.998201	TMP
663	6	H4	evo3_pepN_c3	2.58156	1	1.11799	0.995401	TMP
664	6	H5	anc_rfaP	2.58156	1	0.257612	0.951033	TMP
665	6	H6	evo1_pepN_c4	2.58156	2	1.15068	0.996491	TMP
666	6	H7	evo2_tolC_c2	2.58156	2	0.92157	0.998694	TMP
667	6	H8	evo2_rfaP_c4	2.58156	2	0.940935	0.999086	TMP
668	6	H9	evo3_pepN_c3	2.58156	2	1.18854	0.996899	TMP
669	6	H10	anc_rfaP	2.58156	2	0.254361	0.950149	TMP
670	6	H11	anc_rfaP	2.58156	3	0.24821	0.908404	TMP
671	6	H12	evo1_pepN_c4	2.58156	3	1.24694	0.994105	TMP
672	7	A1	evo_lacA1	9.21984	1	1.20505	0.998697	TMP
673	7	A2	evo1_rfaP_c1	9.21984	1	1.15569	0.995362	TMP
674	7	A3	evo2_pepN_c1	9.21984	1	0.930375	0.99974	TMP
675	7	A4	evo_lacA3	9.21984	1	1.15918	0.996998	TMP
676	7	A5	evo3_pepN_c4	9.21984	1	1.17844	0.997732	TMP
677	7	A6	evo_lacA1	9.21984	2	1.06883	0.995374	TMP
678	7	A7	evo1_rfaP_c1	9.21984	2	1.13462	0.997658	TMP
679	7	A8	evo2_pepN_c1	9.21984	2	0.967408	0.999411	TMP
680	7	A9	evo_lacA3	9.21984	2	1.15973	0.993696	TMP
681	7	A10	evo3_pepN_c4	9.21984	2	1.22604	0.994429	TMP
682	7	A11	evo_lacA1	9.21984	3	1.09289	0.996803	TMP
683	7	A12	LB	9.21984	3	0	0	TMP
684	7	B1	evo1_tolC_c1	9.21984	1	0.991737	0.99908	TMP
685	7	B2	evo1_rfaP_c2	9.21984	1	1.06736	0.997907	TMP
686	7	B3	evo2_pepN_c2	9.21984	1	0.950713	0.999162	TMP
687	7	B4	evo3_tolC_c1	9.21984	1	0.618619	0.992267	TMP
688	7	B5	evo3_rfaP_c1	9.21984	1	1.03923	0.996149	TMP
689	7	B6	evo1_tolC_c1	9.21984	2	1.02446	0.999636	TMP
690	7	B7	evo1_rfaP_c2	9.21984	2	1.04172	0.998137	TMP
691	7	B8	evo2_pepN_c2	9.21984	2	0.958914	0.999665	TMP
692	7	B9	evo3_tolC_c1	9.21984	2	0.572818	0.997333	TMP
693	7	B10	evo3_rfaP_c1	9.21984	2	1.02465	0.99822	TMP
694	7	B11	evo_lacA2	9.21984	3	0.990175	0.999005	TMP
695	7	B12	evo1_tolC_c1	9.21984	3	1.01676	0.998381	TMP
696	7	C1	evo1_tolC_c2	9.21984	1	1.01653	0.998103	TMP
697	7	C2	evo1_rfaP_c3	9.21984	1	1.11697	0.997157	TMP
698	7	C3	evo2_pepN_c3	9.21984	1	1.00598	0.998077	TMP
699	7	C4	evo3_tolC_c2	9.21984	1	0.568228	0.997359	TMP
700	7	C5	evo3_rfaP_c2	9.21984	1	1.05971	0.997558	TMP
701	7	C6	evo1_tolC_c2	9.21984	2	1.05049	0.999036	TMP
702	7	C7	evo1_rfaP_c3	9.21984	2	1.07539	0.997163	TMP
703	7	C8	evo2_pepN_c3	9.21984	2	1.01308	0.999039	TMP
704	7	C9	evo3_tolC_c2	9.21984	2	0.676698	0.991827	TMP
705	7	C10	evo3_rfaP_c2	9.21984	2	1.03679	0.99814	TMP
706	7	C11	evo_lacA3	9.21984	3	1.07667	0.996827	TMP
707	7	C12	evo1_tolC_c2	9.21984	3	0.983498	0.998684	TMP
708	7	D1	evo1_tolC_c3	9.21984	1	1.00762	0.999413	TMP
709	7	D2	evo1_rfaP_c4	9.21984	1	1.07832	0.999471	TMP
710	7	D3	evo3_tolC_c3	9.21984	1	0.660341	0.978631	TMP
711	7	D4	evo2_pepN_c4	9.21984	1	0.976762	0.999056	TMP
712	7	D5	evo3_rfaP_c3	9.21984	1	1.03356	0.997887	TMP
713	7	D6	evo1_tolC_c3	9.21984	2	0.972072	0.999191	TMP
714	7	D7	evo1_rfaP_c4	9.21984	2	1.14654	0.997569	TMP
715	7	D8	evo3_tolC_c3	9.21984	2	0.644553	0.994347	TMP
716	7	D9	evo2_pepN_c4	9.21984	2	0.956573	0.998651	TMP
717	7	D10	evo3_rfaP_c3	9.21984	2	1.03185	0.997642	TMP
718	7	D11	LB	9.21984	3	0	0	TMP
719	7	D12	evo1_tolC_c3	9.21984	3	0.963313	0.998846	TMP
720	7	E1	evo1_pepN_c1	9.21984	1	1.2412	0.996576	TMP
721	7	E2	LB	9.21984	1	0	0	TMP
722	7	E3	evo2_rfaP_c1	9.21984	1	0.934764	0.999183	TMP
723	7	E4	evo3_tolC_c4	9.21984	1	0.557948	0.996174	TMP
724	7	E5	anc_lacA	9.21984	1	0.317875	0.960598	TMP
725	7	E6	evo1_pepN_c1	9.21984	2	1.13576	0.992007	TMP
726	7	E7	LB	9.21984	2	0	0	TMP
727	7	E8	evo2_rfaP_c1	9.21984	2	0.908467	0.999658	TMP
728	7	E9	evo3_tolC_c4	9.21984	2	0.638291	0.997651	TMP
729	7	E10	anc_lacA	9.21984	2	0.210509	0.927081	TMP
730	7	E11	anc_lacA	9.21984	3	0.235169	0.9278	TMP
731	7	E12	evo1_pepN_c1	9.21984	3	1.03081	0.998376	TMP
732	7	F1	evo1_pepN_c2	9.21984	1	1.22495	0.990884	TMP
733	7	F2	evo_lacA2	9.21984	1	1.09759	0.992324	TMP
734	7	F3	evo2_rfaP_c2	9.21984	1	0.96639	0.998927	TMP
735	7	F4	evo3_pepN_c1	9.21984	1	1.14724	0.998397	TMP
736	7	F5	anc_tolC	9.21984	1	0	0	TMP
737	7	F6	evo1_pepN_c2	9.21984	2	1.17487	0.996453	TMP
738	7	F7	evo_lacA2	9.21984	2	1.0671	0.996933	TMP
739	7	F8	evo2_rfaP_c2	9.21984	2	1.01981	0.998119	TMP
740	7	F9	evo3_pepN_c1	9.21984	2	1.17265	0.996564	TMP
741	7	F10	anc_tolC	9.21984	2	0	0	TMP
742	7	F11	anc_tolC	9.21984	3	0	0	TMP
743	7	F12	evo1_pepN_c2	9.21984	3	1.19492	0.995506	TMP
744	7	G1	evo1_pepN_c3	9.21984	1	1.12806	0.997307	TMP
745	7	G2	evo2_tolC_c1	9.21984	1	0.913222	0.997357	TMP
746	7	G3	evo2_rfaP_c3	9.21984	1	0.94757	0.997734	TMP
747	7	G4	evo3_pepN_c2	9.21984	1	1.14673	0.996648	TMP
748	7	G5	anc_pepN	9.21984	1	0.192491	0.81822	TMP
749	7	G6	evo1_pepN_c3	9.21984	2	1.16903	0.998849	TMP
750	7	G7	evo2_tolC_c1	9.21984	2	0.879937	0.998263	TMP
751	7	G8	evo2_rfaP_c3	9.21984	2	0.927687	0.998638	TMP
752	7	G9	evo3_pepN_c2	9.21984	2	1.1864	0.994545	TMP
753	7	G10	anc_pepN	9.21984	2	0	0	TMP
754	7	G11	anc_pepN	9.21984	3	0	0	TMP
755	7	G12	evo1_pepN_c3	9.21984	3	1.05684	0.999197	TMP
756	7	H1	evo1_pepN_c4	9.21984	1	1.21863	0.994319	TMP
757	7	H2	evo2_tolC_c2	9.21984	1	0.9122	0.998399	TMP
758	7	H3	evo2_rfaP_c4	9.21984	1	0.944381	0.998119	TMP
759	7	H4	evo3_pepN_c3	9.21984	1	1.1551	0.995274	TMP
760	7	H5	anc_rfaP	9.21984	1	0	0	TMP
761	7	H6	evo1_pepN_c4	9.21984	2	1.14852	0.995203	TMP
762	7	H7	evo2_tolC_c2	9.21984	2	0.91195	0.997221	TMP
763	7	H8	evo2_rfaP_c4	9.21984	2	0.927687	0.998638	TMP
764	7	H9	evo3_pepN_c3	9.21984	2	0.913963	0.993003	TMP
765	7	H10	anc_rfaP	9.21984	2	0	0	TMP
766	7	H11	anc_rfaP	9.21984	3	0	0	TMP
767	7	H12	evo1_pepN_c4	9.21984	3	1.18834	0.998592	TMP
768	8	A1	evo_lacA1	32.928	1	1.09302	0.998224	TMP
769	8	A2	evo1_rfaP_c1	32.928	1	1.0597	0.999009	TMP
770	8	A3	evo2_pepN_c1	32.928	1	0.914488	0.999693	TMP
771	8	A4	evo_lacA3	32.928	1	1.0689	0.998366	TMP
772	8	A5	evo3_pepN_c4	32.928	1	0.987825	0.996573	TMP
773	8	A6	evo_lacA1	32.928	2	1.12974	0.997546	TMP
774	8	A7	evo1_rfaP_c1	32.928	2	1.08336	0.997575	TMP
775	8	A8	evo2_pepN_c1	32.928	2	0.904222	0.999696	TMP
776	8	A9	evo_lacA3	32.928	2	1.08825	0.996506	TMP
777	8	A10	evo3_pepN_c4	32.928	2	0.809393	0.984318	TMP
778	8	A11	evo_lacA1	32.928	3	1.12218	0.996581	TMP
779	8	A12	LB	32.928	3	0	0	TMP
780	8	B1	evo1_tolC_c1	32.928	1	0.81641	0.999791	TMP
781	8	B2	evo1_rfaP_c2	32.928	1	1.06278	0.998286	TMP
782	8	B3	evo2_pepN_c2	32.928	1	0.933642	0.999353	TMP
783	8	B4	evo3_tolC_c1	32.928	1	0.307886	0.923826	TMP
784	8	B5	evo3_rfaP_c1	32.928	1	0.771541	0.999366	TMP
785	8	B6	evo1_tolC_c1	32.928	2	0.87512	0.997313	TMP
786	8	B7	evo1_rfaP_c2	32.928	2	1.08716	0.996812	TMP
787	8	B8	evo2_pepN_c2	32.928	2	0.956938	0.998878	TMP
788	8	B9	evo3_tolC_c1	32.928	2	0.159952	0.875279	TMP
789	8	B10	evo3_rfaP_c1	32.928	2	0.834657	0.998327	TMP
790	8	B11	evo_lacA2	32.928	3	0.884788	0.999086	TMP
791	8	B12	evo1_tolC_c1	32.928	3	0.75793	0.999516	TMP
792	8	C1	evo1_tolC_c2	32.928	1	0.850395	0.997636	TMP
793	8	C2	evo1_rfaP_c3	32.928	1	1.04097	0.997638	TMP
794	8	C3	evo2_pepN_c3	32.928	1	0.897482	0.999476	TMP
795	8	C4	evo3_tolC_c2	32.928	1	0.201559	0.814122	TMP
796	8	C5	evo3_rfaP_c2	32.928	1	0.815534	0.997585	TMP
797	8	C6	evo1_tolC_c2	32.928	2	0.8754	0.997124	TMP
798	8	C7	evo1_rfaP_c3	32.928	2	1.00383	0.998067	TMP
799	8	C8	evo2_pepN_c3	32.928	2	0.944069	0.999419	TMP
800	8	C9	evo3_tolC_c2	32.928	2	0	0	TMP
801	8	C10	evo3_rfaP_c2	32.928	2	0.430284	0.950094	TMP
802	8	C11	evo_lacA3	32.928	3	1.02626	0.997732	TMP
803	8	C12	evo1_tolC_c2	32.928	3	0.900247	0.993151	TMP
804	8	D1	evo1_tolC_c3	32.928	1	0.672589	0.990612	TMP
805	8	D2	evo1_rfaP_c4	32.928	1	1.04399	0.998274	TMP
806	8	D3	evo3_tolC_c3	32.928	1	0.175509	0.897971	TMP
807	8	D4	evo2_pepN_c4	32.928	1	0.902121	0.998965	TMP
808	8	D5	evo3_rfaP_c3	32.928	1	0.829731	0.996587	TMP
809	8	D6	evo1_tolC_c3	32.928	2	0.522784	0.925089	TMP
810	8	D7	evo1_rfaP_c4	32.928	2	1.05448	0.995438	TMP
811	8	D8	evo3_tolC_c3	32.928	2	0.213642	0.903026	TMP
812	8	D9	evo2_pepN_c4	32.928	2	0.86811	0.999521	TMP
813	8	D10	evo3_rfaP_c3	32.928	2	0.775424	0.999643	TMP
814	8	D11	LB	32.928	3	0	0	TMP
815	8	D12	evo1_tolC_c3	32.928	3	0.661671	0.978178	TMP
816	8	E1	evo1_pepN_c1	32.928	1	1.11343	0.998772	TMP
817	8	E2	LB	32.928	1	0	0	TMP
818	8	E3	evo2_rfaP_c1	32.928	1	0.892898	0.999244	TMP
819	8	E4	evo3_tolC_c4	32.928	1	0.274548	0.955352	TMP
820	8	E5	anc_lacA	32.928	1	0	0	TMP
821	8	E6	evo1_pepN_c1	32.928	2	0.903461	0.986471	TMP
822	8	E7	LB	32.928	2	0	0	TMP
823	8	E8	evo2_rfaP_c1	32.928	2	0.888329	0.998765	TMP
824	8	E9	evo3_tolC_c4	32.928	2	0.266371	0.932414	TMP
825	8	E10	anc_lacA	32.928	2	0	0	TMP
826	8	E11	anc_lacA	32.928	3	0	0	TMP
827	8	E12	evo1_pepN_c1	32.928	3	1.15772	0.999352	TMP
828	8	F1	evo1_pepN_c2	32.928	1	1.13925	0.997651	TMP
829	8	F2	evo_lacA2	32.928	1	0.576179	0.978361	TMP
830	8	F3	evo2_rfaP_c2	32.928	1	0.879998	0.999509	TMP
831	8	F4	evo3_pepN_c1	32.928	1	1.06253	0.997867	TMP
832	8	F5	anc_tolC	32.928	1	0	0	TMP
833	8	F6	evo1_pepN_c2	32.928	2	1.10288	0.997118	TMP
834	8	F7	evo_lacA2	32.928	2	0.9504	0.997468	TMP
835	8	F8	evo2_rfaP_c2	32.928	2	0.904159	0.99927	TMP
836	8	F9	evo3_pepN_c1	32.928	2	1.01862	0.998539	TMP
837	8	F10	anc_tolC	32.928	2	0	0	TMP
838	8	F11	anc_tolC	32.928	3	0	0	TMP
839	8	F12	evo1_pepN_c2	32.928	3	0.856407	0.928492	TMP
840	8	G1	evo1_pepN_c3	32.928	1	1.11167	0.999351	TMP
841	8	G2	evo2_tolC_c1	32.928	1	0.714112	0.991706	TMP
842	8	G3	evo2_rfaP_c3	32.928	1	0.905654	0.997864	TMP
843	8	G4	evo3_pepN_c2	32.928	1	0.974718	0.997884	TMP
844	8	G5	anc_pepN	32.928	1	0	0	TMP
845	8	G6	evo1_pepN_c3	32.928	2	1.11089	0.995533	TMP
846	8	G7	evo2_tolC_c1	32.928	2	0.6086	0.990555	TMP
847	8	G8	evo2_rfaP_c3	32.928	2	0.871915	0.999636	TMP
848	8	G9	evo3_pepN_c2	32.928	2	1.04396	0.998641	TMP
849	8	G10	anc_pepN	32.928	2	0	0	TMP
850	8	G11	anc_pepN	32.928	3	0	0	TMP
851	8	G12	evo1_pepN_c3	32.928	3	1.14506	0.997049	TMP
852	8	H1	evo1_pepN_c4	32.928	1	1.13489	0.995975	TMP
853	8	H2	evo2_tolC_c2	32.928	1	0.700365	0.991362	TMP
854	8	H3	evo2_rfaP_c4	32.928	1	0.863871	0.999225	TMP
855	8	H4	evo3_pepN_c3	32.928	1	1.02055	0.999143	TMP
856	8	H5	anc_rfaP	32.928	1	0	0	TMP
857	8	H6	evo1_pepN_c4	32.928	2	1.10579	0.996079	TMP
858	8	H7	evo2_tolC_c2	32.928	2	0.629223	0.997814	TMP
859	8	H8	evo2_rfaP_c4	32.928	2	0.893836	0.999494	TMP
860	8	H9	evo3_pepN_c3	32.928	2	1.08342	0.996352	TMP
861	8	H10	anc_rfaP	32.928	2	0	0	TMP
862	8	H11	anc_rfaP	32.928	3	0	0	TMP
863	8	H12	evo1_pepN_c4	32.928	3	1.16196	0.997936	TMP
864	9	A1	evo_lacA1	117.6	1	1.13774	0.999572	TMP
865	9	A2	evo1_rfaP_c1	117.6	1	0.739163	0.990281	TMP
866	9	A3	evo2_pepN_c1	117.6	1	0.880604	0.997123	TMP
867	9	A4	evo_lacA3	117.6	1	0.719992	0.997591	TMP
868	9	A5	evo3_pepN_c4	117.6	1	0.634463	0.994696	TMP
869	9	A6	evo_lacA1	117.6	2	1.10905	0.997281	TMP
870	9	A7	evo1_rfaP_c1	117.6	2	0.683553	0.992196	TMP
871	9	A8	evo2_pepN_c1	117.6	2	0.885169	0.996755	TMP
872	9	A9	evo_lacA3	117.6	2	0.695864	0.996801	TMP
873	9	A10	evo3_pepN_c4	117.6	2	0.678596	0.995025	TMP
874	9	A11	evo_lacA1	117.6	3	1.09571	0.996708	TMP
875	9	A12	LB	117.6	3	0	0	TMP
876	9	B1	evo1_tolC_c1	117.6	1	0.596019	0.976845	TMP
877	9	B2	evo1_rfaP_c2	117.6	1	0.890386	0.997659	TMP
878	9	B3	evo2_pepN_c2	117.6	1	0.902568	0.993932	TMP
879	9	B4	evo3_tolC_c1	117.6	1	0	0	TMP
880	9	B5	evo3_rfaP_c1	117.6	1	0.503382	0.983703	TMP
881	9	B6	evo1_tolC_c1	117.6	2	0.544617	0.982955	TMP
882	9	B7	evo1_rfaP_c2	117.6	2	0.883014	0.99893	TMP
883	9	B8	evo2_pepN_c2	117.6	2	0.924499	0.995878	TMP
884	9	B9	evo3_tolC_c1	117.6	2	0	0	TMP
885	9	B10	evo3_rfaP_c1	117.6	2	0.499575	0.991573	TMP
886	9	B11	evo_lacA2	117.6	3	0.883455	0.985849	TMP
887	9	B12	evo1_tolC_c1	117.6	3	0.534156	0.985968	TMP
888	9	C1	evo1_tolC_c2	117.6	1	0.542686	0.992347	TMP
889	9	C2	evo1_rfaP_c3	117.6	1	0.89219	0.998512	TMP
890	9	C3	evo2_pepN_c3	117.6	1	0.919634	0.998558	TMP
891	9	C4	evo3_tolC_c2	117.6	1	0	0	TMP
892	9	C5	evo3_rfaP_c2	117.6	1	0.318616	0.924434	TMP
893	9	C6	evo1_tolC_c2	117.6	2	0.549594	0.996513	TMP
894	9	C7	evo1_rfaP_c3	117.6	2	0.915161	0.997151	TMP
895	9	C8	evo2_pepN_c3	117.6	2	0.954235	0.994819	TMP
896	9	C9	evo3_tolC_c2	117.6	2	0	0	TMP
897	9	C10	evo3_rfaP_c2	117.6	2	0.298526	0.908047	TMP
898	9	C11	evo_lacA3	117.6	3	0.725479	0.99803	TMP
899	9	C12	evo1_tolC_c2	117.6	3	0.596896	0.983942	TMP
900	9	D1	evo1_tolC_c3	117.6	1	0.464524	0.984224	TMP
901	9	D2	evo1_rfaP_c4	117.6	1	0.876287	0.998231	TMP
902	9	D3	evo3_tolC_c3	117.6	1	0	0	TMP
903	9	D4	evo2_pepN_c4	117.6	1	0.926568	0.996917	TMP
904	9	D5	evo3_rfaP_c3	117.6	1	0.301179	0.879967	TMP
905	9	D6	evo1_tolC_c3	117.6	2	0.445027	0.985258	TMP
906	9	D7	evo1_rfaP_c4	117.6	2	0.911733	0.997797	TMP
907	9	D8	evo3_tolC_c3	117.6	2	0	0	TMP
908	9	D9	evo2_pepN_c4	117.6	2	0.983947	0.991015	TMP
909	9	D10	evo3_rfaP_c3	117.6	2	0.278353	0.896998	TMP
910	9	D11	LB	117.6	3	0	0	TMP
911	9	D12	evo1_tolC_c3	117.6	3	0.500289	0.981444	TMP
912	9	E1	evo1_pepN_c1	117.6	1	1.18043	0.996877	TMP
913	9	E2	LB	117.6	1	0	0	TMP
914	9	E3	evo2_rfaP_c1	117.6	1	0.859577	0.99327	TMP
915	9	E4	evo3_tolC_c4	117.6	1	0.690136	0.980146	TMP
916	9	E5	anc_lacA	117.6	1	0	0	TMP
917	9	E6	evo1_pepN_c1	117.6	2	1.13781	0.998691	TMP
918	9	E7	LB	117.6	2	0	0	TMP
919	9	E8	evo2_rfaP_c1	117.6	2	0.867918	0.993037	TMP
920	9	E9	evo3_tolC_c4	117.6	2	0.699603	0.977047	TMP
921	9	E10	anc_lacA	117.6	2	0	0	TMP
922	9	E11	anc_lacA	117.6	3	0	0	TMP
923	9	E12	evo1_pepN_c1	117.6	3	1.11672	0.996745	TMP
924	9	F1	evo1_pepN_c2	117.6	1	1.18618	0.995508	TMP
925	9	F2	evo_lacA2	117.6	1	0.995251	0.996308	TMP
926	9	F3	evo2_rfaP_c2	117.6	1	0.692858	0.982513	TMP
927	9	F4	evo3_pepN_c1	117.6	1	0.659197	0.996786	TMP
928	9	F5	anc_tolC	117.6	1	0	0	TMP
929	9	F6	evo1_pepN_c2	117.6	2	1.15631	0.998193	TMP
930	9	F7	evo_lacA2	117.6	2	0.988441	0.985194	TMP
931	9	F8	evo2_rfaP_c2	117.6	2	0.504537	0.930683	TMP
932	9	F9	evo3_pepN_c1	117.6	2	0.658201	0.995749	TMP
933	9	F10	anc_tolC	117.6	2	0	0	TMP
934	9	F11	anc_tolC	117.6	3	0	0	TMP
935	9	F12	evo1_pepN_c2	117.6	3	1.11518	0.997639	TMP
936	9	G1	evo1_pepN_c3	117.6	1	1.05484	0.998188	TMP
937	9	G2	evo2_tolC_c1	117.6	1	0.664076	0.985507	TMP
938	9	G3	evo2_rfaP_c3	117.6	1	0.865664	0.992117	TMP
939	9	G4	evo3_pepN_c2	117.6	1	0.651897	0.996713	TMP
940	9	G5	anc_pepN	117.6	1	0	0	TMP
941	9	G6	evo1_pepN_c3	117.6	2	1.12453	0.998685	TMP
942	9	G7	evo2_tolC_c1	117.6	2	0.678278	0.983083	TMP
943	9	G8	evo2_rfaP_c3	117.6	2	0.877051	0.99472	TMP
944	9	G9	evo3_pepN_c2	117.6	2	0.657267	0.994275	TMP
945	9	G10	anc_pepN	117.6	2	0	0	TMP
946	9	G11	anc_pepN	117.6	3	0	0	TMP
947	9	G12	evo1_pepN_c3	117.6	3	1.13208	0.997531	TMP
948	9	H1	evo1_pepN_c4	117.6	1	1.08988	0.997529	TMP
949	9	H2	evo2_tolC_c2	117.6	1	0.685996	0.997659	TMP
950	9	H3	evo2_rfaP_c4	117.6	1	0.834052	0.996586	TMP
951	9	H4	evo3_pepN_c3	117.6	1	0.701758	0.997394	TMP
952	9	H5	anc_rfaP	117.6	1	0	0	TMP
953	9	H6	evo1_pepN_c4	117.6	2	1.11584	0.998921	TMP
954	9	H7	evo2_tolC_c2	117.6	2	0.665343	0.989905	TMP
955	9	H8	evo2_rfaP_c4	117.6	2	0.882009	0.994698	TMP
956	9	H9	evo3_pepN_c3	117.6	2	0.684667	0.99712	TMP
957	9	H10	anc_rfaP	117.6	2	0	0	TMP
958	9	H11	anc_rfaP	117.6	3	0	0	TMP
959	9	H12	evo1_pepN_c4	117.6	3	1.10475	0.997731	TMP
960	10	A1	evo_lacA1	420	1	0.974069	0.997916	TMP
961	10	A2	evo1_rfaP_c1	420	1	0.662709	0.99429	TMP
962	10	A3	evo2_pepN_c1	420	1	0.772704	0.986255	TMP
963	10	A4	evo_lacA3	420	1	0.253237	0.804813	TMP
964	10	A5	evo3_pepN_c4	420	1	0.199803	0.748988	TMP
965	10	A6	evo_lacA1	420	2	0.986695	0.998434	TMP
966	10	A7	evo1_rfaP_c1	420	2	0.2248	0.906958	TMP
967	10	A8	evo2_pepN_c1	420	2	0.687377	0.98759	TMP
968	10	A9	evo_lacA3	420	2	0.233283	0.796341	TMP
969	10	A10	evo3_pepN_c4	420	2	0.20561	0.779416	TMP
970	10	A11	evo_lacA1	420	3	1.00084	0.997695	TMP
971	10	A12	LB	420	3	0	0	TMP
972	10	B1	evo1_tolC_c1	420	1	0.288365	0.961327	TMP
973	10	B2	evo1_rfaP_c2	420	1	0.544433	0.98042	TMP
974	10	B3	evo2_pepN_c2	420	1	0.75287	0.989978	TMP
975	10	B4	evo3_tolC_c1	420	1	0	0	TMP
976	10	B5	evo3_rfaP_c1	420	1	0.641355	0.989824	TMP
977	10	B6	evo1_tolC_c1	420	2	0.280176	0.976438	TMP
978	10	B7	evo1_rfaP_c2	420	2	0.485826	0.979029	TMP
979	10	B8	evo2_pepN_c2	420	2	0.737542	0.979327	TMP
980	10	B9	evo3_tolC_c1	420	2	0	0	TMP
981	10	B10	evo3_rfaP_c1	420	2	0.771221	0.998704	TMP
982	10	B11	evo_lacA2	420	3	0.671704	0.980979	TMP
983	10	B12	evo1_tolC_c1	420	3	0.234913	0.983003	TMP
984	10	C1	evo1_tolC_c2	420	1	0.217778	0.952794	TMP
985	10	C2	evo1_rfaP_c3	420	1	0.548381	0.991496	TMP
986	10	C3	evo2_pepN_c3	420	1	0.796154	0.99394	TMP
987	10	C4	evo3_tolC_c2	420	1	0	0	TMP
988	10	C5	evo3_rfaP_c2	420	1	0	0	TMP
989	10	C6	evo1_tolC_c2	420	2	0.204681	0.957559	TMP
990	10	C7	evo1_rfaP_c3	420	2	0.500966	0.985295	TMP
991	10	C8	evo2_pepN_c3	420	2	0.732268	0.990965	TMP
992	10	C9	evo3_tolC_c2	420	2	0	0	TMP
993	10	C10	evo3_rfaP_c2	420	2	0	0	TMP
994	10	C11	evo_lacA3	420	3	0.347001	0.96503	TMP
995	10	C12	evo1_tolC_c2	420	3	0.163058	0.958395	TMP
996	10	D1	evo1_tolC_c3	420	1	0.281934	0.963632	TMP
997	10	D2	evo1_rfaP_c4	420	1	0.547838	0.992579	TMP
998	10	D3	evo3_tolC_c3	420	1	0	0	TMP
999	10	D4	evo2_pepN_c4	420	1	0.799945	0.996207	TMP
1000	10	D5	evo3_rfaP_c3	420	1	0	0	TMP
1001	10	D6	evo1_tolC_c3	420	2	0.32566	0.951493	TMP
1002	10	D7	evo1_rfaP_c4	420	2	0.496228	0.985346	TMP
1003	10	D8	evo3_tolC_c3	420	2	0	0	TMP
1004	10	D9	evo2_pepN_c4	420	2	0.773701	0.991745	TMP
1005	10	D10	evo3_rfaP_c3	420	2	0	0	TMP
1006	10	D11	LB	420	3	0	0	TMP
1007	10	D12	evo1_tolC_c3	420	3	0.406737	0.941955	TMP
1008	10	E1	evo1_pepN_c1	420	1	0.927138	0.998099	TMP
1009	10	E2	LB	420	1	0	0	TMP
1010	10	E3	evo2_rfaP_c1	420	1	0.583447	0.986824	TMP
1011	10	E4	evo3_tolC_c4	420	1	0.44362	0.941489	TMP
1012	10	E5	anc_lacA	420	1	0	0	TMP
1013	10	E6	evo1_pepN_c1	420	2	0.952992	0.99875	TMP
1014	10	E7	LB	420	2	0	0	TMP
1015	10	E8	evo2_rfaP_c1	420	2	0.525308	0.977136	TMP
1016	10	E9	evo3_tolC_c4	420	2	0.582154	0.980569	TMP
1017	10	E10	anc_lacA	420	2	0	0	TMP
1018	10	E11	anc_lacA	420	3	0	0	TMP
1019	10	E12	evo1_pepN_c1	420	3	0.955484	0.998747	TMP
1020	10	F1	evo1_pepN_c2	420	1	0.910183	0.998272	TMP
1021	10	F2	evo_lacA2	420	1	0.818514	0.992845	TMP
1022	10	F3	evo2_rfaP_c2	420	1	0.463635	0.934009	TMP
1023	10	F4	evo3_pepN_c1	420	1	0.23052	0.79463	TMP
1024	10	F5	anc_tolC	420	1	0	0	TMP
1025	10	F6	evo1_pepN_c2	420	2	0.930443	0.999505	TMP
1026	10	F7	evo_lacA2	420	2	0.745616	0.986724	TMP
1027	10	F8	evo2_rfaP_c2	420	2	0.268581	0.816555	TMP
1028	10	F9	evo3_pepN_c1	420	2	0.202553	0.778782	TMP
1029	10	F10	anc_tolC	420	2	0	0	TMP
1030	10	F11	anc_tolC	420	3	0	0	TMP
1031	10	F12	evo1_pepN_c2	420	3	0.957308	0.998892	TMP
1032	10	G1	evo1_pepN_c3	420	1	0.902544	0.997667	TMP
1033	10	G2	evo2_tolC_c1	420	1	0.418685	0.971553	TMP
1034	10	G3	evo2_rfaP_c3	420	1	0.544386	0.993257	TMP
1035	10	G4	evo3_pepN_c2	420	1	0.263534	0.845199	TMP
1036	10	G5	anc_pepN	420	1	0	0	TMP
1037	10	G6	evo1_pepN_c3	420	2	0.970485	0.996961	TMP
1038	10	G7	evo2_tolC_c1	420	2	0.334865	0.965344	TMP
1039	10	G8	evo2_rfaP_c3	420	2	0.475905	0.97993	TMP
1040	10	G9	evo3_pepN_c2	420	2	0.199963	0.85665	TMP
1041	10	G10	anc_pepN	420	2	0	0	TMP
1042	10	G11	anc_pepN	420	3	0	0	TMP
1043	10	G12	evo1_pepN_c3	420	3	1.02523	0.99524	TMP
1044	10	H1	evo1_pepN_c4	420	1	0.934674	0.997459	TMP
1045	10	H2	evo2_tolC_c2	420	1	0.391037	0.975668	TMP
1046	10	H3	evo2_rfaP_c4	420	1	0.581054	0.98476	TMP
1047	10	H4	evo3_pepN_c3	420	1	0.254327	0.81538	TMP
1048	10	H5	anc_rfaP	420	1	0	0	TMP
1049	10	H6	evo1_pepN_c4	420	2	0.911933	0.998742	TMP
1050	10	H7	evo2_tolC_c2	420	2	0.328131	0.960375	TMP
1051	10	H8	evo2_rfaP_c4	420	2	0.430134	0.942205	TMP
1052	10	H9	evo3_pepN_c3	420	2	0.301665	0.846602	TMP
1053	10	H10	anc_rfaP	420	2	0	0	TMP
1054	10	H11	anc_rfaP	420	3	0	0	TMP
1055	10	H12	evo1_pepN_c4	420	3	0.861018	0.95829	TMP
1056	11	A1	evo_lacA1	1500	1	0.230555	0.858624	TMP
1057	11	A2	evo1_rfaP_c1	1500	1	0	0	TMP
1058	11	A3	evo2_pepN_c1	1500	1	0.170969	0.881726	TMP
1059	11	A4	evo_lacA3	1500	1	0	0	TMP
1060	11	A5	evo3_pepN_c4	1500	1	0	0	TMP
1061	11	A6	evo_lacA1	1500	2	0.348007	0.924444	TMP
1062	11	A7	evo1_rfaP_c1	1500	2	0	0	TMP
1063	11	A8	evo2_pepN_c1	1500	2	0.184064	0.887866	TMP
1064	11	A9	evo_lacA3	1500	2	0	0	TMP
1065	11	A10	evo3_pepN_c4	1500	2	0	0	TMP
1066	11	A11	evo_lacA1	1500	3	0.38357	0.936316	TMP
1067	11	A12	LB	1500	3	0	0	TMP
1068	11	B1	evo1_tolC_c1	1500	1	0	0	TMP
1069	11	B2	evo1_rfaP_c2	1500	1	0	0	TMP
1070	11	B3	evo2_pepN_c2	1500	1	0.184357	0.927819	TMP
1071	11	B4	evo3_tolC_c1	1500	1	0	0	TMP
1072	11	B5	evo3_rfaP_c1	1500	1	0	0	TMP
1073	11	B6	evo1_tolC_c1	1500	2	0	0	TMP
1074	11	B7	evo1_rfaP_c2	1500	2	0	0	TMP
1075	11	B8	evo2_pepN_c2	1500	2	0.186278	0.90486	TMP
1076	11	B9	evo3_tolC_c1	1500	2	0	0	TMP
1077	11	B10	evo3_rfaP_c1	1500	2	0	0	TMP
1078	11	B11	evo_lacA2	1500	3	0.12088	0.849158	TMP
1079	11	B12	evo1_tolC_c1	1500	3	0	0	TMP
1080	11	C1	evo1_tolC_c2	1500	1	0	0	TMP
1081	11	C2	evo1_rfaP_c3	1500	1	0	0	TMP
1082	11	C3	evo2_pepN_c3	1500	1	0.201345	0.920526	TMP
1083	11	C4	evo3_tolC_c2	1500	1	0	0	TMP
1084	11	C5	evo3_rfaP_c2	1500	1	0	0	TMP
1085	11	C6	evo1_tolC_c2	1500	2	0	0	TMP
1086	11	C7	evo1_rfaP_c3	1500	2	0	0	TMP
1087	11	C8	evo2_pepN_c3	1500	2	0.195914	0.901915	TMP
1088	11	C9	evo3_tolC_c2	1500	2	0	0	TMP
1089	11	C10	evo3_rfaP_c2	1500	2	0	0	TMP
1090	11	C11	evo_lacA3	1500	3	0	0	TMP
1091	11	C12	evo1_tolC_c2	1500	3	0	0	TMP
1092	11	D1	evo1_tolC_c3	1500	1	0	0	TMP
1093	11	D2	evo1_rfaP_c4	1500	1	0	0	TMP
1094	11	D3	evo3_tolC_c3	1500	1	0	0	TMP
1095	11	D4	evo2_pepN_c4	1500	1	0.176134	0.890456	TMP
1096	11	D5	evo3_rfaP_c3	1500	1	0	0	TMP
1097	11	D6	evo1_tolC_c3	1500	2	0	0	TMP
1098	11	D7	evo1_rfaP_c4	1500	2	0	0	TMP
1099	11	D8	evo3_tolC_c3	1500	2	0	0	TMP
1100	11	D9	evo2_pepN_c4	1500	2	0.157115	0.94067	TMP
1101	11	D10	evo3_rfaP_c3	1500	2	0	0	TMP
1102	11	D11	LB	1500	3	0	0	TMP
1103	11	D12	evo1_tolC_c3	1500	3	0	0	TMP
1104	11	E1	evo1_pepN_c1	1500	1	0.331026	0.93495	TMP
1105	11	E2	LB	1500	1	0	0	TMP
1106	11	E3	evo2_rfaP_c1	1500	1	0	0	TMP
1107	11	E4	evo3_tolC_c4	1500	1	0	0	TMP
1108	11	E5	anc_lacA	1500	1	0	0	TMP
1109	11	E6	evo1_pepN_c1	1500	2	0.369481	0.933503	TMP
1110	11	E7	LB	1500	2	0	0	TMP
1111	11	E8	evo2_rfaP_c1	1500	2	0	0	TMP
1112	11	E9	evo3_tolC_c4	1500	2	0	0	TMP
1113	11	E10	anc_lacA	1500	2	0	0	TMP
1114	11	E11	anc_lacA	1500	3	0	0	TMP
1115	11	E12	evo1_pepN_c1	1500	3	0.283495	0.887424	TMP
1116	11	F1	evo1_pepN_c2	1500	1	0.266075	0.902401	TMP
1117	11	F2	evo_lacA2	1500	1	0.127499	0.891675	TMP
1118	11	F3	evo2_rfaP_c2	1500	1	0	0	TMP
1119	11	F4	evo3_pepN_c1	1500	1	0	0	TMP
1120	11	F5	anc_tolC	1500	1	0	0	TMP
1121	11	F6	evo1_pepN_c2	1500	2	0.341505	0.909945	TMP
1122	11	F7	evo_lacA2	1500	2	0.146957	0.92545	TMP
1123	11	F8	evo2_rfaP_c2	1500	2	0	0	TMP
1124	11	F9	evo3_pepN_c1	1500	2	0	0	TMP
1125	11	F10	anc_tolC	1500	2	0	0	TMP
1126	11	F11	anc_tolC	1500	3	0	0	TMP
1127	11	F12	evo1_pepN_c2	1500	3	0.262313	0.868343	TMP
1128	11	G1	evo1_pepN_c3	1500	1	0.326501	0.940024	TMP
1129	11	G2	evo2_tolC_c1	1500	1	0	0	TMP
1130	11	G3	evo2_rfaP_c3	1500	1	0	0	TMP
1131	11	G4	evo3_pepN_c2	1500	1	0	0	TMP
1132	11	G5	anc_pepN	1500	1	0	0	TMP
1133	11	G6	evo1_pepN_c3	1500	2	0.377207	0.927847	TMP
1134	11	G7	evo2_tolC_c1	1500	2	0	0	TMP
1135	11	G8	evo2_rfaP_c3	1500	2	0	0	TMP
1136	11	G9	evo3_pepN_c2	1500	2	0	0	TMP
1137	11	G10	anc_pepN	1500	2	0	0	TMP
1138	11	G11	anc_pepN	1500	3	0	0	TMP
1139	11	G12	evo1_pepN_c3	1500	3	0.256026	0.859427	TMP
1140	11	H1	evo1_pepN_c4	1500	1	0.271533	0.880229	TMP
1141	11	H2	evo2_tolC_c2	1500	1	0	0	TMP
1142	11	H3	evo2_rfaP_c4	1500	1	0	0	TMP
1143	11	H4	evo3_pepN_c3	1500	1	0	0	TMP
1144	11	H5	anc_rfaP	1500	1	0	0	TMP
1145	11	H6	evo1_pepN_c4	1500	2	0.315156	0.911338	TMP
1146	11	H7	evo2_tolC_c2	1500	2	0	0	TMP
1147	11	H8	evo2_rfaP_c4	1500	2	0	0	TMP
1148	11	H9	evo3_pepN_c3	1500	2	0	0	TMP
1149	11	H10	anc_rfaP	1500	2	0	0	TMP
1150	11	H11	anc_rfaP	1500	3	0	0	TMP
1151	11	H12	evo1_pepN_c4	1500	3	0.403855	0.954826	TMP

[truncated: 10 more sheets: FigS15_DRC_TMP_fits, FigS15_DRC_MEC_raw, FigS15_DRC_MEC_fits, FigS15_rightpanels, FigS16_NIT_TELA, FigS16_MEC_TELA, FigS16_TMP_TELA, FigS16_NIT_DOM, FigS16_MEC_DOM, FigS16_TMP_DOM]
